# Supplementary material for: Comparative Analysis of the Brassica napus Root and Leaf Transcript Profiling in Response to Drought Stress
Source: Int J Mol Sci. 2015 Aug 11;16(8):18752–77. doi: 10.3390/ijms160818752 (PMC4581270; doi:10.3390/ijms160818752)
Supplement: Supplementary file 1 [file ijms-16-18752-s001.zip]

Archive with 4 entries (3 files):
- ijms-90233-Supplementary Information/
- ijms-90233-Supplementary Information/ijms-90233-Supplementary data S1.xls
- ijms-90233-Supplementary Information/ijms-90233-Supplementary data S2.xls
- ijms-90233-Supplementary Information/ijms-90233-Supplementary Information.pdf
