# Supplementary material for: Comparative Analysis of the Brassica napus Root and Leaf Transcript Profiling in Response to Drought Stress
Source: Int J Mol Sci. 2015 Aug 11;16(8):18752–77. doi: 10.3390/ijms160818752 (PMC4581270; doi:10.3390/ijms160818752)
Supplement: Supplementary file 1 [file ijms-16-18752-s001.zip › ijms-90233-Supplementary Information/ijms-90233-Supplementary data S1.xls]

GeneID	Gene_length	CKR2-Expression	DSR1-Expression	CKR2-RPKM	DSR1-RPKM	log2 Ratio(DSR1/CKR2)	Up-Down-Regulation(DSR1/CKR2)	P-value	FDR	GO Component	GO Function	GO Process	Blast nr
Bra005921	1083	0	794	0.001	99.26580689	16.59900923	Up	5.68E-228	5.50E-226	-	GO:0008146//sulfotransferase activity	GO:0009719;GO:0031407//oxylipin metabolic process	gi|297810811|ref|XP_002873289.1|/1.19374e-163/sulfotransferase family protein [Arabidopsis lyrata subsp. lyrata]
Bra019773	741	0	542	0.001	99.0350009	16.59565087	Up	7.63E-156	4.94E-154	-	GO:0001071//nucleic acid binding transcription factor activity	-	gi|9502369|gb|AAF88076.1|AC025417_4/4.31377e-83/T12C24.8 [Arabidopsis thaliana]
Bra028571	1389	0	746	0.001	72.71838299	16.1500325	Up	3.11E-214	2.80E-212	GO:0044464//cell part	GO:0017111//nucleoside-triphosphatase activity;GO:0032559	-	gi|79423995|ref|NP_189501.2|/0/AAA-type ATPase family protein [Arabidopsis thaliana]
Bra028711	1095	0	529	0.001	65.41075834	15.99724032	Up	4.01E-152	2.53E-150	-	GO:0008146//sulfotransferase activity	GO:0009719;GO:0031407//oxylipin metabolic process	gi|18415376|ref|NP_568177.1|/1.91752e-169/sulfotransferase 2A [Arabidopsis thaliana]
Bra038577	477	0	182	0.001	51.66074208	15.65678075	Up	8.36E-53	1.95E-51	-	-	-	gi|3056596|gb|AAC13907.1|AAC13907/7.79665e-46/T1F9.17 [Arabidopsis thaliana]
Bra033690	660	0	170	0.001	34.87487159	15.08990028	Up	2.28E-49	4.94E-48	-	GO:0001071//nucleic acid binding transcription factor activity	GO:0006351//transcription, DNA-dependent	gi|297788979|ref|XP_002862509.1|/2.32125e-63/basic helix-loop-helix family protein [Arabidopsis lyrata subsp. lyrata]
Bra001552	1191	0	303	0.001	34.44597629	15.07204785	Up	1.95E-87	6.95E-86	GO:0009532//plastid stroma;GO:0009534//chloroplast thylakoid	GO:0010436//carotenoid dioxygenase activity	GO:0009687//abscisic acid metabolic process;GO:0006972//hyperosmotic response	gi|345451248|gb|AEN94304.1|/0/9-cis-epoxycarotenoid dioxygenase [Brassica napus]
Bra016602	2760	0	683	0.001	33.505743	15.03212078	Up	3.35E-196	2.75E-194	GO:0009536//plastid	GO:0046914//transition metal ion binding;GO:0016702//oxidoreductase activity, acting on single donors with incorporation of molecular oxygen, incorporation of two atoms of oxygen	GO:0009642//response to light intensity;GO:0051707//response to other organism;GO:0006633//fatty acid biosynthetic process;GO:0009694//jasmonic acid metabolic process;GO:0009719;GO:0048229//gametophyte development;GO:0042221//response to chemical stimulus;GO:0003006//developmental process involved in reproduction;GO:0009900;GO:0006950//response to stress	gi|18394479|ref|NP_564021.1|/0/lipoxygenase 3 [Arabidopsis thaliana]
Bra037110	195	0	43	0.001	29.85667739	14.865766	Up	5.10E-13	3.65E-12	-	-	-	-
Bra028269	528	0	116	0.001	29.746214	14.86041844	Up	6.50E-34	1.02E-32	GO:0030312//external encapsulating structure	-	-	gi|297792475|ref|XP_002864122.1|/1.17086e-49/hydroxyproline-rich glycoprotein family protein [Arabidopsis lyrata subsp. lyrata]
Bra017922	168	0	34	0.001	27.40168482	14.74197698	Up	1.92E-10	1.15E-09	GO:0043231//intracellular membrane-bounded organelle	-	GO:0006950//response to stress	gi|297850580|ref|XP_002893171.1|/1.12403e-07/hypothetical protein ARALYDRAFT_889613 [Arabidopsis lyrata subsp. lyrata]
Bra015985	414	0	82	0.001	26.81767619	14.71089661	Up	3.50E-24	4.13E-23	GO:0044464//cell part	GO:0005488//binding	-	gi|297842103|ref|XP_002888933.1|/1.80262e-29/lipid binding protein [Arabidopsis lyrata subsp. lyrata]
Bra031721	288	0	57	0.001	26.79723589	14.70979658	Up	5.01E-17	4.51E-16	GO:0043231//intracellular membrane-bounded organelle	GO:0001071//nucleic acid binding transcription factor activity	GO:0006351//transcription, DNA-dependent	gi|51536576|gb|AAU05526.1|/3.43198e-33/At1g10585 [Arabidopsis thaliana]
Bra030988	2760	0	531	0.001	26.04912084	14.66894706	Up	1.07E-152	6.79E-151	GO:0009536//plastid	GO:0046914//transition metal ion binding;GO:0016702//oxidoreductase activity, acting on single donors with incorporation of molecular oxygen, incorporation of two atoms of oxygen	GO:0009642//response to light intensity;GO:0051707//response to other organism;GO:0006633//fatty acid biosynthetic process;GO:0009694//jasmonic acid metabolic process;GO:0009719;GO:0048229//gametophyte development;GO:0042221//response to chemical stimulus;GO:0003006//developmental process involved in reproduction;GO:0009900;GO:0006950//response to stress	gi|6002055|emb|CAB56692.1|/0/lipoxygenase [Arabidopsis thaliana]
Bra024539	408	0	75	0.001	24.88907358	14.60322491	Up	3.53E-22	3.93E-21	GO:0043231//intracellular membrane-bounded organelle	GO:0003676//nucleic acid binding;GO:0001071//nucleic acid binding transcription factor activity	GO:0006351//transcription, DNA-dependent;GO:0009743//response to carbohydrate stimulus	gi|297850736|ref|XP_002893249.1|/7.08703e-55/hypothetical protein ARALYDRAFT_889793 [Arabidopsis lyrata subsp. lyrata]
Bra039700	381	0	69	0.001	24.5206369	14.58170883	Up	1.84E-20	1.91E-19	-	-	-	gi|18404687|ref|NP_564644.1|/1.57885e-54/uncharacterized protein [Arabidopsis thaliana]
Bra001171	168	0	30	0.001	24.17795719	14.56140474	Up	2.68E-09	1.45E-08	GO:0031224//intrinsic to membrane	-	GO:0009725//response to hormone stimulus;GO:0006972//hyperosmotic response	gi|357511687|ref|XP_003626132.1|/1.97492e-20/Hydrophobic protein LTI6A [Medicago truncatula]
Bra000548	1320	0	212	0.001	21.74550817	14.4084298	Up	2.17E-61	5.74E-60	GO:0044464//cell part	GO:0070547;GO:0016846//carbon-sulfur lyase activity;GO:0048037//cofactor binding	GO:0009683;GO:0048364//root development;GO:0009719;GO:0001558//regulation of cell growth;GO:0008652//cellular amino acid biosynthetic process;GO:0019758;GO:0006950//response to stress	gi|297825505|ref|XP_002880635.1|/0/hypothetical protein ARALYDRAFT_481345 [Arabidopsis lyrata subsp. lyrata]
Bra023103	858	0	130	0.001	20.51463035	14.32436554	Up	6.40E-38	1.11E-36	GO:0031224//intrinsic to membrane;GO:0009536//plastid	GO:0005372//water transmembrane transporter activity;GO:0019899//enzyme binding	GO:0009414//response to water deprivation;GO:0009725//response to hormone stimulus;GO:0055085//transmembrane transport;GO:0042044//fluid transport	gi|7209562|dbj|BAA92261.1|/2.88255e-140/Plasma membrane aquaporin 2c [Raphanus sativus]
Bra016763	609	0	91	0.001	20.23166993	14.30432778	Up	9.30E-27	1.20E-25	-	GO:0003677//DNA binding	GO:0048506;GO:0040007//growth;GO:0006970//response to osmotic stress;GO:0009686//gibberellin biosynthetic process;GO:0006351//transcription, DNA-dependent	gi|15222028|ref|NP_172721.1|/4.43887e-63/dehydration-responsive element-binding protein 1F [Arabidopsis thaliana]
Bra006598	723	0	99	0.001	18.53977796	14.17833635	Up	4.77E-29	6.58E-28	GO:0043231//intracellular membrane-bounded organelle	GO:0005488//binding	-	gi|297812305|ref|XP_002874036.1|/2.59832e-53/hypothetical protein ARALYDRAFT_910175 [Arabidopsis lyrata subsp. lyrata]
Bra036990	192	0	25	0.001	17.62976045	14.10572525	Up	7.23E-08	3.40E-07	-	-	-	-
Bra002076	210	0	27	0.001	17.40812918	14.08747355	Up	1.94E-08	9.69E-08	GO:0016020//membrane	-	GO:0010035//response to inorganic substance	gi|297832384|ref|XP_002884074.1|/1.11291e-31/hypothetical protein ARALYDRAFT_900113 [Arabidopsis lyrata subsp. lyrata]
Bra019677	765	0	96	0.001	16.9909409	14.05247813	Up	3.45E-28	4.65E-27	GO:0043231//intracellular membrane-bounded organelle	GO:0016705//oxidoreductase activity, acting on paired donors, with incorporation or reduction of molecular oxygen	GO:0008152//metabolic process	gi|297849814|ref|XP_002892788.1|/2.91785e-106/hypothetical protein ARALYDRAFT_334706 [Arabidopsis lyrata subsp. lyrata]
Bra004988	411	0	45	0.001	14.82444091	13.85569008	Up	1.36E-13	1.02E-12	GO:0044464//cell part	-	-	gi|145361691|ref|NP_850326.2|/5.39326e-63/Pollen Ole e 1 allergen and extensin family protein [Arabidopsis thaliana]
Bra011443	294	0	29	0.001	13.35544302	13.70514021	Up	5.18E-09	2.74E-08	-	-	-	gi|116830769|gb|ABK28342.1|/1.38407e-34/unknown [Arabidopsis thaliana]
Bra006293	183	0	17	0.001	12.57782254	13.61859457	Up	1.41E-05	5.02E-05	-	-	-	gi|297807545|ref|XP_002871656.1|/6.91992e-18/predicted protein [Arabidopsis lyrata subsp. lyrata]
Bra017351	762	0	68	0.001	12.08263268	13.56064722	Up	3.56E-20	3.65E-19	GO:0009526//plastid envelope;GO:0009532//plastid stroma;GO:0031090//organelle membrane;GO:0009534//chloroplast thylakoid	GO:0009975//cyclase activity	GO:0009414//response to water deprivation;GO:0006970//response to osmotic stress;GO:0051707//response to other organism	gi|297814790|ref|XP_002875278.1|/6.51172e-114/hypothetical protein ARALYDRAFT_484339 [Arabidopsis lyrata subsp. lyrata]
Bra031061	255	0	22	0.001	11.68127187	13.51190974	Up	5.22E-07	2.23E-06	-	-	GO:0006950//response to stress	gi|297844858|ref|XP_002890310.1|/9.0426e-26/hypothetical protein ARALYDRAFT_889331 [Arabidopsis lyrata subsp. lyrata]
Bra034624	510	0	43	0.001	11.41578842	13.47874288	Up	5.10E-13	3.65E-12	-	-	GO:0006351//transcription, DNA-dependent;GO:0006952//defense response;GO:0009743//response to carbohydrate stimulus	gi|297802528|ref|XP_002869148.1|/1.08419e-33/hypothetical protein ARALYDRAFT_912950 [Arabidopsis lyrata subsp. lyrata]
Bra037630	708	0	59	0.001	11.28304669	13.46186906	Up	1.34E-17	1.24E-16	GO:0043231//intracellular membrane-bounded organelle	GO:0003676//nucleic acid binding;GO:0001071//nucleic acid binding transcription factor activity	GO:0000160//two-component signal transduction system (phosphorelay);GO:0009743//response to carbohydrate stimulus;GO:0006351//transcription, DNA-dependent	gi|297824519|ref|XP_002880142.1|/2.6429e-79/hypothetical protein ARALYDRAFT_903921 [Arabidopsis lyrata subsp. lyrata]
Bra028302	1560	0	122	0.001	10.58870536	13.37023859	Up	1.25E-35	2.03E-34	-	GO:0022857//transmembrane transporter activity	GO:0006810//transport	gi|15242265|ref|NP_200018.1|/6.89035e-169/mate efflux domain-containing protein [Arabidopsis thaliana]
Bra022354	642	0	48	0.001	10.12310731	13.30536458	Up	1.89E-14	1.48E-13	-	GO:0046914//transition metal ion binding;GO:0019787//small conjugating protein ligase activity	GO:0032446//protein modification by small protein conjugation	gi|312282105|dbj|BAJ33918.1|/9.56467e-83/unnamed protein product [Thellungiella halophila]
Bra001170	273	0	20	0.001	9.919161925	13.27600252	Up	1.95E-06	7.78E-06	-	-	-	gi|297829114|ref|XP_002882439.1|/1.37209e-29/hypothetical protein ARALYDRAFT_896682 [Arabidopsis lyrata subsp. lyrata]
Bra029055	636	0	46	0.001	9.792832976	13.25751056	Up	7.06E-14	5.36E-13	GO:0031225//anchored to membrane;GO:0005576//extracellular region;GO:0009536//plastid	GO:0046914//transition metal ion binding	-	gi|15238868|ref|NP_200198.1|/5.34273e-62/early nodulin-like protein 1 [Arabidopsis thaliana]
Bra016234	1953	0	140	0.001	9.705846615	13.24463835	Up	8.79E-41	1.63E-39	GO:0044464//cell part	GO:0030246//carbohydrate binding;GO:0004672//protein kinase activity;GO:0032559	GO:0006464//protein modification process	gi|297841749|ref|XP_002888756.1|/0/hypothetical protein ARALYDRAFT_316005 [Arabidopsis lyrata subsp. lyrata]
Bra011739	1065	0	75	0.001	9.534969034	13.21901254	Up	3.53E-22	3.93E-21	-	GO:0004672//protein kinase activity;GO:0000166//nucleotide binding;GO:0042578//phosphoric ester hydrolase activity	GO:0009987//cellular process;GO:0044238//primary metabolic process;GO:0003006//developmental process involved in reproduction	gi|297802234|ref|XP_002869001.1|/6.22699e-133/hypothetical protein ARALYDRAFT_328051 [Arabidopsis lyrata subsp. lyrata]
Bra027501	738	0	51	0.001	9.356672865	13.1917799	Up	2.62E-15	2.15E-14	-	GO:0001071//nucleic acid binding transcription factor activity	GO:0006351//transcription, DNA-dependent	gi|297788979|ref|XP_002862509.1|/4.88538e-87/basic helix-loop-helix family protein [Arabidopsis lyrata subsp. lyrata]
Bra025846	609	0	42	0.001	9.337693812	13.18885057	Up	9.85E-13	6.94E-12	-	GO:0046872//metal ion binding	GO:0009743//response to carbohydrate stimulus	gi|15218042|ref|NP_173506.1|/1.80634e-56/RING-H2 finger protein ATL80 [Arabidopsis thaliana]
Bra019678	912	0	62	0.001	9.204590721	13.16813786	Up	1.86E-18	1.77E-17	GO:0043231//intracellular membrane-bounded organelle	GO:0016705//oxidoreductase activity, acting on paired donors, with incorporation or reduction of molecular oxygen	GO:0008152//metabolic process	gi|15223094|ref|NP_172864.1|/8.94942e-127/2-oxoglutarate (2OG) and Fe(II)-dependent oxygenase-like protein [Arabidopsis thaliana]
Bra018556	282	0	18	0.001	8.642333635	13.07720521	Up	7.29E-06	2.70E-05	-	-	GO:0009414//response to water deprivation;GO:0007275//multicellular organismal development;GO:0006979//response to oxidative stress	gi|297809919|ref|XP_002872843.1|/3.69121e-35/hypothetical protein ARALYDRAFT_327563 [Arabidopsis lyrata subsp. lyrata]
Bra012500	852	0	54	0.001	8.58147213	13.06700944	Up	3.62E-16	3.12E-15	GO:0043231//intracellular membrane-bounded organelle	GO:0005488//binding	GO:0044237//cellular metabolic process	gi|297798798|ref|XP_002867283.1|/1.59908e-58/hypothetical protein ARALYDRAFT_913296 [Arabidopsis lyrata subsp. lyrata]
Bra003970	705	0	44	0.001	8.450281776	13.04478373	Up	2.64E-13	1.92E-12	GO:0044424//intracellular part	GO:0016765//transferase activity, transferring alkyl or aryl (other than methyl) groups	GO:0006790//sulfur compound metabolic process;GO:0009404//toxin metabolic process;GO:0010038//response to metal ion	gi|297790424|ref|XP_002863103.1|/3.30281e-130/hypothetical protein ARALYDRAFT_497157 [Arabidopsis lyrata subsp. lyrata]
Bra007611	1422	0	87	0.001	8.283755798	13.01606931	Up	1.30E-25	1.61E-24	-	GO:0005515//protein binding;GO:0016740//transferase activity;GO:0048037//cofactor binding;GO:0016846//carbon-sulfur lyase activity	GO:0008652//cellular amino acid biosynthetic process;GO:0009692	gi|297821006|ref|XP_002878386.1|/0/predicted protein [Arabidopsis lyrata subsp. lyrata]
Bra017646	1470	0	88	0.001	8.105372316	12.98466274	Up	6.72E-26	8.43E-25	GO:0031234//extrinsic to internal side of plasma membrane	GO:0005488//binding;GO:0016740//transferase activity	-	gi|15235354|ref|NP_195164.1|/0/transducin/WD40 domain-containing protein [Arabidopsis thaliana]
Bra034155	291	0	17	0.001	7.90976469	12.94941906	Up	1.41E-05	5.02E-05	-	-	-	gi|6016701|gb|AAF01528.1|AC009991_24/7.63785e-25/hypothetical protein [Arabidopsis thaliana]
Bra001756	291	0	17	0.001	7.90976469	12.94941906	Up	1.41E-05	5.02E-05	-	GO:0016787//hydrolase activity	-	gi|297834874|ref|XP_002885319.1|/1.17835e-25/beta-1,4-xylosidase [Arabidopsis lyrata subsp. lyrata]
Bra001988	1056	0	61	0.001	7.821202819	12.93317478	Up	3.59E-18	3.40E-17	-	GO:0008171//O-methyltransferase activity	-	gi|14009292|gb|AAK50345.1|/1.82921e-169/defense-related protein [Brassica carinata]
Bra027981	555	0	31	0.001	7.562690754	12.88468391	Up	1.39E-09	7.71E-09	GO:0016020//membrane;GO:0009536//plastid	GO:0046872//metal ion binding	GO:0006950//response to stress;GO:0042221//response to chemical stimulus	gi|21618164|gb|AAM67214.1|/3.12524e-67/putative calmodulin [Arabidopsis thaliana]
Bra005384	1866	0	104	0.001	7.546217722	12.88153801	Up	1.77E-30	2.53E-29	GO:0044464//cell part	GO:0016879//ligase activity, forming carbon-nitrogen bonds	GO:0006220//pyrimidine nucleotide metabolic process	gi|297826961|ref|XP_002881363.1|/0/predicted protein [Arabidopsis lyrata subsp. lyrata]
Bra032693	705	0	39	0.001	7.490022483	12.87075433	Up	7.11E-12	4.74E-11	-	GO:0003824//catalytic activity	GO:0010035//response to inorganic substance;GO:0008152//metabolic process	gi|297790562|ref|XP_002863166.1|/3.34134e-90/short-chain dehydrogenase/reductase family protein [Arabidopsis lyrata subsp. lyrata]
Bra001596	888	0	49	0.001	7.471206592	12.86712554	Up	9.77E-15	7.80E-14	GO:0043231//intracellular membrane-bounded organelle	GO:0001071//nucleic acid binding transcription factor activity;GO:0046983//protein dimerization activity	GO:0009725//response to hormone stimulus;GO:0032501//multicellular organismal process;GO:0006950//response to stress;GO:0010467//gene expression;GO:0007165//signal transduction	gi|15232604|ref|NP_188169.1|/6.61445e-127/NAC domain-containing protein 55 [Arabidopsis thaliana]
Bra038792	543	0	28	0.001	6.981774747	12.7693781	Up	1.00E-08	5.15E-08	-	GO:0001071//nucleic acid binding transcription factor activity	GO:0006351//transcription, DNA-dependent;GO:0006952//defense response	gi|297804066|ref|XP_002869917.1|/2.41399e-61/basic helix-loop-helix family protein [Arabidopsis lyrata subsp. lyrata]
Bra027010	816	0	40	0.001	6.637086288	12.69633432	Up	3.68E-12	2.50E-11	GO:0043231//intracellular membrane-bounded organelle;GO:0031090//organelle membrane	GO:0046914//transition metal ion binding;GO:0046873//metal ion transmembrane transporter activity;GO:0019829//cation-transporting ATPase activity;GO:0005515//protein binding;GO:0016836//hydro-lyase activity	GO:0010035//response to inorganic substance;GO:0006816//calcium ion transport;GO:0044237//cellular metabolic process	gi|4803960|gb|AAD29832.1|/4.4336e-111/putative carbonic anhydrase [Arabidopsis thaliana]
Bra011052	339	0	16	0.001	6.390398125	12.6416901	Up	2.72E-05	9.31E-05	-	-	-	gi|297803196|ref|XP_002869482.1|/8.52609e-48/hypothetical protein ARALYDRAFT_491890 [Arabidopsis lyrata subsp. lyrata]
Bra030673	396	0	18	0.001	6.154389104	12.58739994	Up	7.29E-06	2.70E-05	-	-	-	gi|297849002|ref|XP_002892382.1|/1.56324e-25/hypothetical protein ARALYDRAFT_470734 [Arabidopsis lyrata subsp. lyrata]
Bra006840	516	0	23	0.001	6.035117997	12.55916626	Up	2.70E-07	1.19E-06	-	-	-	gi|15242015|ref|NP_200510.1|/3.27136e-70/uncharacterized protein [Arabidopsis thaliana]
Bra040337	924	0	41	0.001	6.00785603	12.55263453	Up	1.90E-12	1.31E-11	-	-	-	gi|238479579|ref|NP_001154580.1|/5.5623e-116/uncharacterized protein [Arabidopsis thaliana]
Bra016254	1167	0	51	0.001	5.917073328	12.53066806	Up	2.62E-15	2.16E-14	GO:0043231//intracellular membrane-bounded organelle	-	-	gi|297790428|ref|XP_002863105.1|/1.73352e-155/hypothetical protein ARALYDRAFT_497161 [Arabidopsis lyrata subsp. lyrata]
Bra017764	369	0	16	0.001	5.870853562	12.51935456	Up	2.72E-05	9.31E-05	GO:0043231//intracellular membrane-bounded organelle	-	-	gi|15234426|ref|NP_195368.1|/1.77131e-53/uncharacterized protein [Arabidopsis thaliana]
Bra039409	606	0	26	0.001	5.809093345	12.5040973	Up	3.74E-08	1.81E-07	GO:0043231//intracellular membrane-bounded organelle	-	GO:0043401//steroid hormone mediated signaling pathway;GO:0006351//transcription, DNA-dependent	gi|312282531|dbj|BAJ34131.1|/1.11567e-66/unnamed protein product [Thellungiella halophila]
Bra032919	579	0	24	0.001	5.612292654	12.45437453	Up	1.40E-07	6.38E-07	-	-	GO:0006950//response to stress	gi|297797996|ref|XP_002866882.1|/4.80634e-53/hypothetical protein ARALYDRAFT_327926 [Arabidopsis lyrata subsp. lyrata]
Bra040152	1074	0	44	0.001	5.546972674	12.4374849	Up	2.64E-13	1.92E-12	-	GO:0003676//nucleic acid binding;GO:0001071//nucleic acid binding transcription factor activity	GO:0006351//transcription, DNA-dependent;GO:0032501//multicellular organismal process	gi|297833088|ref|XP_002884426.1|/9.31718e-169/ANAC047 [Arabidopsis lyrata subsp. lyrata]
Bra006599	639	0	26	0.001	5.509093219	12.42759916	Up	3.74E-08	1.81E-07	GO:0043231//intracellular membrane-bounded organelle	GO:0003676//nucleic acid binding;GO:0001071//nucleic acid binding transcription factor activity	GO:0006351//transcription, DNA-dependent	gi|297812309|ref|XP_002874038.1|/2.67357e-69/hypothetical protein ARALYDRAFT_910177 [Arabidopsis lyrata subsp. lyrata]
Bra032299	420	0	17	0.001	5.480336964	12.42004889	Up	1.41E-05	5.02E-05	-	-	-	gi|356512523|ref|XP_003524968.1|/8.59929e-24/PREDICTED: uncharacterized protein LOC100792716 [Glycine max]
Bra027389	1047	0	40	0.001	5.172743468	12.33671393	Up	3.68E-12	2.50E-11	GO:0043231//intracellular membrane-bounded organelle	GO:0003676//nucleic acid binding;GO:0001071//nucleic acid binding transcription factor activity	GO:0009725//response to hormone stimulus;GO:0006351//transcription, DNA-dependent;GO:0009900;GO:0009832//plant-type cell wall biogenesis	gi|297834226|ref|XP_002884995.1|/2.0191e-128/hypothetical protein ARALYDRAFT_478795 [Arabidopsis lyrata subsp. lyrata]
Bra012477	342	0	13	0.001	5.146652876	12.32941877	Up	0.000196754	0.000591758	-	-	-	gi|116830115|gb|ABK28015.1|/5.01569e-24/unknown [Arabidopsis thaliana]
Bra008897	477	0	18	0.001	5.109304161	12.31891111	Up	7.29E-06	2.70E-05	-	-	-	gi|297811363|ref|XP_002873565.1|/1.72888e-61/hypothetical protein ARALYDRAFT_909210 [Arabidopsis lyrata subsp. lyrata]
Bra011066	879	0	32	0.001	4.929112547	12.26711221	Up	7.17E-10	4.09E-09	GO:0005576//extracellular region;GO:0030312//external encapsulating structure	GO:0016798//hydrolase activity, acting on glycosyl bonds;GO:0016758//transferase activity, transferring hexosyl groups	GO:0044042//glucan metabolic process	gi|297803880|ref|XP_002869824.1|/6.23802e-154/predicted protein [Arabidopsis lyrata subsp. lyrata]
Bra034250	495	0	18	0.001	4.923511283	12.26547185	Up	7.29E-06	2.70E-05	-	-	-	gi|9758546|dbj|BAB08940.1|/8.07736e-36/AP2 domain transcription factor-like [Arabidopsis thaliana]
Bra008099	921	0	33	0.001	4.851342551	12.24416834	Up	3.71E-10	2.17E-09	-	GO:0004712//protein serine/threonine/tyrosine kinase activity;GO:0032559;GO:0019887//protein kinase regulator activity	GO:0006355//regulation of transcription, DNA-dependent;GO:0002239//response to oomycetes;GO:0009692;GO:0009700//indole phytoalexin biosynthetic process;GO:0006970//response to osmotic stress;GO:0001932//regulation of protein phosphorylation;GO:0060918//auxin transport;GO:0000160//two-component signal transduction system (phosphorelay);GO:0009627//systemic acquired resistance	gi|297842095|ref|XP_002888929.1|/2.73291e-131/ATMKK9 [Arabidopsis lyrata subsp. lyrata]
Bra023510	363	0	13	0.001	4.848912627	12.24344554	Up	0.000196754	0.000591815	GO:0009536//plastid	-	-	gi|7671488|emb|CAB89329.1|/5.98085e-25/putative protein [Arabidopsis thaliana]
Bra009272	762	0	27	0.001	4.797515915	12.22807188	Up	1.94E-08	9.69E-08	GO:0043231//intracellular membrane-bounded organelle	GO:0001071//nucleic acid binding transcription factor activity	GO:0006351//transcription, DNA-dependent;GO:0006952//defense response	gi|297806761|ref|XP_002871264.1|/1.50818e-94/hypothetical protein ARALYDRAFT_487556 [Arabidopsis lyrata subsp. lyrata]
Bra010644	1557	0	54	0.001	4.69583446	12.19716584	Up	3.62E-16	3.12E-15	GO:0009536//plastid;GO:0031224//intrinsic to membrane	GO:0016491//oxidoreductase activity;GO:0005506//iron ion binding	GO:0006568//tryptophan metabolic process;GO:0002239//response to oomycetes;GO:0002831//regulation of response to biotic stimulus;GO:0009700//indole phytoalexin biosynthetic process;GO:0019758;GO:0009683;GO:0052482	gi|321117545|gb|ADW54459.1|/0/cytochrome P450 79B1 [Brassica oleracea var. botrytis]
Bra023978	699	0	24	0.001	4.648808937	12.18264542	Up	1.40E-07	6.38E-07	GO:0009526//plastid envelope;GO:0009532//plastid stroma;GO:0009534//chloroplast thylakoid	GO:0004601//peroxidase activity	GO:0009628//response to abiotic stimulus;GO:0006950//response to stress;GO:0008152//metabolic process	gi|20147455|gb|AAM12502.1|AF411209_1/6.98761e-133/glutathione peroxidase [Brassica napus]
Bra009545	507	0	17	0.001	4.539924112	12.14845247	Up	1.41E-05	5.02E-05	-	-	-	gi|297810395|ref|XP_002873081.1|/4.81319e-10/hypothetical protein ARALYDRAFT_908186 [Arabidopsis lyrata subsp. lyrata]
Bra026541	579	0	19	0.001	4.443065018	12.11733954	Up	3.77E-06	1.45E-05	GO:0044435	-	GO:0009987//cellular process;GO:0050789//regulation of biological process;GO:0009409//response to cold;GO:0043170;GO:0003006//developmental process involved in reproduction	gi|297818022|ref|XP_002876894.1|/3.32079e-62/late embryogenesis abundant domain-containing protein [Arabidopsis lyrata subsp. lyrata]
Bra004518	405	0	13	0.001	4.346062429	12.08549318	Up	0.000196754	0.000591701	-	GO:0005506//iron ion binding	-	gi|297824749|ref|XP_002880257.1|/1.69322e-56/B5 #1 [Arabidopsis lyrata subsp. lyrata]
Bra012151	1428	0	45	0.001	4.266698328	12.05890439	Up	1.36E-13	1.02E-12	-	GO:0016491//oxidoreductase activity;GO:0005506//iron ion binding	GO:0006952//defense response	gi|30698292|ref|NP_201532.2|/0/cytochrome P450, family 81, subfamily G, polypeptide 1 [Arabidopsis thaliana]
Bra027907	1167	0	36	0.001	4.176757644	12.02816772	Up	5.14E-11	3.21E-10	GO:0043231//intracellular membrane-bounded organelle	GO:0005506//iron ion binding;GO:0016713	GO:0006633//fatty acid biosynthetic process	gi|297853618|ref|XP_002894690.1|/5.3888e-157/hypothetical protein ARALYDRAFT_474859 [Arabidopsis lyrata subsp. lyrata]
Bra037163	468	0	14	0.001	4.050324453	11.98382176	Up	0.000101789	0.000320231	-	GO:0005488//binding	-	gi|15240014|ref|NP_201459.1|/1.32822e-47/uncharacterized protein [Arabidopsis thaliana]
Bra026280	882	0	26	0.001	3.991281822	11.96263644	Up	3.74E-08	1.81E-07	GO:0043231//intracellular membrane-bounded organelle	GO:0001071//nucleic acid binding transcription factor activity	GO:0006351//transcription, DNA-dependent;GO:0009743//response to carbohydrate stimulus	gi|15234401|ref|NP_194543.1|/9.20865e-97/ethylene-responsive transcription factor ERF054 [Arabidopsis thaliana]
Bra039067	699	0	20	0.001	3.874007447	11.91961101	Up	1.95E-06	7.78E-06	GO:0043231//intracellular membrane-bounded organelle	GO:0003676//nucleic acid binding;GO:0001071//nucleic acid binding transcription factor activity	GO:0048437//floral organ development;GO:0010476//gibberellin mediated signaling pathway;GO:0006351//transcription, DNA-dependent	gi|356614790|gb|AET25524.1|/1.46718e-106/MYB1 [Brassica oleracea]
Bra020432	852	0	24	0.001	3.813987613	11.89708444	Up	1.40E-07	6.38E-07	-	GO:0016787//hydrolase activity	GO:0005975//carbohydrate metabolic process	gi|187372972|gb|ACD03220.1|/1.68486e-108/xyloglucan endotransglucosylase/hydrolase 10 [Actinidia deliciosa]
Bra031043	606	0	17	0.001	3.798253341	11.89112042	Up	1.41E-05	5.02E-05	GO:0009536//plastid	-	-	gi|297810225|ref|XP_002872996.1|/3.15874e-45/hypothetical protein ARALYDRAFT_486891 [Arabidopsis lyrata subsp. lyrata]
Bra027466	1410	0	39	0.001	3.745011242	11.87075433	Up	7.11E-12	4.74E-11	GO:0043231//intracellular membrane-bounded organelle	GO:0004091//carboxylesterase activity	GO:0044238//primary metabolic process	gi|240256390|ref|NP_199107.5|/0/lipase class 3-like protein [Arabidopsis thaliana]
Bra032354	1026	0	25	0.001	3.299136459	11.68787274	Up	7.23E-08	3.40E-07	-	GO:0046914//transition metal ion binding;GO:0045543	GO:0008152//metabolic process;GO:0009639//response to red or far red light	gi|171702845|dbj|BAG16378.1|/0/gibberellin 2-oxidase family protein [Brassica rapa var. perviridis]
Bra009458	960	0	23	0.001	3.243875923	11.66350292	Up	2.70E-07	1.19E-06	GO:0044464//cell part	GO:0008171//O-methyltransferase activity;GO:0008169//C-methyltransferase activity	GO:0009607//response to biotic stimulus;GO:0006950//response to stress;GO:0006730//one-carbon metabolic process;GO:0006631//fatty acid metabolic process;GO:0010038//response to metal ion	gi|15237696|ref|NP_196058.1|/7.40635e-151/S-adenosyl-L-methionine-dependent methyltransferase-like protein [Arabidopsis thaliana]
Bra028736	774	0	18	0.001	3.148757216	11.62056681	Up	7.29E-06	2.70E-05	GO:0044444//cytoplasmic part;GO:0043231//intracellular membrane-bounded organelle	GO:0016830//carbon-carbon lyase activity	-	gi|297810727|ref|XP_002873247.1|/1.07091e-71/carboxy-lyase [Arabidopsis lyrata subsp. lyrata]
Bra011215	699	0	16	0.001	3.099205958	11.59768292	Up	2.72E-05	9.31E-05	-	-	-	gi|18405411|ref|NP_564693.1|/4.51073e-31/RING/U-box domain-containing protein [Arabidopsis thaliana]
Bra010898	804	0	18	0.001	3.031266275	11.56570487	Up	7.29E-06	2.70E-05	-	-	-	gi|297851256|ref|XP_002893509.1|/2.55395e-79/hypothetical protein ARALYDRAFT_890355 [Arabidopsis lyrata subsp. lyrata]
Bra026163	1191	0	26	0.001	2.955760342	11.52931358	Up	3.74E-08	1.81E-07	-	GO:0008168//methyltransferase activity	GO:0006730//one-carbon metabolic process	gi|186478506|ref|NP_683307.2|/6.77126e-163/S-adenosyl-L-methionine-dependent methyltransferase domain-containing protein [Arabidopsis thaliana]
Bra007887	828	0	18	0.001	2.943403484	11.52326961	Up	7.29E-06	2.70E-05	GO:0043231//intracellular membrane-bounded organelle	-	-	gi|297790430|ref|XP_002863106.1|/2.66189e-119/hypothetical protein ARALYDRAFT_920363 [Arabidopsis lyrata subsp. lyrata]
Bra014215	1065	0	22	0.001	2.79692425	11.44962547	Up	5.22E-07	2.23E-06	-	GO:0004672//protein kinase activity;GO:0000166//nucleotide binding	-	gi|297807255|ref|XP_002871511.1|/1.30747e-106/hypothetical protein ARALYDRAFT_350399 [Arabidopsis lyrata subsp. lyrata]
Bra006925	1308	0	27	0.001	2.794883125	11.44857224	Up	1.94E-08	9.69E-08	GO:0043234//protein complex;GO:0044444//cytoplasmic part	GO:0019787//small conjugating protein ligase activity	GO:0006950//response to stress;GO:0016567//protein ubiquitination;GO:0002252	gi|312283097|dbj|BAJ34414.1|/0/unnamed protein product [Thellungiella halophila]
Bra004180	882	0	18	0.001	2.763195108	11.43212172	Up	7.29E-06	2.70E-05	GO:0043231//intracellular membrane-bounded organelle;GO:0016020//membrane	GO:0030246//carbohydrate binding;GO:0019899//enzyme binding;GO:0004674//protein serine/threonine kinase activity;GO:0032559	GO:0006464//protein modification process;GO:0008037//cell recognition	gi|30314606|dbj|BAC76056.1|/9.01842e-169/S receptor kinase [Brassica rapa]
Bra039755	801	0	16	0.001	2.704550517	11.40117313	Up	2.72E-05	9.32E-05	-	GO:0005488//binding;GO:0003824//catalytic activity	GO:0008152//metabolic process;GO:0010038//response to metal ion;GO:0009628//response to abiotic stimulus	gi|297849036|ref|XP_002892399.1|/4.28679e-111/hypothetical protein ARALYDRAFT_470766 [Arabidopsis lyrata subsp. lyrata]
Bra013128	804	0	16	0.001	2.694458911	11.39577987	Up	2.72E-05	9.31E-05	GO:0043231//intracellular membrane-bounded organelle	GO:0016491//oxidoreductase activity	-	gi|224105829|ref|XP_002313947.1|/2.9425e-51/predicted protein [Populus trichocarpa]
Bra036998	1719	0	34	0.001	2.67800061	11.38694057	Up	1.92E-10	1.15E-09	GO:0043231//intracellular membrane-bounded organelle	GO:0016881//acid-amino acid ligase activity	GO:0002831//regulation of response to biotic stimulus;GO:0009725//response to hormone stimulus;GO:0009626//plant-type hypersensitive response;GO:0042742//defense response to bacterium;GO:0032787//monocarboxylic acid metabolic process;GO:0048878//chemical homeostasis;GO:0007165//signal transduction;GO:0009581	gi|15242095|ref|NP_199960.1|/0/auxin-responsive GH3 family protein [Arabidopsis thaliana]
Bra021835	1656	0	32	0.001	2.616358653	11.3533446	Up	7.17E-10	4.09E-09	GO:0043231//intracellular membrane-bounded organelle	-	-	gi|240254570|ref|NP_850202.4|/0/Serinc-domain containing serine and sphingolipid biosynthesis protein [Arabidopsis thaliana]
Bra027906	1368	0	26	0.001	2.573326438	11.32941877	Up	3.74E-08	1.81E-07	GO:0043231//intracellular membrane-bounded organelle	GO:0005506//iron ion binding;GO:0016713	GO:0006633//fatty acid biosynthetic process	gi|297853618|ref|XP_002894690.1|/0/hypothetical protein ARALYDRAFT_474859 [Arabidopsis lyrata subsp. lyrata]
Bra005524	2790	0	53	0.001	2.572049353	11.32870261	Up	7.00E-16	5.93E-15	GO:0031224//intrinsic to membrane	GO:0016759//cellulose synthase activity	GO:0045229//external encapsulating structure organization;GO:0042546//cell wall biogenesis;GO:0009250//glucan biosynthetic process;GO:0009856//pollination	gi|297826757|ref|XP_002881261.1|/0/hypothetical protein ARALYDRAFT_482247 [Arabidopsis lyrata subsp. lyrata]
Bra020376	795	0	13	0.001	2.214031803	11.11246023	Up	0.000196754	0.000591929	-	GO:0042802//identical protein binding;GO:0004091//carboxylesterase activity	GO:0009683;GO:0006730//one-carbon metabolic process;GO:0015996//chlorophyll catabolic process;GO:0010260//organ senescence	gi|226497974|ref|NP_001147011.1|/1.26421e-131/esterase PIR7B [Zea mays]
Bra031610	1590	0	25	0.001	2.128876734	11.0558767	Up	7.23E-08	3.40E-07	GO:0044464//cell part	GO:0015103//inorganic anion transmembrane transporter activity	GO:0015698//inorganic anion transport;GO:0010035//response to inorganic substance;GO:0048528//post-embryonic root development	gi|9931082|emb|CAC05338.1|/0/high-affinity nitrate transporter [Brassica napus]
Bra041025	1479	0	23	0.001	2.105558409	11.03998718	Up	2.70E-07	1.19E-06	-	GO:0005488//binding;GO:0004672//protein kinase activity	GO:0009793//embryo development ending in seed dormancy;GO:0060918//auxin transport;GO:0048513//organ development;GO:0009606//tropism	gi|297847772|ref|XP_002891767.1|/0/hypothetical protein ARALYDRAFT_892419 [Arabidopsis lyrata subsp. lyrata]
Bra035038	975	0	15	0.001	2.083024004	11.02446375	Up	5.27E-05	0.000172876	-	GO:0046914//transition metal ion binding;GO:0045543	GO:0008152//metabolic process	gi|297842621|ref|XP_002889192.1|/8.13268e-145/gibberellin 2-oxidase [Arabidopsis lyrata subsp. lyrata]
Bra009148	1494	0	22	0.001	1.993791383	10.96129875	Up	5.22E-07	2.23E-06	GO:0044464//cell part	-	-	gi|224139374|ref|XP_002323081.1|/1.29304e-100/cytochrome P450 [Populus trichocarpa]
Bra031343	927	0	13	0.001	1.898765139	10.89084575	Up	0.000196754	0.000591872	-	GO:0016757//transferase activity, transferring glycosyl groups	-	gi|297830934|ref|XP_002883349.1|/3.49472e-126/hypothetical protein ARALYDRAFT_898691 [Arabidopsis lyrata subsp. lyrata]
Bra011699	1434	0	18	0.001	1.699538414	10.73092726	Up	7.29E-06	2.70E-05	GO:0031224//intrinsic to membrane	GO:0016491//oxidoreductase activity;GO:0005402	GO:0071702	gi|118573109|sp|Q8GXR2.2|PLT6_ARATH/0/RecName: Full=Probable polyol transporter 6
Bra025190	1299	0	16	0.001	1.667702051	10.70364585	Up	2.72E-05	9.32E-05	-	GO:0046872//metal ion binding	-	gi|297818138|ref|XP_002876952.1|/4.16653e-169/CYP71B19 [Arabidopsis lyrata subsp. lyrata]
Bra031903	1140	4	7077	0.509215665	840.5275939	10.68880266	Up	0	0	-	-	GO:0006952//defense response;GO:0009746;GO:0006351//transcription, DNA-dependent;GO:0009738//abscisic acid mediated signaling pathway	gi|297794071|ref|XP_002864920.1|/1.70183e-99/hypothetical protein ARALYDRAFT_496690 [Arabidopsis lyrata subsp. lyrata]
Bra005860	1119	1	1704	0.129692998	206.1802848	10.63459008	Up	0	0	-	GO:0003824//catalytic activity;GO:0046914//transition metal ion binding	GO:0008152//metabolic process;GO:0009628//response to abiotic stimulus	gi|15239179|ref|NP_196179.1|/0/oxidoreductase, 2OG-Fe(II) oxygenase family protein [Arabidopsis thaliana]
Bra008435	873	1	1659	0.166238791	257.2999926	10.59597863	Up	0	0	GO:0043231//intracellular membrane-bounded organelle	GO:0001071//nucleic acid binding transcription factor activity;GO:0003677//DNA binding	GO:0009743//response to carbohydrate stimulus;GO:0050688//regulation of defense response to virus;GO:0006351//transcription, DNA-dependent	gi|229558112|gb|ACQ76806.1|/3.16628e-150/WRKY transcription factor 40 [Brassica napus]
Bra038632	1437	0	16	0.001	1.507546948	10.55798722	Up	2.72E-05	9.31E-05	GO:0044464//cell part	GO:0005506//iron ion binding;GO:0004497//monooxygenase activity	GO:0008152//metabolic process	gi|15242759|ref|NP_201150.1|/0/cytochrome P450, family 94, subfamily B, polypeptide 1 [Arabidopsis thaliana]
Bra039328	1530	0	16	0.001	1.415911741	10.46751562	Up	2.72E-05	9.32E-05	GO:0044464//cell part	GO:0016491//oxidoreductase activity;GO:0005506//iron ion binding	GO:0008152//metabolic process	gi|297828277|ref|XP_002882021.1|/0/CYP76C2 [Arabidopsis lyrata subsp. lyrata]
Bra019043	2361	0	23	0.001	1.318983857	10.36521119	Up	2.70E-07	1.19E-06	-	GO:0035251//UDP-glucosyltransferase activity;GO:0016787//hydrolase activity	GO:0009756//carbohydrate mediated signaling;GO:0005991//trehalose metabolic process;GO:0007275//multicellular organismal development;GO:0003006//developmental process involved in reproduction;GO:0042546//cell wall biogenesis	gi|297803346|ref|XP_002869557.1|/0/predicted protein [Arabidopsis lyrata subsp. lyrata]
Bra029145	1524	1	1413	0.095227339	125.5349998	10.36442621	Up	0	0	-	GO:0022857//transmembrane transporter activity	GO:0006810//transport	gi|15242265|ref|NP_200018.1|/0/mate efflux domain-containing protein [Arabidopsis thaliana]
Bra013086	1674	0	15	0.001	1.213230827	10.24463835	Up	5.27E-05	0.000172895	GO:0009536//plastid	-	GO:0009725//response to hormone stimulus;GO:0009314//response to radiation	gi|297809793|ref|XP_002872780.1|/0/hypothetical protein ARALYDRAFT_911862 [Arabidopsis lyrata subsp. lyrata]
Bra037794	1146	1	1256	0.126637404	148.3927397	10.19450121	Up	0	0	-	-	GO:0006952//defense response;GO:0009746;GO:0009738//abscisic acid mediated signaling pathway	gi|385277266|gb|AFI57747.1|/1.63832e-142/ethylene-responsive transcription factor ABR1 [Brassica juncea]
Bra034072	1827	0	14	0.001	1.037521535	10.01892557	Up	0.000101789	0.000320263	GO:0042995//cell projection;GO:0043234//protein complex	-	GO:0006887//exocytosis	gi|297829480|ref|XP_002882622.1|/0/ATEXO70H4 [Arabidopsis lyrata subsp. lyrata]
Bra009300	1056	1	923	0.137430364	118.3437738	9.750067298	Up	3.04E-262	3.54E-260	-	GO:0008146//sulfotransferase activity	GO:0009719;GO:0031407//oxylipin metabolic process	gi|297810811|ref|XP_002873289.1|/1.22412e-173/sulfotransferase family protein [Arabidopsis lyrata subsp. lyrata]
Bra010794	393	1	736	0.369278536	253.5670951	9.423442417	Up	8.09E-209	7.14E-207	-	GO:0005488//binding	GO:0009743//response to carbohydrate stimulus;GO:0009719	gi|297845944|ref|XP_002890853.1|/9.13501e-50/predicted protein [Arabidopsis lyrata subsp. lyrata]
Bra002283	534	3	2041	0.815317217	517.4988381	9.309978427	Up	0	0	GO:0031225//anchored to membrane;GO:0043231//intracellular membrane-bounded organelle	GO:0046914//transition metal ion binding	GO:0009642//response to light intensity;GO:0006950//response to stress;GO:0030001//metal ion transport;GO:0006091//generation of precursor metabolites and energy	gi|312283371|dbj|BAJ34551.1|/2.78132e-54/unnamed protein product [Thellungiella halophila]
Bra008846	591	2	1167	0.491121708	267.3566596	9.088469307	Up	0	0	GO:0043231//intracellular membrane-bounded organelle	GO:0005488//binding	GO:0009725//response to hormone stimulus;GO:0002831//regulation of response to biotic stimulus;GO:0006950//response to stress	gi|297807341|ref|XP_002871554.1|/1.15559e-81/hypothetical protein ARALYDRAFT_488138 [Arabidopsis lyrata subsp. lyrata]
Bra024115	735	1	485	0.197450972	89.34330848	8.821721398	Up	3.71E-137	2.08E-135	-	GO:0001071//nucleic acid binding transcription factor activity	GO:0006351//transcription, DNA-dependent	gi|297803042|ref|XP_002869405.1|/3.98321e-73/basic helix-loop-helix family protein [Arabidopsis lyrata subsp. lyrata]
Bra030494	456	2	861	0.636519582	255.6500842	8.649749888	Up	3.29E-242	3.42E-240	-	-	GO:0006952//defense response;GO:0009414//response to water deprivation;GO:0003006//developmental process involved in reproduction;GO:0009642//response to light intensity	gi|62286902|sp|O03983.1|LEA14_ARATH/9.11433e-75/RecName: Full=Probable desiccation-related protein LEA14
Bra006190	588	1	404	0.246813715	93.02756863	8.558091944	Up	4.73E-114	2.19E-112	GO:0043231//intracellular membrane-bounded organelle	GO:0005488//binding	GO:0009725//response to hormone stimulus;GO:0002831//regulation of response to biotic stimulus;GO:0006950//response to stress	gi|297807341|ref|XP_002871554.1|/3.80765e-69/hypothetical protein ARALYDRAFT_488138 [Arabidopsis lyrata subsp. lyrata]
Bra020624	957	3	1134	0.454941895	160.4385573	8.462122885	Up	0	0	GO:0043231//intracellular membrane-bounded organelle	GO:0001071//nucleic acid binding transcription factor activity	GO:0009725//response to hormone stimulus;GO:0006351//transcription, DNA-dependent;GO:0006970//response to osmotic stress;GO:0051707//response to other organism	gi|297795721|ref|XP_002865745.1|/6.97739e-109/AtMYB78 [Arabidopsis lyrata subsp. lyrata]
Bra029254	912	2	756	0.318259791	112.2366223	8.462122885	Up	2.87E-212	2.56E-210	GO:0043231//intracellular membrane-bounded organelle	-	GO:0006970//response to osmotic stress	gi|15241862|ref|NP_201058.1|/4.00791e-135/RCD one 5-like protein [Arabidopsis thaliana]
Bra003613	1113	1	356	0.130392152	43.30743527	8.375613892	Up	2.28E-100	9.28E-99	GO:0016020//membrane;GO:0009536//plastid	GO:0070011	GO:0012502//induction of programmed cell death	gi|32482818|gb|AAP84709.1|/7.03934e-143/metacaspase 4 [Arabidopsis thaliana]
Bra036846	1617	3	974	0.269251326	81.55612227	8.242695922	Up	3.01E-272	3.64E-270	GO:0043231//intracellular membrane-bounded organelle	GO:0017111//nucleoside-triphosphatase activity;GO:0032559	-	gi|21592769|gb|AAM64718.1|/0/BCS1 protein-like protein [Arabidopsis thaliana]
Bra029302	765	1	319	0.189707797	56.45948069	8.217293075	Up	7.97E-90	2.92E-88	-	-	GO:0006351//transcription, DNA-dependent;GO:0006952//defense response	gi|15240379|ref|NP_200995.1|/1.4124e-76/ethylene-responsive transcription factor ERF114 [Arabidopsis thaliana]
Bra039937	417	1	258	0.348025095	83.7705337	7.911107716	Up	1.86E-72	5.61E-71	-	-	-	gi|297825169|ref|XP_002880467.1|/1.67301e-43/VQ motif-containing protein [Arabidopsis lyrata subsp. lyrata]
Bra035148	903	16	4061	2.571454523	608.9096692	7.887499773	Up	0	0	GO:0043231//intracellular membrane-bounded organelle	GO:0001071//nucleic acid binding transcription factor activity;GO:0003677//DNA binding	GO:0009743//response to carbohydrate stimulus;GO:0050688//regulation of defense response to virus;GO:0006351//transcription, DNA-dependent	gi|206574979|gb|ACI14400.1|/6.11176e-152/WRKY40-1 transcription factor [Brassica napus]
Bra009294	1323	2	496	0.219389969	50.76091753	7.854076771	Up	3.25E-138	1.86E-136	GO:0009536//plastid	GO:0004674//protein serine/threonine kinase activity;GO:0008378//galactosyltransferase activity;GO:0032559	GO:0009725//response to hormone stimulus;GO:0009312//oligosaccharide biosynthetic process;GO:0005985//sucrose metabolic process;GO:0019406;GO:0023052//signaling;GO:0006950//response to stress;GO:0006464//protein modification process	gi|15240687|ref|NP_196324.1|/3.37952e-174/CBL-interacting serine/threonine-protein kinase 2 [Arabidopsis thaliana]
Bra031065	822	22	4817	3.884163288	793.4370205	7.674368051	Up	0	0	-	GO:0005488//binding	GO:0006952//defense response;GO:0009719;GO:0009791//post-embryonic development;GO:0007165//signal transduction;GO:0048229//gametophyte development	gi|18394706|ref|NP_564075.1|/7.4392e-98/protein TIFY 10A [Arabidopsis thaliana]
Bra035150	999	5	1051	0.726358682	142.4442291	7.61549932	Up	4.50E-290	5.74E-288	GO:0031981//nuclear lumen;GO:0009536//plastid;GO:0016020//membrane;GO:0042579//microbody;GO:0030312//external encapsulating structure	GO:0048037//cofactor binding;GO:0004871//signal transducer activity;GO:0016620//oxidoreductase activity, acting on the aldehyde or oxo group of donors, NAD or NADP as acceptor;GO:0004672//protein kinase activity;GO:0016616//oxidoreductase activity, acting on the CH-OH group of donors, NAD or NADP as acceptor;GO:0042802//identical protein binding;GO:0032559;GO:0043566//structure-specific DNA bindi…	GO:0048511//rhythmic process;GO:0003006//developmental process involved in reproduction;GO:0010118//stomatal movement;GO:0016070//RNA metabolic process;GO:0006970//response to osmotic stress;GO:0010038//response to metal ion;GO:0006464//protein modification process;GO:0009699//phenylpropanoid biosynthetic process;GO:0006952//defense response;GO:0009725//response to hormone stimulus;GO:0006405//RN…	gi|340026100|gb|AEK27168.1|/5.21242e-171/cinnamoyl-CoA reductase 2-1A [Brassica rapa subsp. oleifera]
Bra023800	1197	1	207	0.121241825	23.41444275	7.593367418	Up	5.93E-58	1.50E-56	-	GO:0003677//DNA binding;GO:0001071//nucleic acid binding transcription factor activity	GO:0006351//transcription, DNA-dependent	gi|297830994|ref|XP_002883379.1|/6.62206e-150/AT-HSFA6B [Arabidopsis lyrata subsp. lyrata]
Bra040626	1302	1	183	0.111464259	19.03039211	7.415580299	Up	3.89E-51	8.79E-50	-	GO:0003824//catalytic activity	GO:0009064//glutamine family amino acid metabolic process	gi|18408624|ref|NP_564885.1|/0/class I glutamine amidotransferase-like domain-containing protein [Arabidopsis thaliana]
Bra026124	4242	7	1246	0.239482615	39.76994675	7.375613892	Up	0	0	GO:0044464//cell part	GO:0017111//nucleoside-triphosphatase activity;GO:0032559	GO:0009207	gi|297849980|ref|XP_002892871.1|/0/ATPDR12/PDR12 [Arabidopsis lyrata subsp. lyrata]
Bra003588	894	7	1210	1.136336972	183.2548523	7.333316871	Up	0	0	GO:0043231//intracellular membrane-bounded organelle	GO:0001071//nucleic acid binding transcription factor activity;GO:0003677//DNA binding	GO:0009743//response to carbohydrate stimulus;GO:0050688//regulation of defense response to virus;GO:0006351//transcription, DNA-dependent	gi|206574979|gb|ACI14400.1|/1.13594e-142/WRKY40-1 transcription factor [Brassica napus]
Bra014500	1074	2	338	0.270254124	42.61083554	7.300759897	Up	2.54E-93	9.59E-92	-	GO:0016706//oxidoreductase activity, acting on paired donors, with incorporation or reduction of molecular oxygen, 2-oxoglutarate as one donor, and incorporation of one atom each of oxygen into both donors	GO:0009813//flavonoid biosynthetic process;GO:0009628//response to abiotic stimulus	gi|79452907|ref|NP_191588.2|/0/oxidoreductase [Arabidopsis thaliana]
Bra018051	1521	2	333	0.190830328	29.64303391	7.279258828	Up	6.66E-92	2.48E-90	GO:0044464//cell part	GO:0005506//iron ion binding;GO:0004497//monooxygenase activity	GO:0008152//metabolic process	gi|15228396|ref|NP_190421.1|/0/cytochrome P450, family 94, subfamily B, polypeptide 3 [Arabidopsis thaliana]
Bra037003	294	2	333	0.987254862	153.3573285	7.279258828	Up	6.66E-92	2.48E-90	-	-	-	gi|116830769|gb|ABK28342.1|/8.97129e-34/unknown [Arabidopsis thaliana]
Bra008037	2760	5	831	0.262910262	40.76613826	7.276657033	Up	1.30E-227	1.25E-225	GO:0009536//plastid	GO:0046914//transition metal ion binding;GO:0016702//oxidoreductase activity, acting on single donors with incorporation of molecular oxygen, incorporation of two atoms of oxygen	GO:0009642//response to light intensity;GO:0051707//response to other organism;GO:0006633//fatty acid biosynthetic process;GO:0009694//jasmonic acid metabolic process;GO:0009719;GO:0048229//gametophyte development;GO:0042221//response to chemical stimulus;GO:0003006//developmental process involved in reproduction;GO:0009900;GO:0006950//response to stress	gi|15218506|ref|NP_177396.1|/0/lipoxygenase 4 [Arabidopsis thaliana]
Bra005104	1374	4	651	0.422493347	64.15077201	7.246394194	Up	2.02E-178	1.51E-176	GO:0043231//intracellular membrane-bounded organelle	GO:0005488//binding;GO:0001071//nucleic acid binding transcription factor activity	GO:0006952//defense response;GO:0009700//indole phytoalexin biosynthetic process;GO:0009743//response to carbohydrate stimulus;GO:0006970//response to osmotic stress;GO:0006351//transcription, DNA-dependent	gi|312281807|dbj|BAJ33769.1|/2.44901e-175/unnamed protein product [Thellungiella halophila]
Bra011529	789	3	483	0.551811653	82.88534679	7.230797339	Up	1.27E-132	6.92E-131	-	-	GO:0006351//transcription, DNA-dependent;GO:0006952//defense response;GO:0009743//response to carbohydrate stimulus	gi|15235365|ref|NP_195167.1|/1.65483e-75/ethylene-responsive transcription factor ERF109 [Arabidopsis thaliana]
Bra031915	558	1	160	0.26008327	38.82338646	7.221808556	Up	1.30E-44	2.62E-43	-	GO:0001071//nucleic acid binding transcription factor activity	GO:0048513//organ development;GO:0010087//phloem or xylem histogenesis;GO:0012501//programmed cell death	gi|30698042|ref|NP_201258.2|/2.19058e-76/xylem NAC domain 1 [Arabidopsis thaliana]
Bra007937	753	9	1280	1.734579259	230.1561715	7.051883554	Up	0	0	-	GO:0005488//binding	GO:0009719	gi|17064878|gb|AAL32593.1|/7.58993e-83/Unknown protein [Arabidopsis thaliana]
Bra031435	543	4	523	1.069071563	130.4095783	6.930547597	Up	3.67E-142	2.15E-140	-	-	-	gi|15219910|ref|NP_176329.1|/5.7457e-63/F-box protein [Arabidopsis thaliana]
Bra024795	690	11	1406	2.313610306	275.8950199	6.897829721	Up	0	0	GO:0030312//external encapsulating structure;GO:0016020//membrane;GO:0044421//extracellular region part	GO:0003676//nucleic acid binding;GO:0016892	GO:0009813//flavonoid biosynthetic process;GO:0009267//cellular response to starvation;GO:0007165//signal transduction;GO:0032502//developmental process	gi|21555182|gb|AAM63798.1|/9.5823e-103/ribonuclease, RNS1 [Arabidopsis thaliana]
Bra007437	591	4	500	0.982243416	114.5486974	6.865664745	Up	1.17E-135	6.54E-134	GO:0016020//membrane	GO:0005515//protein binding	GO:0009725//response to hormone stimulus;GO:0009637//response to blue light	gi|15231656|ref|NP_191481.1|/1.04761e-74/pirin [Arabidopsis thaliana]
Bra023044	1230	9	1103	1.061900961	121.4165902	6.837172535	Up	2.06E-297	2.70E-295	GO:0043234//protein complex;GO:0044444//cytoplasmic part	GO:0019787//small conjugating protein ligase activity	GO:0006950//response to stress;GO:0016567//protein ubiquitination;GO:0002252	gi|4510376|gb|AAD21464.1|/0/unknown protein [Arabidopsis thaliana]
Bra013399	1485	1	121	0.097728259	11.03231232	6.818743698	Up	1.44E-33	2.25E-32	-	GO:0016740//transferase activity	GO:0008152//metabolic process	gi|18415319|ref|NP_567589.1|/0/UDP-glycosyltransferase-like protein [Arabidopsis thaliana]
Bra012131	1041	3	355	0.418231887	46.17269827	6.786593174	Up	2.21E-96	8.60E-95	-	GO:0004672//protein kinase activity;GO:0042578//phosphoric ester hydrolase activity;GO:0032559	GO:0003006//developmental process involved in reproduction;GO:0006464//protein modification process	gi|297797667|ref|XP_002866718.1|/5.05362e-156/MAPKKK19 [Arabidopsis lyrata subsp. lyrata]
Bra011152	747	1	115	0.194279069	20.84418264	6.745370512	Up	7.16E-32	1.07E-30	GO:0043231//intracellular membrane-bounded organelle	GO:0001071//nucleic acid binding transcription factor activity	GO:0006351//transcription, DNA-dependent	gi|297803042|ref|XP_002869405.1|/2.25038e-79/basic helix-loop-helix family protein [Arabidopsis lyrata subsp. lyrata]
Bra025626	1413	3	325	0.308124129	31.14216708	6.659213868	Up	6.57E-88	2.35E-86	GO:0044464//cell part	GO:0017111//nucleoside-triphosphatase activity;GO:0032559	-	gi|15242534|ref|NP_198816.1|/0/AAA-type ATPase family protein [Arabidopsis thaliana]
Bra017656	813	1	104	0.178507337	17.32010119	6.600320179	Up	9.14E-29	1.25E-27	-	-	GO:0006351//transcription, DNA-dependent;GO:0006952//defense response;GO:0009743//response to carbohydrate stimulus	gi|297802528|ref|XP_002869148.1|/8.95695e-80/hypothetical protein ARALYDRAFT_912950 [Arabidopsis lyrata subsp. lyrata]
Bra017350	762	63	6438	11.99864472	1143.941017	6.574997399	Up	0	0	GO:0009526//plastid envelope;GO:0009532//plastid stroma;GO:0031090//organelle membrane;GO:0009534//chloroplast thylakoid	GO:0009975//cyclase activity	GO:0009414//response to water deprivation;GO:0006970//response to osmotic stress;GO:0051707//response to other organism	gi|264913441|gb|ACY74379.1|/5.4616e-145/allene oxidase cyclase [Brassica napus]
Bra023790	3054	14	1425	0.665281763	63.17619463	6.569271743	Up	0	0	GO:0031224//intrinsic to membrane	GO:0046873//metal ion transmembrane transporter activity;GO:0019829//cation-transporting ATPase activity;GO:0005515//protein binding;GO:0032559	GO:0009206;GO:0006816//calcium ion transport	gi|297835294|ref|XP_002885529.1|/0/hypothetical protein ARALYDRAFT_898774 [Arabidopsis lyrata subsp. lyrata]
Bra016233	2409	5	501	0.301217237	28.15843782	6.546619159	Up	3.00E-134	1.64E-132	GO:0030054//cell junction	GO:0003779//actin binding	GO:0008154//actin polymerization or depolymerization;GO:0009826//unidimensional cell growth	gi|297841751|ref|XP_002888757.1|/0/hypothetical protein ARALYDRAFT_476139 [Arabidopsis lyrata subsp. lyrata]
Bra018157	558	1	99	0.26008327	24.02197037	6.529237081	Up	2.35E-27	3.10E-26	GO:0044464//cell part	GO:0004091//carboxylesterase activity;GO:0004857//enzyme inhibitor activity	-	gi|297815906|ref|XP_002875836.1|/3.0567e-78/invertase/pectin methylesterase inhibitor family protein [Arabidopsis lyrata subsp. lyrata]
Bra004996	1440	11	1054	1.108604938	99.10276009	6.482107994	Up	3.50E-280	4.33E-278	-	GO:0016747//transferase activity, transferring acyl groups other than amino-acyl groups	GO:0009628//response to abiotic stimulus	gi|116830503|gb|ABK28209.1|/0/unknown [Arabidopsis thaliana]
Bra000165	345	10	948	4.206564193	372.0462004	6.466695615	Up	5.70E-252	6.18E-250	GO:0043231//intracellular membrane-bounded organelle	-	GO:0009648//photoperiodism;GO:0007623//circadian rhythm;GO:0007165//signal transduction;GO:0009908//flower development;GO:0009639//response to red or far red light	gi|297789206|ref|XP_002862593.1|/1.49443e-44/hypothetical protein ARALYDRAFT_497391 [Arabidopsis lyrata subsp. lyrata]
Bra019060	1839	8	753	0.631327742	55.43970086	6.456386515	Up	2.50E-200	2.07E-198	GO:0009536//plastid	GO:0016881//acid-amino acid ligase activity	GO:0048878//chemical homeostasis;GO:0000902//cell morphogenesis;GO:0009755//hormone-mediated signaling pathway	gi|15237038|ref|NP_194456.1|/0/indole-3-acetic acid-amido synthetase GH3.5 [Arabidopsis thaliana]
Bra027238	1002	3	282	0.434510373	38.10561876	6.454469312	Up	8.76E-76	2.76E-74	GO:0043231//intracellular membrane-bounded organelle	GO:0003676//nucleic acid binding;GO:0001071//nucleic acid binding transcription factor activity;GO:0046983//protein dimerization activity	GO:0032501//multicellular organismal process;GO:0006950//response to stress;GO:0010467//gene expression;GO:0007165//signal transduction	gi|297830130|ref|XP_002882947.1|/1.06266e-147/ATNAC3 [Arabidopsis lyrata subsp. lyrata]
Bra019776	966	13	1211	1.953047661	169.7362676	6.441423892	Up	0	0	GO:0000267//cell fraction;GO:0016020//membrane	GO:0016857//racemase and epimerase activity, acting on carbohydrates and derivatives;GO:0016616//oxidoreductase activity, acting on the CH-OH group of donors, NAD or NADP as acceptor	GO:0033692//cellular polysaccharide biosynthetic process;GO:0009226//nucleotide-sugar biosynthetic process	gi|297840207|ref|XP_002887985.1|/5.52274e-162/hypothetical protein ARALYDRAFT_893174 [Arabidopsis lyrata subsp. lyrata]
Bra014399	1287	1	93	0.112763376	9.783900626	6.439039272	Up	1.15E-25	1.44E-24	-	-	GO:0010053//root epidermal cell differentiation	gi|297817604|ref|XP_002876685.1|/9.46345e-57/hypothetical protein ARALYDRAFT_324693 [Arabidopsis lyrata subsp. lyrata]
Bra008033	822	26	2365	4.590374794	389.5533638	6.407065211	Up	0	0	-	GO:0005488//binding	GO:0006950//response to stress;GO:0009719	gi|18410088|ref|NP_565043.1|/4.08203e-96/protein TIFY 11B [Arabidopsis thaliana]
Bra029039	1332	1	86	0.108953802	8.741819958	6.326145215	Up	1.08E-23	1.26E-22	-	-	GO:0006950//response to stress	gi|297796281|ref|XP_002866025.1|/1.02486e-178/hypothetical protein ARALYDRAFT_918536 [Arabidopsis lyrata subsp. lyrata]
Bra036640	726	6	513	1.19939227	95.67277606	6.317732976	Up	5.20E-136	2.91E-134	GO:0043231//intracellular membrane-bounded organelle	-	-	gi|297840215|ref|XP_002887989.1|/4.29826e-72/hypothetical protein ARALYDRAFT_475056 [Arabidopsis lyrata subsp. lyrata]
Bra028752	1119	4	337	0.518771992	40.77626525	6.296485242	Up	1.11E-89	4.06E-88	-	GO:0003824//catalytic activity;GO:0046914//transition metal ion binding	GO:0008152//metabolic process;GO:0009628//response to abiotic stimulus	gi|15239179|ref|NP_196179.1|/0/oxidoreductase, 2OG-Fe(II) oxygenase family protein [Arabidopsis thaliana]
Bra039021	939	1	84	0.154554275	12.11215236	6.292197884	Up	3.94E-23	4.51E-22	GO:0044424//intracellular part	GO:0046914//transition metal ion binding;GO:0016701//oxidoreductase activity, acting on single donors with incorporation of molecular oxygen	GO:0006020//inositol metabolic process	gi|297832174|ref|XP_002883969.1|/8.37947e-176/myo-inositol oxygenase 2 [Arabidopsis lyrata subsp. lyrata]
Bra038677	585	22	1843	5.457747389	426.5570267	6.288289198	Up	0	0	GO:0009536//plastid	-	-	gi|79398116|ref|NP_187780.2|/2.25972e-98/uncharacterized protein [Arabidopsis thaliana]
Bra027440	834	4	329	0.69605019	53.41183253	6.261824235	Up	1.97E-87	7.03E-86	-	-	-	gi|255538516|ref|XP_002510323.1|/8.76411e-46/conserved hypothetical protein [Ricinus communis]
Bra026606	1050	1	80	0.138215681	10.3159284	6.221808556	Up	5.25E-22	5.80E-21	-	GO:0005488//binding	GO:0003006//developmental process involved in reproduction	gi|297817846|ref|XP_002876806.1|/8.58021e-103/hypothetical protein ARALYDRAFT_322561 [Arabidopsis lyrata subsp. lyrata]
Bra009238	999	3	236	0.435815209	31.9855738	6.197561009	Up	7.59E-63	2.04E-61	GO:0005618//cell wall	GO:0004857//enzyme inhibitor activity	GO:0023052//signaling	gi|62131093|gb|AAX68500.1|/2.67082e-175/polygalacturonase inhibiting protein [Brassica rapa subsp. pekinensis]
Bra000214	450	57	4251	18.38268552	1279.046173	6.12057699	Up	0	0	GO:0043231//intracellular membrane-bounded organelle;GO:0031090//organelle membrane	GO:0046872//metal ion binding	GO:0009856//pollination;GO:0019932//second-messenger-mediated signaling;GO:0009640//photomorphogenesis;GO:0009593//detection of chemical stimulus;GO:0009057//macromolecule catabolic process	gi|297822305|ref|XP_002879035.1|/2.3525e-80/calmodulin-2 [Arabidopsis lyrata subsp. lyrata]
Bra027922	993	7	513	1.023046579	69.94807193	6.095340554	Up	1.87E-134	1.03E-132	-	GO:0016757//transferase activity, transferring glycosyl groups	GO:0005975//carbohydrate metabolic process;GO:0006950//response to stress	gi|20340247|gb|AAM19710.1|AF499723_1/1.8319e-176/galactinol synthase-like protein [Eutrema halophilum]
Bra005287	1317	5	352	0.55097367	36.18799485	6.037383985	Up	2.33E-92	8.72E-91	GO:0043231//intracellular membrane-bounded organelle	GO:0003676//nucleic acid binding;GO:0001071//nucleic acid binding transcription factor activity	GO:0009725//response to hormone stimulus;GO:0009845//seed germination;GO:0009756//carbohydrate mediated signaling;GO:0006970//response to osmotic stress	gi|297827105|ref|XP_002881435.1|/1.02288e-130/hypothetical protein ARALYDRAFT_321332 [Arabidopsis lyrata subsp. lyrata]
Bra016937	807	7	484	1.258841701	81.20438064	6.011388776	Up	2.50E-126	1.28E-124	GO:0043231//intracellular membrane-bounded organelle	GO:0016741	GO:0006730//one-carbon metabolic process;GO:0010038//response to metal ion	gi|15227331|ref|NP_181669.1|/4.17979e-130/S-adenosyl-L-methionine-dependent methyltransferase-like protein [Arabidopsis thaliana]
Bra006816	954	1	69	0.152124177	9.792832976	6.008404918	Up	6.41E-19	6.26E-18	GO:0043231//intracellular membrane-bounded organelle;GO:0031224//intrinsic to membrane;GO:0031410//cytoplasmic vesicle	GO:0016758//transferase activity, transferring hexosyl groups	GO:0006464//protein modification process	gi|297796649|ref|XP_002866209.1|/1.57093e-169/transferase, transferring glycosyl groups [Arabidopsis lyrata subsp. lyrata]
Bra024410	2001	2	138	0.145053938	9.337693812	6.008404918	Up	7.66E-37	1.29E-35	GO:0031981//nuclear lumen;GO:0044444//cytoplasmic part	GO:0016772//transferase activity, transferring phosphorus-containing groups;GO:0004611//phosphoenolpyruvate carboxykinase activity;GO:0032559	GO:0010038//response to metal ion;GO:0009267//cellular response to starvation;GO:0006796//phosphate-containing compound metabolic process;GO:0006006//glucose metabolic process;GO:0050832//defense response to fungus	gi|297794171|ref|XP_002864970.1|/0/hypothetical protein ARALYDRAFT_496802 [Arabidopsis lyrata subsp. lyrata]
Bra003806	774	1	66	0.187501892	11.54544312	5.94427458	Up	4.44E-18	4.17E-17	-	GO:0046914//transition metal ion binding	-	gi|15221223|ref|NP_177577.1|/5.62602e-105/RING/U-box domain-containing protein [Arabidopsis thaliana]
Bra033900	3048	1	65	0.04761367	2.887393838	5.922248274	Up	8.45E-18	7.86E-17	GO:0031224//intrinsic to membrane	GO:0046873//metal ion transmembrane transporter activity;GO:0019829//cation-transporting ATPase activity;GO:0005515//protein binding;GO:0032559	GO:0009206;GO:0006816//calcium ion transport	gi|297835294|ref|XP_002885529.1|/0/hypothetical protein ARALYDRAFT_898774 [Arabidopsis lyrata subsp. lyrata]
Bra005917	1029	23	1452	3.243837402	191.0552046	5.880144243	Up	0	0	GO:0005618//cell wall	GO:0004857//enzyme inhibitor activity	GO:0023052//signaling	gi|160693718|gb|ABX46557.1|/2.08031e-162/polygalacturonase inhibitor protein 11 [Brassica napus]
Bra016520	780	103	6205	19.16413572	1077.096996	5.812595429	Up	0	0	-	GO:0005488//binding	GO:0006952//defense response;GO:0009719;GO:0009791//post-embryonic development;GO:0007165//signal transduction;GO:0048229//gametophyte development	gi|18394706|ref|NP_564075.1|/6.34045e-88/protein TIFY 10A [Arabidopsis thaliana]
Bra021048	765	2	120	0.379415594	21.23867612	5.806771056	Up	8.29E-32	1.23E-30	GO:0005634//nucleus	GO:0001071//nucleic acid binding transcription factor activity	GO:0048518;GO:0009743//response to carbohydrate stimulus;GO:0006355//regulation of transcription, DNA-dependent	gi|3434967|dbj|BAA32418.1|/2.93822e-82/ethylene responsive element binding factor 1 [Arabidopsis thaliana]
Bra025719	468	1	60	0.310099283	17.35853337	5.806771056	Up	2.11E-16	1.85E-15	GO:0043231//intracellular membrane-bounded organelle	GO:0003676//nucleic acid binding;GO:0001071//nucleic acid binding transcription factor activity	GO:0006351//transcription, DNA-dependent;GO:0006950//response to stress	gi|42562166|ref|NP_173355.3|/3.06916e-36/ethylene-responsive transcription factor ERF017 [Arabidopsis thaliana]
Bra033738	933	1	59	0.155548194	8.562054723	5.78252351	Up	4.02E-16	3.45E-15	-	-	-	gi|297794967|ref|XP_002865368.1|/4.40902e-52/hypothetical protein ARALYDRAFT_494551 [Arabidopsis lyrata subsp. lyrata]
Bra036947	672	5	291	1.079810005	58.63154619	5.762827709	Up	2.63E-75	8.24E-74	GO:0044464//cell part	GO:0016811//hydrolase activity, acting on carbon-nitrogen (but not peptide) bonds, in linear amides;GO:0070011	GO:0042445//hormone metabolic process;GO:0002831//regulation of response to biotic stimulus	gi|81239131|gb|ABB60093.1|/5.52471e-84/IAA-amino acid hydrolase 6 [Brassica rapa]
Bra030197	258	14	800	7.875079477	419.8342954	5.736381729	Up	2.42E-204	2.06E-202	GO:0044421//extracellular region part	-	GO:0032502//developmental process	gi|23466373|tpg|DAA00277.1|/2.45459e-23/TPA_exp: putative phytosulfokine peptide precursor [Brassica napus]
Bra022355	648	6	342	1.343763562	71.4592957	5.732770475	Up	4.15E-88	1.49E-86	-	GO:0046872//metal ion binding	-	gi|297830534|ref|XP_002883149.1|/5.17728e-84/hypothetical protein ARALYDRAFT_479387 [Arabidopsis lyrata subsp. lyrata]
Bra017035	345	4	228	1.682625677	89.47946592	5.732770475	Up	3.77E-59	9.69E-58	GO:0043231//intracellular membrane-bounded organelle	-	GO:0009648//photoperiodism;GO:0007623//circadian rhythm;GO:0007165//signal transduction;GO:0009908//flower development;GO:0009639//response to red or far red light	gi|297789206|ref|XP_002862593.1|/6.08139e-38/hypothetical protein ARALYDRAFT_497391 [Arabidopsis lyrata subsp. lyrata]
Bra016126	1041	24	1364	3.345855093	177.4072125	5.728545889	Up	0	0	GO:0005911//cell-cell junction	GO:0004672//protein kinase activity;GO:0032559	GO:0006796//phosphate-containing compound metabolic process;GO:0006950//response to stress;GO:0006464//protein modification process	gi|297839003|ref|XP_002887383.1|/1.61442e-178/hypothetical protein ARALYDRAFT_895010 [Arabidopsis lyrata subsp. lyrata]
Bra032911	414	2	112	0.701094032	36.62902114	5.707235383	Up	1.41E-29	1.97E-28	-	GO:0005488//binding;GO:0015036//disulfide oxidoreductase activity	GO:0007165//signal transduction;GO:0010033//response to organic substance;GO:0019725//cellular homeostasis	gi|15218686|ref|NP_174170.1|/2.11461e-54/glutaredoxin-C9 [Arabidopsis thaliana]
Bra032472	1464	1	55	0.099130099	5.086619409	5.681240174	Up	5.25E-15	4.26E-14	GO:0043231//intracellular membrane-bounded organelle	GO:0016740//transferase activity	-	gi|15220466|ref|NP_172020.1|/0/uncharacterized protein [Arabidopsis thaliana]
Bra001728	1380	1	55	0.105164105	5.396239721	5.681240174	Up	5.25E-15	4.26E-14	GO:0031234//extrinsic to internal side of plasma membrane	GO:0005488//binding;GO:0016740//transferase activity	-	gi|15230244|ref|NP_188525.1|/0/transducin/WD40 domain-containing protein [Arabidopsis thaliana]
Bra010076	597	48	2631	11.66845947	596.6974038	5.676313493	Up	0	0	-	GO:0004857//enzyme inhibitor activity	-	gi|297793807|ref|XP_002864788.1|/1.23144e-62/invertase/pectin methylesterase inhibitor family protein [Arabidopsis lyrata subsp. lyrata]
Bra016223	777	1	54	0.186777947	9.409799556	5.654767963	Up	9.97E-15	7.96E-14	GO:0009526//plastid envelope;GO:0016020//membrane	GO:0046914//transition metal ion binding;GO:0016836//hydro-lyase activity	GO:0010035//response to inorganic substance;GO:0010118//stomatal movement	gi|297841793|ref|XP_002888778.1|/3.08092e-135/hypothetical protein ARALYDRAFT_476161 [Arabidopsis lyrata subsp. lyrata]
Bra002562	792	1	54	0.183240486	9.231583655	5.654767963	Up	9.97E-15	7.96E-14	-	GO:0003824//catalytic activity	-	gi|15238429|ref|NP_200757.1|/3.31144e-124/haloacid dehalogenase-like hydrolase domain-containing protein [Arabidopsis thaliana]
Bra011780	741	15	801	2.937782685	146.3598445	5.638648298	Up	3.35E-203	2.83E-201	-	-	-	gi|15235683|ref|NP_195487.1|/3.326e-59/basic leucine-zipper 7 [Arabidopsis thaliana]
Bra023464	1299	1	53	0.111721682	5.524263044	5.627800915	Up	1.89E-14	1.49E-13	GO:0031410//cytoplasmic vesicle	GO:0004497//monooxygenase activity;GO:0005506//iron ion binding	GO:0016129;GO:0032501//multicellular organismal process;GO:0009646//response to absence of light	gi|297807467|ref|XP_002871617.1|/0/predicted protein [Arabidopsis lyrata subsp. lyrata]
Bra014170	222	3	158	1.961168441	96.36331767	5.618698708	Up	4.94E-41	9.25E-40	-	GO:0046873//metal ion transmembrane transporter activity	GO:0030001//metal ion transport;GO:0034220//ion transmembrane transport	gi|145340436|ref|NP_193729.2|/3.10477e-18/K+ uptake permease 9 [Arabidopsis thaliana]
Bra015419	216	9	468	6.046936027	293.3592139	5.600320179	Up	5.58E-119	2.70E-117	-	-	-	gi|297848804|ref|XP_002892283.1|/1.00735e-08/hypothetical protein ARALYDRAFT_470534 [Arabidopsis lyrata subsp. lyrata]
Bra020315	780	6	308	1.11635742	53.46428278	5.581704501	Up	1.21E-78	3.94E-77	-	GO:0003824//catalytic activity	-	gi|15238429|ref|NP_200757.1|/7.18742e-116/haloacid dehalogenase-like hydrolase domain-containing protein [Arabidopsis thaliana]
Bra039316	618	1	51	0.234832467	11.17350255	5.572305803	Up	6.82E-14	5.20E-13	GO:0044464//cell part	GO:0008289//lipid binding	GO:0006952//defense response;GO:0009987//cellular process;GO:0010033//response to organic substance;GO:0009628//response to abiotic stimulus	gi|297828299|ref|XP_002882032.1|/1.4519e-69/hypothetical protein ARALYDRAFT_483714 [Arabidopsis lyrata subsp. lyrata]
Bra013297	1206	14	709	1.684718495	79.598807	5.562167356	Up	5.07E-179	3.81E-177	GO:0031410//cytoplasmic vesicle	GO:0043167//ion binding;GO:0008422//beta-glucosidase activity	GO:0044238//primary metabolic process	gi|22328768|ref|NP_193568.2|/0/glycosyl hydrolase family 17 protein [Arabidopsis thaliana]
Bra033913	1224	3	149	0.355702119	16.48209762	5.534086481	Up	1.57E-38	2.77E-37	-	GO:0001071//nucleic acid binding transcription factor activity	-	gi|297830994|ref|XP_002883379.1|/5.75897e-141/AT-HSFA6B [Arabidopsis lyrata subsp. lyrata]
Bra010004	717	17	844	3.440934308	159.3789357	5.533516808	Up	2.28E-212	2.04E-210	GO:0005881//cytoplasmic microtubule	-	GO:0016049//cell growth;GO:0000226//microtubule cytoskeleton organization;GO:0000904//cell morphogenesis involved in differentiation;GO:0050879//multicellular organismal movement	gi|238481410|ref|NP_001154744.1|/9.979e-74/TPX2 (targeting protein for Xklp2) family protein [Arabidopsis thaliana]
Bra025707	258	1	49	0.562505677	25.7148506	5.514590305	Up	2.46E-13	1.80E-12	-	-	GO:0006950//response to stress	gi|18394683|ref|NP_564069.1|/1.69986e-24/uncharacterized protein [Arabidopsis thaliana]
Bra035643	1695	1	49	0.085620333	3.914118852	5.514590305	Up	2.46E-13	1.80E-12	-	-	-	gi|15242016|ref|NP_200511.1|/0/calmodulin-binding protein-like protein [Arabidopsis thaliana]
Bra030695	1740	4	195	0.333624057	15.17375244	5.507210775	Up	5.71E-50	1.25E-48	GO:0016020//membrane	GO:0004721//phosphoprotein phosphatase activity	GO:0048827//phyllome development	gi|297843544|ref|XP_002889653.1|/0/hypothetical protein ARALYDRAFT_470787 [Arabidopsis lyrata subsp. lyrata]
Bra033092	924	3	145	0.47118982	21.24729571	5.49482705	Up	2.02E-37	3.47E-36	GO:0009534//chloroplast thylakoid	-	-	gi|18406113|ref|NP_566847.1|/1.6593e-144/uncharacterized protein [Arabidopsis thaliana]
Bra038414	1347	2	96	0.215481017	9.649643494	5.484842962	Up	3.98E-25	4.89E-24	-	GO:0016410//N-acyltransferase activity	-	gi|15227845|ref|NP_179932.1|/0/spermidine disinapoyl acyltransferase [Arabidopsis thaliana]
Bra013526	1062	1	47	0.136653922	5.992126491	5.454469312	Up	8.82E-13	6.24E-12	-	GO:0001071//nucleic acid binding transcription factor activity	GO:0009725//response to hormone stimulus;GO:0006351//transcription, DNA-dependent;GO:0006970//response to osmotic stress	gi|18415694|ref|NP_567626.1|/1.52712e-131/MYB-like 102 [Arabidopsis thaliana]
Bra001907	861	3	139	0.505667124	21.85844585	5.433859033	Up	9.32E-36	1.53E-34	GO:0043231//intracellular membrane-bounded organelle	GO:0003676//nucleic acid binding;GO:0001071//nucleic acid binding transcription factor activity	GO:0009725//response to hormone stimulus;GO:0006351//transcription, DNA-dependent;GO:0006970//response to osmotic stress;GO:0009743//response to carbohydrate stimulus;GO:0010038//response to metal ion	gi|297831064|ref|XP_002883414.1|/4.63012e-138/AtMYB15/AtY19/MYB15 [Arabidopsis lyrata subsp. lyrata]
Bra040274	963	1	46	0.150702456	6.467540782	5.423442417	Up	1.67E-12	1.16E-11	GO:0043231//intracellular membrane-bounded organelle	GO:0003676//nucleic acid binding;GO:0001071//nucleic acid binding transcription factor activity	GO:0009725//response to hormone stimulus;GO:0006351//transcription, DNA-dependent;GO:0006970//response to osmotic stress;GO:0051707//response to other organism	gi|15230731|ref|NP_187301.1|/7.97164e-145/myb domain protein 108 [Arabidopsis thaliana]
Bra019357	1353	40	1829	4.290508933	183.0305312	5.414791726	Up	0	0	GO:0044444//cytoplasmic part	GO:0031406//carboxylic acid binding	GO:0009725//response to hormone stimulus	gi|297799732|ref|XP_002867750.1|/0/hypothetical protein ARALYDRAFT_492590 [Arabidopsis lyrata subsp. lyrata]
Bra015507	1716	1	45	0.084572532	3.550609098	5.391733557	Up	3.16E-12	2.16E-11	GO:0043231//intracellular membrane-bounded organelle	GO:0016411//acylglycerol O-acyltransferase activity	GO:0009628//response to abiotic stimulus;GO:0003006//developmental process involved in reproduction	gi|297848930|ref|XP_002892346.1|/0/hypothetical protein ARALYDRAFT_887856 [Arabidopsis lyrata subsp. lyrata]
Bra019731	2307	59	2644	3.7115134	155.1749048	5.385743873	Up	0	0	GO:0016020//membrane	-	-	gi|240254067|ref|NP_172660.5|/0/putative ERD4 protein [Arabidopsis thaliana]
Bra026984	2073	3	134	0.210023827	8.752117259	5.381007151	Up	2.26E-34	3.58E-33	GO:0005618//cell wall;GO:0043231//intracellular membrane-bounded organelle	GO:0004558//alpha-glucosidase activity	GO:0044238//primary metabolic process	gi|11527241|gb|AAG36942.1|AF274298_1/0/acid invertase [Brassica oleracea]
Bra027177	723	29	1277	5.821116839	239.1444087	5.360442275	Up	0	0	GO:0043231//intracellular membrane-bounded organelle	-	GO:0006351//transcription, DNA-dependent	gi|297830226|ref|XP_002882995.1|/1.7469e-41/hypothetical protein ARALYDRAFT_897935 [Arabidopsis lyrata subsp. lyrata]
Bra032362	402	1	44	0.361011106	14.81952401	5.359312079	Up	5.99E-12	4.01E-11	-	GO:0005488//binding	GO:0009743//response to carbohydrate stimulus;GO:0009719	gi|297845944|ref|XP_002890853.1|/4.3422e-44/predicted protein [Arabidopsis lyrata subsp. lyrata]
Bra040819	1494	1	44	0.097139535	3.987582766	5.359312079	Up	5.99E-12	4.01E-11	GO:0044424//intracellular part	GO:0016491//oxidoreductase activity;GO:0005506//iron ion binding;GO:0016462//pyrophosphatase activity	GO:0006793//phosphorus metabolic process	gi|79419704|ref|NP_189264.3|/0/cytochrome P450 71B37 [Arabidopsis thaliana]
Bra005390	1620	1	44	0.089584237	3.67743744	5.359312079	Up	5.99E-12	4.01E-11	GO:0044464//cell part	GO:0003824//catalytic activity;GO:0050662//coenzyme binding	GO:0008152//metabolic process;GO:0006950//response to stress;GO:0009719	gi|297823267|ref|XP_002879516.1|/0/FAD-binding domain-containing protein [Arabidopsis lyrata subsp. lyrata]
Bra028893	1440	111	4800	11.18683165	451.3218676	5.334283285	Up	0	0	-	GO:0016747//transferase activity, transferring acyl groups other than amino-acyl groups	-	gi|15240918|ref|NP_195741.1|/0/HXXXD-type acyl-transferase-like protein [Arabidopsis thaliana]
Bra008591	1125	17	731	2.193022133	87.97767606	5.326145215	Up	4.52E-181	3.46E-179	GO:0043231//intracellular membrane-bounded organelle	GO:0016628//oxidoreductase activity, acting on the CH-CH group of donors, NAD or NADP as acceptor;GO:0000166//nucleotide binding	GO:0010260//organ senescence;GO:0010033//response to organic substance;GO:0006950//response to stress;GO:0009694//jasmonic acid metabolic process;GO:0010038//response to metal ion	gi|312281541|dbj|BAJ33636.1|/0/unnamed protein product [Thellungiella halophila]
Bra016306	804	8	339	1.444044424	57.08884818	5.305021924	Up	1.44E-84	5.01E-83	GO:0043231//intracellular membrane-bounded organelle	-	-	gi|62321391|dbj|BAD94732.1|/1.09759e-114/hypothetical protein [Arabidopsis thaliana]
Bra022781	1557	3	126	0.2796271	10.95694707	5.292197884	Up	3.68E-32	5.53E-31	-	GO:0016757//transferase activity, transferring glycosyl groups	-	gi|297822743|ref|XP_002879254.1|/0/UDP-glucoronosyl/UDP-glucosyl transferase family protein [Arabidopsis lyrata subsp. lyrata]
Bra023771	516	12	500	3.375034062	131.1982173	5.280702245	Up	8.01E-124	4.01E-122	GO:0043231//intracellular membrane-bounded organelle	GO:0005515//protein binding	GO:0009755//hormone-mediated signaling pathway	gi|297835320|ref|XP_002885542.1|/1.56527e-80/indoleacetic acid-induced protein 2 [Arabidopsis lyrata subsp. lyrata]
Bra013584	1617	5	202	0.44875221	16.91410339	5.236163849	Up	1.31E-50	2.93E-49	-	GO:0001071//nucleic acid binding transcription factor activity;GO:0043565//sequence-specific DNA binding	GO:0009267//cellular response to starvation;GO:0009743//response to carbohydrate stimulus;GO:0006355//regulation of transcription, DNA-dependent	gi|297799824|ref|XP_002867796.1|/0/WRKY DNA-binding protein 31 [Arabidopsis lyrata subsp. lyrata]
Bra017031	504	1	40	0.287949335	10.74575875	5.221808556	Up	7.65E-11	4.72E-10	GO:0044464//cell part	-	-	gi|297823925|ref|XP_002879845.1|/3.21994e-67/hypothetical protein ARALYDRAFT_483053 [Arabidopsis lyrata subsp. lyrata]
Bra012784	1473	1	40	0.098524416	3.676756559	5.221808556	Up	7.65E-11	4.72E-10	GO:0044424//intracellular part	GO:0035251//UDP-glucosyltransferase activity	GO:0009411//response to UV	gi|30683281|ref|NP_193283.2|/0/UDP-glycosyltransferase-like protein [Arabidopsis thaliana]
Bra015310	405	1	40	0.35833695	13.37249978	5.221808556	Up	7.65E-11	4.72E-10	-	-	GO:0006351//transcription, DNA-dependent;GO:0050794//regulation of cellular process	gi|15219717|ref|NP_171932.1|/4.06771e-26/ethylene-responsive transcription factor 14 [Arabidopsis thaliana]
Bra007071	822	2	80	0.353105753	13.17728081	5.221808556	Up	1.07E-20	1.12E-19	GO:0030312//external encapsulating structure	GO:0004553//hydrolase activity, hydrolyzing O-glycosyl compounds;GO:0030247//polysaccharide binding	GO:0009793//embryo development ending in seed dormancy;GO:0033554//cellular response to stress;GO:0006026	gi|15232509|ref|NP_191010.1|/6.6355e-147/chitinase [Arabidopsis thaliana]
Bra010960	2289	27	1076	1.711845586	63.64643899	5.216455321	Up	3.12E-263	3.66E-261	GO:0043234//protein complex;GO:0009536//plastid	GO:0033612//receptor serine/threonine kinase binding;GO:0019787//small conjugating protein ligase activity	GO:0032446//protein modification by small protein conjugation	gi|42562301|ref|NP_173843.2|/0/U-box domain-containing protein 6 [Arabidopsis thaliana]
Bra040633	1056	34	1345	4.672632385	172.4511113	5.205808077	Up	0	0	-	GO:0008171//O-methyltransferase activity	-	gi|14009292|gb|AAK50345.1|/0/defense-related protein [Brassica carinata]
Bra015876	828	7	276	1.226914556	45.13218676	5.201049996	Up	1.79E-68	5.17E-67	GO:0031224//intrinsic to membrane	-	-	gi|297839373|ref|XP_002887568.1|/5.18297e-123/GNS1/SUR4 membrane family protein [Arabidopsis lyrata subsp. lyrata]
Bra026963	618	1	39	0.234832467	8.544443124	5.18528268	Up	1.44E-10	8.73E-10	GO:0043231//intracellular membrane-bounded organelle	GO:0001071//nucleic acid binding transcription factor activity;GO:0003677//DNA binding	GO:0048506;GO:0040007//growth;GO:0006970//response to osmotic stress;GO:0009686//gibberellin biosynthetic process;GO:0006351//transcription, DNA-dependent	gi|15222028|ref|NP_172721.1|/7.40504e-90/dehydration-responsive element-binding protein 1F [Arabidopsis thaliana]
Bra015960	789	1	39	0.183937218	6.692605641	5.18528268	Up	1.44E-10	8.73E-10	GO:0043231//intracellular membrane-bounded organelle	GO:0001071//nucleic acid binding transcription factor activity	GO:0006351//transcription, DNA-dependent	gi|30698967|ref|NP_177524.2|/1.17498e-105/transcription factor BEE 3 [Arabidopsis thaliana]
Bra027208	399	1	39	0.363725475	13.23425025	5.18528268	Up	1.44E-10	8.73E-10	GO:0044464//cell part	-	-	gi|297830156|ref|XP_002882960.1|/1.88622e-55/predicted protein [Arabidopsis lyrata subsp. lyrata]
Bra003712	540	15	578	4.031290685	144.9244664	5.167915548	Up	1.81E-141	1.06E-139	GO:0016020//membrane;GO:0044424//intracellular part	GO:0046872//metal ion binding	GO:0006950//response to stress;GO:0042221//response to chemical stimulus	gi|21592586|gb|AAM64535.1|/2.04225e-76/putative calmodulin [Arabidopsis thaliana]
Bra005572	216	2	77	1.343763562	48.2663664	5.166667001	Up	7.15E-20	7.24E-19	-	-	-	gi|297822979|ref|XP_002879372.1|/5.87831e-25/hypothetical protein ARALYDRAFT_482146 [Arabidopsis lyrata subsp. lyrata]
Bra025324	567	2	77	0.511909928	18.3871872	5.166667001	Up	7.15E-20	7.25E-19	-	GO:0046914//transition metal ion binding	GO:0009743//response to carbohydrate stimulus;GO:0009725//response to hormone stimulus	gi|297815096|ref|XP_002875431.1|/1.2882e-95/hypothetical protein ARALYDRAFT_347189 [Arabidopsis lyrata subsp. lyrata]
Bra004321	765	6	231	1.138246782	40.88445153	5.166667001	Up	2.43E-57	6.09E-56	GO:0044424//intracellular part	GO:0005319//lipid transporter activity;GO:0008289//lipid binding	GO:0006869//lipid transport	gi|30692434|ref|NP_195677.2|/1.77431e-95/glycolipid transfer protein [Arabidopsis thaliana]
Bra003222	642	6	230	1.3563221	48.50655586	5.160408011	Up	4.58E-57	1.14E-55	-	-	GO:0009267//cellular response to starvation	gi|297816914|ref|XP_002876340.1|/6.85451e-81/hypothetical protein ARALYDRAFT_486031 [Arabidopsis lyrata subsp. lyrata]
Bra027073	1506	66	2510	6.360123949	225.6609338	5.14895799	Up	0	0	GO:0031090//organelle membrane	GO:0015291//secondary active transmembrane transporter activity	GO:0015893//drug transport;GO:0009628//response to abiotic stimulus	gi|312282903|dbj|BAJ34317.1|/0/unnamed protein product [Thellungiella halophila]
Bra038734	1953	2	76	0.148619011	5.268888162	5.147807974	Up	1.35E-19	1.35E-18	GO:0043231//intracellular membrane-bounded organelle;GO:0030312//external encapsulating structure;GO:0031090//organelle membrane	GO:0019899//enzyme binding;GO:0032559	GO:0009642//response to light intensity;GO:0051707//response to other organism;GO:0010038//response to metal ion;GO:0000302//response to reactive oxygen species;GO:0032446//protein modification by small protein conjugation	gi|15230534|ref|NP_187864.1|/0/heat shock protein 70-4 [Arabidopsis thaliana]
Bra013363	1380	231	8685	24.29290821	852.1153087	5.132441553	Up	0	0	GO:0043231//intracellular membrane-bounded organelle;GO:0016020//membrane	GO:0004674//protein serine/threonine kinase activity;GO:0032559	GO:0006464//protein modification process;GO:0007165//signal transduction	gi|18415205|ref|NP_567568.1|/0/Integrin-linked protein kinase family protein [Arabidopsis thaliana]
Bra034863	1314	76	2855	8.39392033	294.1835461	5.131227978	Up	0	0	GO:0009941//chloroplast envelope	GO:0016705//oxidoreductase activity, acting on paired donors, with incorporation or reduction of molecular oxygen	GO:0009628//response to abiotic stimulus;GO:0006631//fatty acid metabolic process	gi|46849975|gb|AAT02410.1|/0/chloroplast omega-3 fatty acid desaturase [Brassica napus]
Bra011759	1506	3	111	0.289096543	9.97942775	5.109333826	Up	5.01E-28	6.72E-27	GO:0043231//intracellular membrane-bounded organelle	GO:0016491//oxidoreductase activity;GO:0005506//iron ion binding	GO:0052482;GO:0019761//glucosinolate biosynthetic process	gi|15235541|ref|NP_195457.1|/0/cytochrome P450, family 81, subfamily F, polypeptide 4 [Arabidopsis thaliana]
Bra021393	972	7	256	1.045149437	35.65999941	5.092525539	Up	5.68E-63	1.52E-61	-	-	GO:0009725//response to hormone stimulus;GO:0006351//transcription, DNA-dependent;GO:0051707//response to other organism	gi|15226550|ref|NP_182248.1|/1.71102e-94/WRKY DNA-binding protein 23 [Arabidopsis thaliana]
Bra025668	1014	11	400	1.574350208	53.4108719	5.084305032	Up	1.46E-97	5.75E-96	-	GO:0047364//desulfoglucosinolate sulfotransferase activity	GO:0009753//response to jasmonic acid stimulus;GO:0019758	gi|237682452|gb|ACR10273.1|/0/sulfotransferase 5c [Brassica rapa subsp. pekinensis]
Bra012949	372	1	36	0.390124905	13.10289293	5.069805462	Up	9.69E-10	5.46E-09	-	-	GO:0000302//response to reactive oxygen species;GO:0009642//response to light intensity	gi|297853190|ref|XP_002894476.1|/2.08964e-46/hypothetical protein ARALYDRAFT_314711 [Arabidopsis lyrata subsp. lyrata]
Bra003998	720	2	72	0.403129068	13.53965603	5.069805462	Up	1.70E-18	1.63E-17	GO:0043231//intracellular membrane-bounded organelle	GO:0003676//nucleic acid binding;GO:0001071//nucleic acid binding transcription factor activity	GO:0010260//organ senescence;GO:0016049//cell growth;GO:0009791//post-embryonic development	gi|312283489|dbj|BAJ34610.1|/1.29609e-121/unnamed protein product [Thellungiella halophila]
Bra037578	585	6	214	1.488476561	49.52968188	5.056384946	Up	1.14E-52	2.65E-51	GO:0043231//intracellular membrane-bounded organelle	-	-	gi|18401929|ref|NP_566614.1|/2.0581e-75/uncharacterized protein [Arabidopsis thaliana]
Bra022576	1527	2	71	0.190080504	6.295452377	5.04962758	Up	3.20E-18	3.03E-17	GO:0044464//cell part	GO:0015291//secondary active transmembrane transporter activity	GO:0015893//drug transport	gi|15242265|ref|NP_200018.1|/0/mate efflux domain-containing protein [Arabidopsis thaliana]
Bra010880	519	47	1664	13.14247368	434.1038079	5.045731327	Up	0	0	GO:0043231//intracellular membrane-bounded organelle	GO:0003676//nucleic acid binding;GO:0001071//nucleic acid binding transcription factor activity	GO:0006351//transcription, DNA-dependent;GO:0050794//regulation of cellular process	gi|114205634|gb|ABI54330.1|/2.81796e-69/putative ethylene-responsive element binding factor [Brassica rapa subsp. pekinensis]
Bra020982	1239	4	141	0.468527731	15.40832526	5.039431813	Up	4.62E-35	7.45E-34	GO:0043231//intracellular membrane-bounded organelle;GO:0016020//membrane	GO:0004672//protein kinase activity;GO:0032559	GO:0006464//protein modification process;GO:0007165//signal transduction	gi|18415205|ref|NP_567568.1|/0/Integrin-linked protein kinase family protein [Arabidopsis thaliana]
Bra014188	1071	1	33	0.135505569	4.17188281	4.94427458	Up	6.46E-09	3.39E-08	-	GO:0004672//protein kinase activity;GO:0000166//nucleotide binding	-	gi|297807255|ref|XP_002871511.1|/8.54816e-106/hypothetical protein ARALYDRAFT_350399 [Arabidopsis lyrata subsp. lyrata]
Bra010153	960	1	33	0.151173401	4.65425676	4.94427458	Up	6.46E-09	3.39E-08	GO:0031967;GO:0031224//intrinsic to membrane	GO:0043169//cation binding;GO:0016682//oxidoreductase activity, acting on diphenols and related substances as donors, oxygen as acceptor	GO:0032501//multicellular organismal process;GO:0006091//generation of precursor metabolites and energy	gi|18398395|ref|NP_564395.1|/1.64233e-166/alternative oxidase 3 [Arabidopsis thaliana]
Bra030910	465	1	33	0.312099924	9.608788149	4.94427458	Up	6.46E-09	3.38E-08	-	-	GO:0000302//response to reactive oxygen species;GO:0009642//response to light intensity	gi|297853190|ref|XP_002894476.1|/3.05284e-68/hypothetical protein ARALYDRAFT_314711 [Arabidopsis lyrata subsp. lyrata]
Bra027002	399	1	33	0.363725475	11.19821175	4.94427458	Up	6.46E-09	3.39E-08	-	-	-	gi|297840203|ref|XP_002887983.1|/6.75552e-29/predicted protein [Arabidopsis lyrata subsp. lyrata]
Bra018386	675	1	33	0.21500217	6.619387391	4.94427458	Up	6.46E-09	3.39E-08	GO:0016020//membrane;GO:0044424//intracellular part	GO:0042277//peptide binding;GO:0016765//transferase activity, transferring alkyl or aryl (other than methyl) groups	GO:0009404//toxin metabolic process;GO:0006950//response to stress	gi|297826329|ref|XP_002881047.1|/3.70651e-112/glutathione-s-transferase 5 [Arabidopsis lyrata subsp. lyrata]
Bra012225	732	1	33	0.198260198	6.103943291	4.94427458	Up	6.46E-09	3.39E-08	GO:0016020//membrane	-	-	gi|18394848|ref|NP_564111.1|/2.24371e-68/uncharacterized protein [Arabidopsis thaliana]
Bra030918	936	1	33	0.155049642	4.773596676	4.94427458	Up	6.46E-09	3.39E-08	GO:0044421//extracellular region part	GO:0016788//hydrolase activity, acting on ester bonds	GO:0009861//jasmonic acid and ethylene-dependent systemic resistance;GO:0002218//activation of innate immune response;GO:0010033//response to organic substance;GO:0050832//defense response to fungus;GO:0044238//primary metabolic process	gi|30695607|ref|NP_175795.2|/2.03543e-139/GDSL esterase/lipase 5 [Arabidopsis thaliana]
Bra031248	1572	13	426	1.200155242	36.69143427	4.934150363	Up	3.01E-102	1.26E-100	GO:0044424//intracellular part	GO:0043169//cation binding;GO:0016301//kinase activity;GO:0005515//protein binding	GO:0006739//NADP metabolic process;GO:0009108//coenzyme biosynthetic process;GO:0006796//phosphate-containing compound metabolic process	gi|42572503|ref|NP_974347.1|/0/NAD(H) kinase 1 [Arabidopsis thaliana]
Bra036946	882	16	519	2.632679631	79.67212561	4.919471189	Up	4.64E-124	2.33E-122	GO:0031410//cytoplasmic vesicle	GO:0016811//hydrolase activity, acting on carbon-nitrogen (but not peptide) bonds, in linear amides;GO:0070011	GO:0042445//hormone metabolic process;GO:0002831//regulation of response to biotic stimulus	gi|81239131|gb|ABB60093.1|/9.68016e-155/IAA-amino acid hydrolase 6 [Brassica rapa]
Bra012006	1494	31	997	3.011325572	90.3550004	4.907133845	Up	1.35E-236	1.37E-234	GO:0042598//vesicular fraction	GO:0016713;GO:0005506//iron ion binding	GO:0006091//generation of precursor metabolites and energy	gi|15226228|ref|NP_180337.1|/0/cytochrome P450, family 94, subfamily C, polypeptide 1 [Arabidopsis thaliana]
Bra018655	1506	1	32	0.096365514	2.876952144	4.899880461	Up	1.21E-08	6.20E-08	GO:0044464//cell part	GO:0015103//inorganic anion transmembrane transporter activity	GO:0015698//inorganic anion transport;GO:0010035//response to inorganic substance;GO:0048528//post-embryonic root development	gi|9931082|emb|CAC05338.1|/0/high-affinity nitrate transporter [Brassica napus]
Bra013501	1599	1	32	0.090760766	2.709624721	4.899880461	Up	1.21E-08	6.20E-08	GO:0044464//cell part	GO:0003824//catalytic activity;GO:0050662//coenzyme binding	GO:0008152//metabolic process	gi|15233424|ref|NP_193818.1|/0/FAD-binding and BBE domain-containing protein [Arabidopsis thaliana]
Bra017040	1266	34	1086	3.897551183	116.1458645	4.897226007	Up	2.71E-257	3.05E-255	-	-	GO:0042742//defense response to bacterium;GO:0010033//response to organic substance	gi|297827615|ref|XP_002881690.1|/0/hypothetical protein ARALYDRAFT_483040 [Arabidopsis lyrata subsp. lyrata]
Bra016930	981	6	191	0.887623637	26.36161367	4.892346788	Up	2.25E-46	4.66E-45	GO:0031410//cytoplasmic vesicle	GO:0016209//antioxidant activity;GO:0005506//iron ion binding;GO:0003824//catalytic activity	GO:0006950//response to stress;GO:0008152//metabolic process	gi|297827791|ref|XP_002881778.1|/9.63469e-170/predicted protein [Arabidopsis lyrata subsp. lyrata]
Bra007185	1305	5	159	0.556040094	16.4965924	4.890835321	Up	8.32E-39	1.48E-37	-	-	GO:0009628//response to abiotic stimulus	gi|15228181|ref|NP_191131.1|/0/uncharacterized protein [Arabidopsis thaliana]
Bra007678	393	9	283	3.323506824	97.49930422	4.874613702	Up	5.89E-68	1.69E-66	GO:0009532//plastid stroma	GO:0005488//binding	GO:0009314//response to radiation;GO:0018149//peptide cross-linking;GO:0015977//carbon fixation;GO:0034285;GO:0009890//negative regulation of biosynthetic process	gi|119720838|gb|ABL97989.1|/1.22607e-70/putative chloroplast protein CP12 [Brassica rapa]
Bra033324	990	13	407	1.905701051	55.66303034	4.868325727	Up	4.62E-97	1.82E-95	-	GO:0045543	GO:0009685//gibberellin metabolic process	gi|15217753|ref|NP_171742.1|/8.25703e-177/gibberellin 2-oxidase 6 [Arabidopsis thaliana]
Bra016193	750	18	561	3.483035152	101.2766271	4.86181242	Up	3.84E-133	2.09E-131	-	GO:0005488//binding	GO:0009719	gi|240254344|ref|NP_177227.5|/5.41032e-73/protein TIFY 7 [Arabidopsis thaliana]
Bra005105	258	1	31	0.562505677	16.26857895	4.854076771	Up	2.28E-08	1.13E-07	GO:0016020//membrane	-	-	gi|297827431|ref|XP_002881598.1|/5.27192e-34/hypothetical protein ARALYDRAFT_482856 [Arabidopsis lyrata subsp. lyrata]
Bra030416	2688	1	31	0.0539905	1.561493069	4.854076771	Up	2.28E-08	1.13E-07	-	GO:0016301//kinase activity	-	gi|224589424|gb|ACN59246.1|/0/leucine-rich repeat receptor-like protein kinase [Arabidopsis thaliana]
Bra017198	4419	1	31	0.032841472	0.949828778	4.854076771	Up	2.28E-08	1.13E-07	GO:0031224//intrinsic to membrane	GO:0017111//nucleoside-triphosphatase activity;GO:0032559	GO:0009207;GO:0051234//establishment of localization	gi|15228112|ref|NP_181265.1|/0/ABC transporter G family member 33 [Arabidopsis thaliana]
Bra030674	480	1	31	0.302346801	8.744361185	4.854076771	Up	2.28E-08	1.13E-07	-	-	-	gi|297849002|ref|XP_002892382.1|/3.60081e-22/hypothetical protein ARALYDRAFT_470734 [Arabidopsis lyrata subsp. lyrata]
Bra034399	642	1	31	0.226053683	6.537840138	4.854076771	Up	2.28E-08	1.13E-07	GO:0044444//cytoplasmic part;GO:0043231//intracellular membrane-bounded organelle	GO:0003824//catalytic activity	-	gi|297826109|ref|XP_002880937.1|/8.04084e-106/hypothetical protein ARALYDRAFT_481677 [Arabidopsis lyrata subsp. lyrata]
Bra029046	1344	1	31	0.107981	3.122986137	4.854076771	Up	2.28E-08	1.13E-07	-	GO:0016757//transferase activity, transferring glycosyl groups	-	gi|15239525|ref|NP_200212.1|/0/glycosyltransferase domain-containing protein [Arabidopsis thaliana]
Bra036810	825	4	123	0.703643465	20.18639626	4.842394966	Up	3.87E-30	5.48E-29	-	-	-	gi|297819842|ref|XP_002877804.1|/5.01092e-102/hypothetical protein ARALYDRAFT_906490 [Arabidopsis lyrata subsp. lyrata]
Bra000352	729	3	92	0.59722825	17.08708305	4.838479916	Up	8.00E-23	9.07E-22	-	-	-	gi|15224871|ref|NP_181966.1|/7.84273e-98/cysteine/histidine-rich C1 domain-containing protein [Arabidopsis thaliana]
Bra004532	1461	16	484	1.589338422	44.85416507	4.818743698	Up	1.62E-114	7.55E-113	GO:0043231//intracellular membrane-bounded organelle	GO:0001071//nucleic acid binding transcription factor activity	GO:0009725//response to hormone stimulus;GO:0006351//transcription, DNA-dependent;GO:0006950//response to stress	gi|297828381|ref|XP_002882073.1|/8.72891e-110/basic helix-loop-helix family protein [Arabidopsis lyrata subsp. lyrata]
Bra007943	396	4	121	1.465923885	41.3711712	4.818743698	Up	1.36E-29	1.89E-28	-	-	-	gi|312283477|dbj|BAJ34604.1|/3.81484e-56/unnamed protein product [Thellungiella halophila]
Bra006015	843	18	543	3.098785722	87.212731	4.814763847	Up	3.07E-128	1.60E-126	GO:0043231//intracellular membrane-bounded organelle	GO:0003676//nucleic acid binding;GO:0001071//nucleic acid binding transcription factor activity;GO:0019901//protein kinase binding	GO:0009314//response to radiation;GO:0009719;GO:0006950//response to stress;GO:0051707//response to other organism;GO:0034285;GO:0032535	gi|31322572|gb|AAP35051.1|/1.16871e-154/NAC-domain protein 5-7 [Brassica napus]
Bra034065	963	10	301	1.507024555	42.32021251	4.811572043	Up	1.08E-71	3.21E-70	-	GO:0008146//sulfotransferase activity	GO:0009725//response to hormone stimulus	gi|297818024|ref|XP_002876895.1|/1.24419e-105/hypothetical protein ARALYDRAFT_484284 [Arabidopsis lyrata subsp. lyrata]
Bra021558	1797	3	90	0.242281243	6.781129897	4.806771056	Up	2.81E-22	3.13E-21	GO:0009532//plastid stroma;GO:0009534//chloroplast thylakoid	GO:0010436//carotenoid dioxygenase activity	GO:0009687//abscisic acid metabolic process;GO:0006972//hyperosmotic response	gi|297834326|ref|XP_002885045.1|/0/nine-cis-epoxycarotenoid dioxygenase3 [Arabidopsis lyrata subsp. lyrata]
Bra015728	474	1	30	0.306173976	8.569402549	4.806771056	Up	4.28E-08	2.06E-07	GO:0016020//membrane;GO:0044424//intracellular part	GO:0046872//metal ion binding	GO:0006950//response to stress;GO:0042221//response to chemical stimulus	gi|297842421|ref|XP_002889092.1|/3.18225e-68/hypothetical protein ARALYDRAFT_895547 [Arabidopsis lyrata subsp. lyrata]
Bra010802	1002	18	538	2.607062239	72.69795352	4.801417822	Up	7.03E-127	3.61E-125	-	GO:0046914//transition metal ion binding;GO:0045543	GO:0008152//metabolic process;GO:0009639//response to red or far red light	gi|297845928|ref|XP_002890845.1|/3.17739e-168/ATGA2OX2 [Arabidopsis lyrata subsp. lyrata]
Bra010383	831	12	356	2.09568902	58.00382125	4.790651391	Up	2.43E-84	8.41E-83	GO:0043231//intracellular membrane-bounded organelle	GO:0003676//nucleic acid binding;GO:0001071//nucleic acid binding transcription factor activity	GO:0006351//transcription, DNA-dependent;GO:0009743//response to carbohydrate stimulus	gi|15234401|ref|NP_194543.1|/8.54785e-110/ethylene-responsive transcription factor ERF054 [Arabidopsis thaliana]
Bra009207	999	5	148	0.726358682	20.05874967	4.787405732	Up	8.28E-36	1.36E-34	-	GO:0003824//catalytic activity	-	gi|297810767|ref|XP_002873267.1|/4.14925e-152/hypothetical protein ARALYDRAFT_487467 [Arabidopsis lyrata subsp. lyrata]
Bra016733	2244	2	59	0.129346225	3.559891736	4.78252351	Up	6.12E-15	4.94E-14	-	-	-	gi|297849724|ref|XP_002892743.1|/3.13018e-152/hypothetical protein ARALYDRAFT_471490 [Arabidopsis lyrata subsp. lyrata]
Bra008438	996	18	525	2.622767433	71.36866882	4.766129072	Up	2.40E-123	1.20E-121	GO:0031981//nuclear lumen;GO:0009536//plastid;GO:0016020//membrane;GO:0042579//microbody;GO:0030312//external encapsulating structure	GO:0048037//cofactor binding;GO:0004871//signal transducer activity;GO:0016620//oxidoreductase activity, acting on the aldehyde or oxo group of donors, NAD or NADP as acceptor;GO:0004672//protein kinase activity;GO:0016616//oxidoreductase activity, acting on the CH-OH group of donors, NAD or NADP as acceptor;GO:0042802//identical protein binding;GO:0032559;GO:0043566//structure-specific DNA bindi…	GO:0048511//rhythmic process;GO:0003006//developmental process involved in reproduction;GO:0010118//stomatal movement;GO:0016070//RNA metabolic process;GO:0006970//response to osmotic stress;GO:0010038//response to metal ion;GO:0006464//protein modification process;GO:0009699//phenylpropanoid biosynthetic process;GO:0006952//defense response;GO:0009725//response to hormone stimulus;GO:0006405//RN…	gi|340026084|gb|AEK27160.1|/2.57452e-170/cinnamoyl-CoA reductase 2-2 [Brassica napus]
Bra008100	249	1	29	0.582837207	15.7690773	4.757861456	Up	8.02E-08	3.76E-07	GO:0009536//plastid	GO:0003676//nucleic acid binding	-	gi|297842099|ref|XP_002888931.1|/2.64798e-25/RNA recognition motif-containing protein [Arabidopsis lyrata subsp. lyrata]
Bra009734	942	1	29	0.154062064	4.168259287	4.757861456	Up	8.02E-08	3.76E-07	-	-	GO:0006351//transcription, DNA-dependent	gi|297812571|ref|XP_002874169.1|/9.46579e-119/hypothetical protein ARALYDRAFT_489268 [Arabidopsis lyrata subsp. lyrata]
Bra010881	555	1	29	0.261489126	7.074775222	4.757861456	Up	8.02E-08	3.76E-07	GO:0043231//intracellular membrane-bounded organelle	GO:0003676//nucleic acid binding;GO:0001071//nucleic acid binding transcription factor activity	GO:0006351//transcription, DNA-dependent;GO:0000160//two-component signal transduction system (phosphorelay)	gi|6560760|gb|AAF16760.1|AC010155_13/6.94618e-75/F3M18.21 [Arabidopsis thaliana]
Bra024325	1188	27	775	3.298328742	88.32688065	4.743045459	Up	7.34E-181	5.60E-179	-	-	GO:0006952//defense response;GO:0009746;GO:0006351//transcription, DNA-dependent;GO:0009738//abscisic acid mediated signaling pathway	gi|297794071|ref|XP_002864920.1|/1.02224e-110/hypothetical protein ARALYDRAFT_496690 [Arabidopsis lyrata subsp. lyrata]
Bra017237	1242	4	114	0.467396021	12.4277036	4.732770475	Up	1.09E-27	1.44E-26	-	-	-	gi|297823457|ref|XP_002879611.1|/5.73647e-112/hypothetical protein ARALYDRAFT_482620 [Arabidopsis lyrata subsp. lyrata]
Bra001457	1767	5	142	0.410657795	10.88076489	4.727699485	Up	3.53E-34	5.57E-33	GO:0043231//intracellular membrane-bounded organelle;GO:0030312//external encapsulating structure;GO:0031090//organelle membrane	GO:0016628//oxidoreductase activity, acting on the CH-CH group of donors, NAD or NADP as acceptor;GO:0019899//enzyme binding;GO:0032559	GO:0009642//response to light intensity;GO:0051707//response to other organism;GO:0010038//response to metal ion;GO:0000302//response to reactive oxygen species;GO:0032446//protein modification by small protein conjugation	gi|108864705|gb|ABG22608.1|/0/Heat shock cognate 70 kDa protein, putative, expressed [Oryza sativa Japonica Group]
Bra021642	1572	3	85	0.276958902	7.321060829	4.724308896	Up	6.43E-21	6.81E-20	GO:0009536//plastid	GO:0004091//carboxylesterase activity	GO:0044238//primary metabolic process	gi|297822769|ref|XP_002879267.1|/0/lipase class 3 family protein [Arabidopsis lyrata subsp. lyrata]
Bra022254	1008	130	3667	18.71670675	492.5587168	4.717897198	Up	0	0	-	GO:0005515//protein binding	-	gi|18401669|ref|NP_566590.1|/6.27466e-156/protein TIFY 6B [Arabidopsis thaliana]
Bra030515	633	11	310	2.521944883	66.30795211	4.716573247	Up	5.41E-73	1.65E-71	GO:0030312//external encapsulating structure;GO:0009532//plastid stroma;GO:0005576//extracellular region;GO:0042598//vesicular fraction;GO:0016020//membrane	GO:0042277//peptide binding;GO:0046914//transition metal ion binding;GO:0016765//transferase activity, transferring alkyl or aryl (other than methyl) groups	GO:0010038//response to metal ion;GO:0006970//response to osmotic stress;GO:0009404//toxin metabolic process;GO:0050832//defense response to fungus	gi|312283523|dbj|BAJ34627.1|/1.24362e-103/unnamed protein product [Thellungiella halophila]
Bra031708	684	1	28	0.212173194	5.542549251	4.707235383	Up	1.50E-07	6.83E-07	GO:0009536//plastid	GO:0016765//transferase activity, transferring alkyl or aryl (other than methyl) groups	GO:0043434//response to peptide hormone stimulus;GO:0009404//toxin metabolic process;GO:0048528//post-embryonic root development;GO:0009416//response to light stimulus	gi|226510544|ref|NP_001147035.1|/1.8872e-119/glutathione S-transferase GSTU6 [Zea mays]
Bra012008	1386	1	28	0.104708849	2.735284046	4.707235383	Up	1.50E-07	6.83E-07	-	-	-	gi|15226210|ref|NP_180334.1|/2.60694e-116/cysteine/histidine-rich C1 domain-containing protein [Arabidopsis thaliana]
Bra015917	3255	26	723	1.159228289	30.07425901	4.69729258	Up	6.66E-168	4.66E-166	GO:0043231//intracellular membrane-bounded organelle;GO:0031224//intrinsic to membrane;GO:0031410//cytoplasmic vesicle	GO:0004672//protein kinase activity;GO:0016787//hydrolase activity;GO:0032559	GO:0006464//protein modification process;GO:0007167//enzyme linked receptor protein signaling pathway	gi|12324800|gb|AAG52362.1|AC011765_14/0/putative receptor protein kinase; 10992-14231 [Arabidopsis thaliana]
Bra032293	2136	15	413	1.019146521	26.17920384	4.682987837	Up	2.19E-96	8.52E-95	GO:0016020//membrane	-	-	gi|297814207|ref|XP_002874987.1|/7.81085e-129/hypothetical protein ARALYDRAFT_327649 [Arabidopsis lyrata subsp. lyrata]
Bra009370	837	17	466	2.947610393	75.38207538	4.676603764	Up	1.75E-108	7.81E-107	GO:0043231//intracellular membrane-bounded organelle	GO:0003676//nucleic acid binding;GO:0001071//nucleic acid binding transcription factor activity;GO:0019901//protein kinase binding	GO:0009314//response to radiation;GO:0009719;GO:0006950//response to stress;GO:0051707//response to other organism;GO:0034285;GO:0032535	gi|31322568|gb|AAP35049.1|/2.48432e-157/NAC-domain protein 3 [Brassica napus]
Bra017786	1035	7	190	0.981531645	24.8554072	4.662381147	Up	5.79E-45	1.17E-43	-	-	-	gi|116831435|gb|ABK28670.1|/1.56775e-133/unknown [Arabidopsis thaliana]
Bra017516	2328	12	325	0.74807456	18.90201121	4.659213868	Up	6.23E-76	1.97E-74	GO:0043231//intracellular membrane-bounded organelle	-	GO:0006351//transcription, DNA-dependent;GO:0009743//response to carbohydrate stimulus	gi|334188234|ref|NP_199502.2|/0/transcription factor jumonji and C5HC2 type zinc finger domain-containing protein [Arabidopsis thaliana]
Bra009296	1200	1	27	0.120938721	3.046422606	4.654767963	Up	2.81E-07	1.24E-06	GO:0044464//cell part	-	-	gi|186520861|ref|NP_196322.3|/0/nodulin MtN21 /EamA-like transporter family protein [Arabidopsis thaliana]
Bra023562	1539	4	106	0.377196789	9.325559057	4.627800915	Up	1.60E-25	1.99E-24	GO:0042579//microbody	GO:0016405//CoA-ligase activity	GO:0019941//modification-dependent protein catabolic process	gi|297811775|ref|XP_002873771.1|/0/hypothetical protein ARALYDRAFT_488489 [Arabidopsis lyrata subsp. lyrata]
Bra012890	1017	28	731	3.995615546	97.32043811	4.606253135	Up	8.07E-168	5.62E-166	GO:0043231//intracellular membrane-bounded organelle	GO:0008194//UDP-glycosyltransferase activity	-	gi|75193862|sp|Q9S7G2.1|GATL2_ARATH/1.0089e-177/RecName: Full=Probable galacturonosyltransferase-like 2
Bra039495	1506	12	313	1.156386173	28.14018816	4.604936807	Up	1.09E-72	3.31E-71	GO:0043231//intracellular membrane-bounded organelle;GO:0016020//membrane	GO:0016491//oxidoreductase activity;GO:0005506//iron ion binding	GO:0006952//defense response;GO:0009628//response to abiotic stimulus;GO:0008152//metabolic process	gi|297805178|ref|XP_002870473.1|/0/predicted protein [Arabidopsis lyrata subsp. lyrata]
Bra013906	1470	1	26	0.098725486	2.394769093	4.600320179	Up	5.25E-07	2.24E-06	GO:0031090//organelle membrane	GO:0015291//secondary active transmembrane transporter activity	GO:0015893//drug transport;GO:0009698//phenylpropanoid metabolic process;GO:0009900;GO:0048229//gametophyte development	gi|297799434|ref|XP_002867601.1|/0/mate efflux family protein [Arabidopsis lyrata subsp. lyrata]
Bra030359	1398	1	26	0.103810061	2.518104841	4.600320179	Up	5.25E-07	2.24E-06	-	GO:0008374//O-acyltransferase activity	GO:0009813//flavonoid biosynthetic process	gi|240256381|ref|NP_568561.4|/0/HXXXD-type acyl-transferase-like protein [Arabidopsis thaliana]
Bra027170	1119	102	2650	13.22868579	320.6442223	4.599231763	Up	0	0	-	GO:0003676//nucleic acid binding;GO:0046872//metal ion binding;GO:0001071//nucleic acid binding transcription factor activity	GO:0010038//response to metal ion;GO:0009725//response to hormone stimulus;GO:0006970//response to osmotic stress;GO:0006351//transcription, DNA-dependent	gi|297830238|ref|XP_002883001.1|/7.3438e-140/hypothetical protein ARALYDRAFT_479087 [Arabidopsis lyrata subsp. lyrata]
Bra032622	1338	17	441	1.843908744	44.62622054	4.597052465	Up	1.00E-101	4.15E-100	-	GO:0004672//protein kinase activity;GO:0032559	GO:0009267//cellular response to starvation;GO:0009743//response to carbohydrate stimulus;GO:0006813//potassium ion transport;GO:0023052//signaling;GO:0006970//response to osmotic stress;GO:0006464//protein modification process	gi|15223317|ref|NP_171622.1|/0/CBL-interacting serine/threonine-protein kinase 9 [Arabidopsis thaliana]
Bra023399	555	32	830	8.367652016	202.484946	4.596847987	Up	4.22E-190	3.36E-188	GO:0043231//intracellular membrane-bounded organelle	GO:0005488//binding	GO:0009725//response to hormone stimulus;GO:0002831//regulation of response to biotic stimulus;GO:0006950//response to stress	gi|297807341|ref|XP_002871554.1|/8.20527e-76/hypothetical protein ARALYDRAFT_488138 [Arabidopsis lyrata subsp. lyrata]
Bra016211	1392	4	103	0.417030071	10.01856732	4.586380988	Up	1.04E-24	1.25E-23	-	GO:0008374//O-acyltransferase activity	GO:0009813//flavonoid biosynthetic process	gi|297815282|ref|XP_002875524.1|/2.04447e-169/transferase family protein [Arabidopsis lyrata subsp. lyrata]
Bra017800	816	14	360	2.489914835	59.73377659	4.584378635	Up	3.58E-83	1.22E-81	-	-	GO:0006950//response to stress	gi|157849714|gb|ABV89640.1|/4.45421e-95/heat shock factor 4 [Brassica rapa]
Bra021110	762	2	51	0.380909356	9.061974507	4.572305803	Up	9.08E-13	6.41E-12	GO:0016020//membrane;GO:0044444//cytoplasmic part;GO:0043231//intracellular membrane-bounded organelle	-	-	gi|18400774|ref|NP_566513.1|/2.90945e-130/aluminum induced protein with YGL and LRDR motif [Arabidopsis thaliana]
Bra016669	4314	136	3466	4.575150485	108.781752	4.571473559	Up	0	0	GO:0031090//organelle membrane;GO:0009526//plastid envelope	GO:0004721//phosphoprotein phosphatase activity;GO:0017111//nucleoside-triphosphatase activity;GO:0015405;GO:0032559;GO:0046915//transition metal ion transmembrane transporter activity;GO:0031559//oxidosqualene cyclase activity	GO:0015691//cadmium ion transport;GO:0015893//drug transport;GO:0050832//defense response to fungus;GO:0006796//phosphate-containing compound metabolic process;GO:0009207;GO:0016104//triterpenoid biosynthetic process;GO:0071365//cellular response to auxin stimulus;GO:0009814//defense response, incompatible interaction;GO:0006464//protein modification process;GO:0019762//glucosinolate catabolic pr…	gi|297849944|ref|XP_002892853.1|/0/ATPDR7/PDR7 [Arabidopsis lyrata subsp. lyrata]
Bra010049	909	5	127	0.798275383	18.91679115	4.566637053	Up	4.06E-30	5.74E-29	-	GO:0003677//DNA binding;GO:0001071//nucleic acid binding transcription factor activity	GO:0006351//transcription, DNA-dependent;GO:0009743//response to carbohydrate stimulus	gi|30697614|ref|NP_201008.2|/1.17049e-102/heat stress transcription factor B-2a [Arabidopsis thaliana]
Bra022997	2724	3	76	0.159830908	3.777583914	4.562845474	Up	1.76E-18	1.68E-17	GO:0030312//external encapsulating structure	-	GO:0006952//defense response;GO:0023052//signaling	gi|312282905|dbj|BAJ34318.1|/0/unnamed protein product [Thellungiella halophila]
Bra017278	1239	7	177	0.819923529	19.34236575	4.560131089	Up	1.89E-41	3.57E-40	GO:0043234//protein complex;GO:0044444//cytoplasmic part	GO:0019787//small conjugating protein ligase activity	GO:0006950//response to stress;GO:0016567//protein ubiquitination;GO:0002252	gi|4510376|gb|AAD21464.1|/0/unknown protein [Arabidopsis thaliana]
Bra030360	1395	47	1179	4.889565476	114.4319316	4.548639612	Up	1.22E-267	1.45E-265	-	GO:0008374//O-acyltransferase activity	GO:0009813//flavonoid biosynthetic process	gi|240256381|ref|NP_568561.4|/0/HXXXD-type acyl-transferase-like protein [Arabidopsis thaliana]
Bra029248	1839	59	1478	4.656042096	108.8178989	4.546667966	Up	0	0	GO:0016020//membrane	-	GO:0015833//peptide transport;GO:0009628//response to abiotic stimulus	gi|75180586|sp|Q9LV10.1|PTR53_ARATH/0/RecName: Full=Probable peptide/nitrate transporter At5g62680
Bra023742	846	2	50	0.343088569	8.002160773	4.543736651	Up	1.69E-12	1.17E-11	-	GO:0001071//nucleic acid binding transcription factor activity	GO:0009725//response to hormone stimulus;GO:0006351//transcription, DNA-dependent;GO:0006970//response to osmotic stress;GO:0009743//response to carbohydrate stimulus;GO:0010038//response to metal ion	gi|297831064|ref|XP_002883414.1|/1.11619e-104/AtMYB15/AtY19/MYB15 [Arabidopsis lyrata subsp. lyrata]
Bra023127	1191	2	50	0.24370523	5.684154504	4.543736651	Up	1.69E-12	1.17E-11	GO:0005618//cell wall;GO:0043231//intracellular membrane-bounded organelle;GO:0005576//extracellular region;GO:0016020//membrane	GO:0016491//oxidoreductase activity;GO:0050662//coenzyme binding	GO:0006950//response to stress;GO:0008152//metabolic process	gi|297846024|ref|XP_002890893.1|/0/FAD-binding domain-containing protein [Arabidopsis lyrata subsp. lyrata]
Bra006178	444	1	25	0.326861407	7.623680196	4.543736651	Up	9.80E-07	4.05E-06	GO:0043231//intracellular membrane-bounded organelle	GO:0001071//nucleic acid binding transcription factor activity;GO:0003677//DNA binding	GO:0031667//response to nutrient levels;GO:0006355//regulation of transcription, DNA-dependent;GO:0048528//post-embryonic root development	gi|206575001|gb|ACI14409.1|/1.21936e-81/WRKY75-1 transcription factor [Brassica napus]
Bra006210	1416	46	1146	4.714560292	109.5794195	4.538709833	Up	7.48E-260	8.63E-258	-	GO:0016647//oxidoreductase activity, acting on the CH-NH group of donors, oxygen as acceptor;GO:0050662//coenzyme binding	GO:0008152//metabolic process	gi|15240690|ref|NP_196874.1|/0/Polyamine oxidase 1 [Arabidopsis thaliana]
Bra018096	1848	104	2588	8.167290219	189.6137976	4.537062645	Up	0	0	GO:0016020//membrane	-	GO:0015833//peptide transport;GO:0009628//response to abiotic stimulus	gi|312283409|dbj|BAJ34570.1|/0/unnamed protein product [Thellungiella halophila]
Bra021503	627	10	247	2.314616661	53.3380389	4.526319597	Up	4.50E-57	1.12E-55	GO:0043231//intracellular membrane-bounded organelle	GO:0005488//binding	GO:0006810//transport	gi|297834204|ref|XP_002884984.1|/7.02295e-43/hypothetical protein ARALYDRAFT_897614 [Arabidopsis lyrata subsp. lyrata]
Bra021541	2256	29	712	1.865544093	42.73153853	4.517632897	Up	1.33E-161	8.86E-160	-	GO:0016788//hydrolase activity, acting on ester bonds	-	gi|297834278|ref|XP_002885021.1|/0/phosphoinositide phosphatase family protein [Arabidopsis lyrata subsp. lyrata]
Bra026353	903	14	339	2.250022708	50.82993791	4.497667002	Up	1.62E-77	5.22E-76	GO:0043231//intracellular membrane-bounded organelle	GO:0003676//nucleic acid binding;GO:0001071//nucleic acid binding transcription factor activity	GO:0009725//response to hormone stimulus;GO:0006950//response to stress;GO:0010467//gene expression	gi|31322582|gb|AAP35056.1|/8.5085e-162/NAC-domain protein 485 [Brassica napus]
Bra007975	549	5	121	1.321734651	29.84150053	4.496815603	Up	1.68E-28	2.28E-27	GO:0043231//intracellular membrane-bounded organelle	GO:0003676//nucleic acid binding;GO:0001071//nucleic acid binding transcription factor activity	GO:0006351//transcription, DNA-dependent	gi|15217490|ref|NP_177301.1|/5.89508e-79/ethylene-responsive transcription factor ERF021 [Arabidopsis thaliana]
Bra000289	888	6	145	0.980584221	22.10867257	4.49482705	Up	6.67E-34	1.04E-32	GO:0016020//membrane;GO:0043231//intracellular membrane-bounded organelle	GO:0005515//protein binding	GO:0009725//response to hormone stimulus;GO:0009637//response to blue light	gi|297824289|ref|XP_002880027.1|/5.54776e-158/predicted protein [Arabidopsis lyrata subsp. lyrata]
Bra007236	1761	3	72	0.247234182	5.53580485	4.484842962	Up	2.11E-17	1.93E-16	GO:0009536//plastid	GO:0016772//transferase activity, transferring phosphorus-containing groups	-	gi|42565972|ref|NP_191191.2|/0/PAP/OAS1 substrate-binding domain-containing protein [Arabidopsis thaliana]
Bra040159	723	13	311	2.609466169	58.24112067	4.480211513	Up	4.59E-71	1.35E-69	GO:0005635//nuclear envelope	GO:0001071//nucleic acid binding transcription factor activity	GO:0009743//response to carbohydrate stimulus;GO:0006355//regulation of transcription, DNA-dependent;GO:0002218//activation of innate immune response;GO:0007165//signal transduction	gi|3434967|dbj|BAA32418.1|/5.0241e-81/ethylene responsive element binding factor 1 [Arabidopsis thaliana]
Bra006047	843	11	260	1.893702386	41.75931871	4.462816655	Up	1.69E-59	4.37E-58	-	GO:0016787//hydrolase activity	GO:0005991//trehalose metabolic process	gi|72255610|gb|AAZ66928.1|/2.21949e-129/117M18_9 [Brassica rapa]
Bra022115	690	34	800	7.151159128	156.9815192	4.456273809	Up	7.46E-180	5.64E-178	GO:0043231//intracellular membrane-bounded organelle	GO:0003676//nucleic acid binding;GO:0001071//nucleic acid binding transcription factor activity	GO:0000160//two-component signal transduction system (phosphorelay);GO:0009743//response to carbohydrate stimulus;GO:0006355//regulation of transcription, DNA-dependent;GO:0002218//activation of innate immune response	gi|264913507|gb|ACY74381.1|/1.80296e-109/ERF2 transcription factor [Brassica napus]
Bra041046	1764	2	47	0.164542477	3.607504724	4.454469312	Up	1.09E-11	7.16E-11	-	GO:0016881//acid-amino acid ligase activity	GO:0009725//response to hormone stimulus;GO:0048878//chemical homeostasis	gi|297802218|ref|XP_002868993.1|/0/hypothetical protein ARALYDRAFT_490882 [Arabidopsis lyrata subsp. lyrata]
Bra003394	339	2	47	0.856203331	18.77179449	4.454469312	Up	1.09E-11	7.15E-11	GO:0044464//cell part	-	GO:0045927//positive regulation of growth;GO:0008283//cell proliferation;GO:0043401//steroid hormone mediated signaling pathway	gi|224038408|gb|ACN38308.1|/4.24128e-39/ARGOS [Brassica rapa subsp. pekinensis]
Bra014929	858	4	94	0.676580255	14.83365579	4.454469312	Up	2.75E-22	3.07E-21	GO:0043231//intracellular membrane-bounded organelle	GO:0003676//nucleic acid binding;GO:0001071//nucleic acid binding transcription factor activity	GO:0009725//response to hormone stimulus;GO:0006351//transcription, DNA-dependent;GO:0006970//response to osmotic stress;GO:0009743//response to carbohydrate stimulus;GO:0010038//response to metal ion	gi|297831064|ref|XP_002883414.1|/1.3421e-129/AtMYB15/AtY19/MYB15 [Arabidopsis lyrata subsp. lyrata]
Bra000713	1053	5	117	0.689109519	15.04406225	4.448317085	Up	1.99E-27	2.63E-26	-	GO:0046914//transition metal ion binding;GO:0016706//oxidoreductase activity, acting on paired donors, with incorporation or reduction of molecular oxygen, 2-oxoglutarate as one donor, and incorporation of one atom each of oxygen into both donors	GO:0008152//metabolic process	gi|297809271|ref|XP_002872519.1|/1.48983e-171/oxidoreductase [Arabidopsis lyrata subsp. lyrata]
Bra004193	2070	12	279	0.841312839	18.2491016	4.439039272	Up	1.54E-63	4.16E-62	GO:0016020//membrane	GO:0004672//protein kinase activity;GO:0032559	GO:0006464//protein modification process	gi|110741352|dbj|BAF02226.1|/0/wall-associated kinase like protein [Arabidopsis thaliana]
Bra014339	456	8	186	2.546078327	55.22754432	4.439039272	Up	8.29E-43	1.61E-41	GO:0031410//cytoplasmic vesicle	GO:0046872//metal ion binding;GO:0019787//small conjugating protein ligase activity	GO:0032446//protein modification by small protein conjugation;GO:0006970//response to osmotic stress;GO:0009738//abscisic acid mediated signaling pathway;GO:0080134//regulation of response to stress	gi|51316550|sp|Q9ZU51.2|RHA2B_ARATH/1.0171e-41/RecName: Full=Probable E3 ubiquitin-protein ligase RHA2B; AltName: Full=RING-H2 zinc finger protein RHA2b
Bra015939	981	9	209	1.331435456	28.84595423	4.437314591	Up	6.30E-48	1.34E-46	GO:0043231//intracellular membrane-bounded organelle	GO:0016772//transferase activity, transferring phosphorus-containing groups;GO:0001071//nucleic acid binding transcription factor activity;GO:0003676//nucleic acid binding	GO:0006351//transcription, DNA-dependent;GO:0006568//tryptophan metabolic process;GO:0010675;GO:0006970//response to osmotic stress;GO:0019761//glucosinolate biosynthetic process;GO:0052482;GO:0009725//response to hormone stimulus;GO:0009267//cellular response to starvation	gi|297839285|ref|XP_002887524.1|/9.1654e-112/MYB122 [Arabidopsis lyrata subsp. lyrata]
Bra008858	444	11	255	3.595475476	77.761538	4.434802279	Up	3.70E-58	9.42E-57	GO:0043231//intracellular membrane-bounded organelle	GO:0001071//nucleic acid binding transcription factor activity;GO:0003677//DNA binding	GO:0031667//response to nutrient levels;GO:0006355//regulation of transcription, DNA-dependent;GO:0048528//post-embryonic root development	gi|312281989|dbj|BAJ33860.1|/3.5643e-65/unnamed protein product [Thellungiella halophila]
Bra017041	1413	27	622	2.773117159	59.6013167	4.425763729	Up	1.37E-139	7.94E-138	-	GO:0016747//transferase activity, transferring acyl groups other than amino-acyl groups	GO:0009628//response to abiotic stimulus	gi|116830503|gb|ABK28209.1|/0/unknown [Arabidopsis thaliana]
Bra005899	1005	1	23	0.144404442	3.098627748	4.423442417	Up	3.40E-06	1.32E-05	-	GO:0003824//catalytic activity	-	gi|297810767|ref|XP_002873267.1|/6.68777e-150/hypothetical protein ARALYDRAFT_487467 [Arabidopsis lyrata subsp. lyrata]
Bra003422	894	1	23	0.162333853	3.483356696	4.423442417	Up	3.40E-06	1.32E-05	-	GO:0005488//binding	GO:0006351//transcription, DNA-dependent	gi|297817370|ref|XP_002876568.1|/3.46012e-99/zinc finger family protein [Arabidopsis lyrata subsp. lyrata]
Bra005617	360	1	23	0.403129068	8.650335796	4.423442417	Up	3.40E-06	1.32E-05	-	-	-	gi|297822937|ref|XP_002879351.1|/7.30345e-39/oxidoreductase/ transition metal ion binding protein [Arabidopsis lyrata subsp. lyrata]
Bra020564	1632	4	92	0.355702119	7.632649231	4.423442417	Up	9.48E-22	1.03E-20	-	GO:0005515//protein binding	GO:0042742//defense response to bacterium;GO:0009696//salicylic acid metabolic process	gi|297808721|ref|XP_002872244.1|/5.99566e-163/calmodulin binding protein [Arabidopsis lyrata subsp. lyrata]
Bra017117	1392	32	735	3.336240567	71.49171825	4.421480901	Up	1.46E-164	9.97E-163	GO:0043231//intracellular membrane-bounded organelle	GO:0005488//binding;GO:0001071//nucleic acid binding transcription factor activity	GO:0006952//defense response;GO:0009700//indole phytoalexin biosynthetic process;GO:0009743//response to carbohydrate stimulus;GO:0006970//response to osmotic stress;GO:0006351//transcription, DNA-dependent	gi|312281807|dbj|BAJ33769.1|/5.36773e-178/unnamed protein product [Thellungiella halophila]
Bra040360	729	51	1151	10.15288024	213.7742673	4.396127237	Up	7.87E-256	8.69E-254	-	-	-	gi|15231383|ref|NP_187365.1|/5.23626e-110/PPPDE putative thiol peptidase family protein [Arabidopsis thaliana]
Bra004540	858	15	336	2.537175955	53.0224292	4.385307288	Up	1.18E-75	3.69E-74	GO:0031981//nuclear lumen	GO:0003677//DNA binding;GO:0001071//nucleic acid binding transcription factor activity	GO:0006351//transcription, DNA-dependent;GO:0009743//response to carbohydrate stimulus	gi|304422993|gb|ADM32893.1|/1.57074e-162/WRKY46 [Brassica rapa subsp. chinensis]
Bra029040	255	1	22	0.569123391	11.68127187	4.359312079	Up	6.32E-06	2.36E-05	-	-	-	gi|116830839|gb|ABK28376.1|/1.35124e-21/unknown [Arabidopsis thaliana]
Bra040313	1077	1	22	0.134750664	2.765760748	4.359312079	Up	6.32E-06	2.36E-05	GO:0044424//intracellular part	GO:0016491//oxidoreductase activity;GO:0048037//cofactor binding	GO:0016132//brassinosteroid biosynthetic process;GO:0009699//phenylpropanoid biosynthetic process	gi|297828257|ref|XP_002882011.1|/4.99615e-146/dihydroflavonol 4-reductase family [Arabidopsis lyrata subsp. lyrata]
Bra040605	1128	1	22	0.128658213	2.640713055	4.359312079	Up	6.32E-06	2.36E-05	-	-	GO:0009607//response to biotic stimulus;GO:0009743//response to carbohydrate stimulus	gi|18396341|ref|NP_566184.1|/6.48117e-152/armadillo/beta-catenin-like repeat-containing protein [Arabidopsis thaliana]
Bra009925	1704	4	87	0.340672452	6.912852549	4.342823957	Up	2.07E-20	2.13E-19	-	GO:0005515//protein binding	GO:0042742//defense response to bacterium;GO:0009696//salicylic acid metabolic process	gi|297808721|ref|XP_002872244.1|/0/calmodulin binding protein [Arabidopsis lyrata subsp. lyrata]
Bra027569	759	89	1920	17.01746423	342.5051327	4.331037625	Up	0	0	GO:0044464//cell part	GO:0016791//phosphatase activity	-	gi|15241564|ref|NP_199286.1|/5.08553e-135/haloacid dehalogenase-like hydrolase domain-containing protein [Arabidopsis thaliana]
Bra025892	693	2	43	0.418835396	8.40122957	4.326145215	Up	1.29E-10	7.81E-10	-	-	-	gi|22329705|ref|NP_683319.1|/4.69103e-65/VQ motif-containing protein [Arabidopsis thaliana]
Bra039061	2031	195	4165	13.93385554	277.6596128	4.316650927	Up	0	0	GO:0016020//membrane;GO:0043231//intracellular membrane-bounded organelle	GO:0016759//cellulose synthase activity	-	gi|297815090|ref|XP_002875428.1|/0/hypothetical protein ARALYDRAFT_484602 [Arabidopsis lyrata subsp. lyrata]
Bra022981	342	10	213	4.243463879	84.32592789	4.312661986	Up	5.78E-48	1.23E-46	-	GO:0005488//binding	GO:0009743//response to carbohydrate stimulus;GO:0009719	gi|15226783|ref|NP_181007.1|/6.11706e-30/protein TIFY 5B [Arabidopsis thaliana]
Bra040169	642	40	848	9.04214733	178.8415625	4.30587282	Up	2.11E-186	1.65E-184	GO:0043234//protein complex;GO:0016020//membrane;GO:0044424//intracellular part	GO:0046872//metal ion binding;GO:0019899//enzyme binding	GO:0071805//potassium ion transmembrane transport;GO:0006970//response to osmotic stress;GO:0009755//hormone-mediated signaling pathway;GO:0019932//second-messenger-mediated signaling	gi|297804422|ref|XP_002870095.1|/2.66437e-117/hypothetical protein ARALYDRAFT_914947 [Arabidopsis lyrata subsp. lyrata]
Bra016495	1866	134	2826	10.42172897	205.0539546	4.298337021	Up	0	0	GO:0031224//intrinsic to membrane	GO:0032559;GO:0015205//nucleobase transmembrane transporter activity	GO:0015851//nucleobase transport	gi|297844944|ref|XP_002890353.1|/4.8807e-156/ATPUP14 [Arabidopsis lyrata subsp. lyrata]
Bra004994	1257	23	485	2.655456394	52.24131403	4.298159442	Up	3.68E-107	1.62E-105	-	-	GO:0042742//defense response to bacterium;GO:0010033//response to organic substance	gi|27311581|gb|AAO00756.1|/5.00703e-180/Unknown protein [Arabidopsis thaliana]
Bra005378	2715	354	7462	18.92256666	372.128594	4.297621556	Up	0	0	GO:0030312//external encapsulating structure	-	GO:0006952//defense response;GO:0023052//signaling	gi|312282905|dbj|BAJ34318.1|/0/unnamed protein product [Thellungiella halophila]
Bra017272	684	3	63	0.636519582	12.47073582	4.292197884	Up	5.44E-15	4.41E-14	GO:0031090//organelle membrane;GO:0009536//plastid	-	GO:0010260//organ senescence;GO:0006952//defense response;GO:0002252;GO:0051707//response to other organism	gi|297823405|ref|XP_002879585.1|/5.51645e-103/yellow-leaf-specific gene 9 [Arabidopsis lyrata subsp. lyrata]
Bra016221	804	2	42	0.361011106	7.072954641	4.292197884	Up	2.39E-10	1.42E-09	-	-	GO:0009628//response to abiotic stimulus	gi|18409540|ref|NP_564988.1|/5.67643e-87/uncharacterized protein [Arabidopsis thaliana]
Bra026182	534	1	21	0.271772406	5.324583831	4.292197884	Up	1.17E-05	4.21E-05	-	GO:0016787//hydrolase activity	-	gi|297844392|ref|XP_002890077.1|/4.71133e-78/hypothetical protein ARALYDRAFT_471677 [Arabidopsis lyrata subsp. lyrata]
Bra004026	987	2	42	0.294075916	5.761555756	4.292197884	Up	2.39E-10	1.42E-09	-	GO:0003824//catalytic activity	-	gi|297838625|ref|XP_002887194.1|/2.40751e-152/hypothetical protein ARALYDRAFT_475988 [Arabidopsis lyrata subsp. lyrata]
Bra007843	1119	28	588	3.631403941	71.146718	4.292197884	Up	1.80E-129	9.48E-128	-	GO:0005488//binding	GO:0007602//phototransduction	gi|21593163|gb|AAM65112.1|/7.27599e-172/unknown [Arabidopsis thaliana]
Bra018076	918	12	252	1.897077969	37.16768321	4.292197884	Up	2.52E-56	6.19E-55	-	GO:0005488//binding;GO:0016706//oxidoreductase activity, acting on paired donors, with incorporation or reduction of molecular oxygen, 2-oxoglutarate as one donor, and incorporation of one atom each of oxygen into both donors	GO:0009314//response to radiation;GO:0009581;GO:0051553	gi|6015164|sp|O04395.1|FLS_MATIN/2.46981e-116/RecName: Full=Flavonol synthase/flavanone 3-hydroxylase; Short=FLS
Bra014450	510	4	84	1.138246782	22.30060993	4.292197884	Up	1.31E-19	1.31E-18	GO:0044464//cell part	GO:0008289//lipid binding	GO:0006952//defense response;GO:0009987//cellular process;GO:0010033//response to organic substance;GO:0009628//response to abiotic stimulus	gi|21592619|gb|AAM64568.1|/3.97201e-44/unknown [Arabidopsis thaliana]
Bra017824	981	1	21	0.147937273	2.898397315	4.292197884	Up	1.17E-05	4.21E-05	-	-	-	gi|72384493|gb|AAZ67609.1|/1.49068e-45/80A08_24 [Brassica rapa subsp. pekinensis]
Bra008473	495	12	251	3.518217325	68.65562955	4.286461514	Up	4.66E-56	1.14E-54	-	-	-	gi|297839895|ref|XP_002887829.1|/7.49037e-66/VQ motif-containing protein [Arabidopsis lyrata subsp. lyrata]
Bra011297	1584	95	1977	8.703923069	168.9892675	4.279122008	Up	0	0	GO:0009941//chloroplast envelope;GO:0009528//plastid inner membrane	GO:0005488//binding;GO:0035250//UDP-galactosyltransferase activity	GO:0009668;GO:0007275//multicellular organismal development;GO:0030258//lipid modification;GO:0009247//glycolipid biosynthetic process	gi|15236072|ref|NP_194906.1|/0/Monogalactosyldiacylglycerol synthase 1 [Arabidopsis thaliana]
Bra000158	1275	250	5188	28.45616954	550.9312586	4.27505894	Up	0	0	-	-	GO:0042742//defense response to bacterium;GO:0010033//response to organic substance	gi|27311581|gb|AAO00756.1|/0/Unknown protein [Arabidopsis thaliana]
Bra016183	939	2	41	0.309108551	5.911883889	4.257432465	Up	4.41E-10	2.56E-09	-	GO:0005488//binding	-	gi|15226162|ref|NP_178819.1|/8.21532e-14/Zinc knuckle (CCHC-type) family protein [Arabidopsis thaliana]
Bra007541	390	12	246	4.465429682	85.40398418	4.257432465	Up	9.95E-55	2.39E-53	-	-	-	gi|15232353|ref|NP_191611.1|/1.23635e-54/uncharacterized protein [Arabidopsis thaliana]
Bra018723	234	4	82	2.480794268	47.44665788	4.257432465	Up	4.46E-19	4.38E-18	-	-	-	gi|297847088|ref|XP_002891425.1|/2.27231e-32/hypothetical protein ARALYDRAFT_473969 [Arabidopsis lyrata subsp. lyrata]
Bra000910	417	28	572	9.744702663	185.7238189	4.252396876	Up	3.22E-125	1.63E-123	-	GO:0005488//binding	GO:0006952//defense response;GO:0002831//regulation of response to biotic stimulus;GO:0006355//regulation of transcription, DNA-dependent	gi|297814137|ref|XP_002874952.1|/5.99191e-17/hypothetical protein ARALYDRAFT_490386 [Arabidopsis lyrata subsp. lyrata]
Bra036192	2241	1	20	0.06475969	1.208358414	4.221808556	Up	2.17E-05	7.53E-05	GO:0044464//cell part	GO:0042802//identical protein binding;GO:0004672//protein kinase activity;GO:0032559	GO:0006464//protein modification process	gi|297795371|ref|XP_002865570.1|/0/hypothetical protein ARALYDRAFT_331197 [Arabidopsis lyrata subsp. lyrata]
Bra005277	1029	1	20	0.141036409	2.631614388	4.221808556	Up	2.17E-05	7.53E-05	GO:0016020//membrane	GO:0032559	GO:0009314//response to radiation;GO:0009607//response to biotic stimulus;GO:0033554//cellular response to stress;GO:0002252;GO:0012501//programmed cell death	gi|32364514|gb|AAP80285.1|/1.18952e-133/resistance protein Ler3 [Arabidopsis thaliana]
Bra038222	303	1	20	0.47896523	8.937066685	4.221808556	Up	2.17E-05	7.53E-05	-	GO:0016798//hydrolase activity, acting on glycosyl bonds	GO:0008152//metabolic process	gi|145332647|ref|NP_001078189.1|/4.89388e-27/uncharacterized protein [Arabidopsis thaliana]
Bra005309	1164	1	20	0.124679093	2.326401379	4.221808556	Up	2.17E-05	7.53E-05	GO:0043234//protein complex;GO:0044444//cytoplasmic part	GO:0019787//small conjugating protein ligase activity	GO:0006950//response to stress;GO:0016567//protein ubiquitination;GO:0002252	gi|4510376|gb|AAD21464.1|/0/unknown protein [Arabidopsis thaliana]
Bra013470	567	1	20	0.255954964	4.775892779	4.221808556	Up	2.17E-05	7.53E-05	-	GO:0046872//metal ion binding	GO:0000904//cell morphogenesis involved in differentiation;GO:0010038//response to metal ion	gi|297799984|ref|XP_002867876.1|/2.00593e-64/predicted protein [Arabidopsis lyrata subsp. lyrata]
Bra019052	903	15	299	2.410738615	44.83230512	4.216991539	Up	8.39E-66	2.34E-64	GO:0043231//intracellular membrane-bounded organelle	GO:0003676//nucleic acid binding;GO:0001071//nucleic acid binding transcription factor activity;GO:0046983//protein dimerization activity	GO:0009725//response to hormone stimulus;GO:0032501//multicellular organismal process;GO:0006950//response to stress;GO:0010467//gene expression;GO:0007165//signal transduction	gi|18416983|ref|NP_567773.1|/2.93793e-146/NAC domain-containing protein 72 [Arabidopsis thaliana]
Bra002856	930	15	296	2.34074943	43.09395897	4.202443231	Up	5.24E-65	1.44E-63	GO:0009536//plastid	GO:0046914//transition metal ion binding	-	gi|18423810|ref|NP_568834.1|/2.13157e-123/RING/U-box domain-containing protein [Arabidopsis thaliana]
Bra034862	402	10	197	3.610111061	66.35105068	4.200004185	Up	1.03E-43	2.05E-42	GO:0009941//chloroplast envelope	GO:0016705//oxidoreductase activity, acting on paired donors, with incorporation or reduction of molecular oxygen	GO:0009628//response to abiotic stimulus;GO:0006631//fatty acid metabolic process	gi|408490|gb|AAA61774.1|/1.25172e-75/omega-3 fatty acid desaturase [Brassica napus]
Bra039232	2979	6	118	0.292299022	5.363140018	4.197561009	Up	1.09E-26	1.40E-25	GO:0031224//intrinsic to membrane;GO:0031410//cytoplasmic vesicle	GO:0016491//oxidoreductase activity;GO:0004672//protein kinase activity;GO:0032559	GO:0006464//protein modification process;GO:0007167//enzyme linked receptor protein signaling pathway	gi|297821685|ref|XP_002878725.1|/0/predicted protein [Arabidopsis lyrata subsp. lyrata]
Bra000031	603	21	412	5.054155485	92.50975594	4.194063565	Up	8.66E-90	3.17E-88	GO:0016020//membrane;GO:0043231//intracellular membrane-bounded organelle	-	GO:0007165//signal transduction	gi|297823673|ref|XP_002879719.1|/4.16063e-90/soul heme-binding family protein [Arabidopsis lyrata subsp. lyrata]
Bra025048	513	4	78	1.131590368	20.5866115	4.18528268	Up	5.15E-18	4.83E-17	-	GO:0004871//signal transducer activity;GO:0005488//binding	GO:0009755//hormone-mediated signaling pathway	gi|15242529|ref|NP_199398.1|/6.20849e-61/abscisic acid receptor PYL11 [Arabidopsis thaliana]
Bra005539	1941	109	2107	8.149811771	146.9760703	4.172670735	Up	0	0	-	-	-	gi|334184648|ref|NP_001189662.1|/0/uncharacterized protein [Arabidopsis thaliana]
Bra000421	1830	85	1635	6.740846719	120.969058	4.165564445	Up	0	0	GO:0043231//intracellular membrane-bounded organelle	GO:0016779//nucleotidyltransferase activity;GO:0016881//acid-amino acid ligase activity;GO:0005515//protein binding;GO:0032559	GO:0009411//response to UV;GO:0031407//oxylipin metabolic process;GO:0010118//stomatal movement;GO:0009636//response to toxin;GO:0009611//response to wounding;GO:0007602//phototransduction;GO:0002218//activation of innate immune response;GO:0009733//response to auxin stimulus;GO:0009639//response to red or far red light;GO:0009814//defense response, incompatible interaction	gi|334184935|ref|NP_001189757.1|/0/putative auxin-responsive protein [Arabidopsis thaliana]
Bra008881	1473	1	19	0.098524416	1.746459365	4.147807974	Up	4.02E-05	0.000133981	GO:0009536//plastid	-	-	gi|297807291|ref|XP_002871529.1|/0/hypothetical protein ARALYDRAFT_488094 [Arabidopsis lyrata subsp. lyrata]
Bra004062	201	1	19	0.722022212	12.79867983	4.147807974	Up	4.02E-05	0.000133966	-	-	-	gi|312282307|dbj|BAJ34019.1|/4.88347e-27/unnamed protein product [Thellungiella halophila]
Bra009182	648	1	19	0.223960594	3.969960872	4.147807974	Up	4.02E-05	0.000134009	GO:0044444//cytoplasmic part;GO:0043231//intracellular membrane-bounded organelle	GO:0016830//carbon-carbon lyase activity	-	gi|297810727|ref|XP_002873247.1|/8.76988e-108/carboxy-lyase [Arabidopsis lyrata subsp. lyrata]
Bra023791	528	1	19	0.274860729	4.872224707	4.147807974	Up	4.02E-05	0.000133995	GO:0044451//nucleoplasm part;GO:0055029	GO:0034062//RNA polymerase activity	GO:0010467//gene expression	gi|297831004|ref|XP_002883384.1|/1.92102e-68/RNA polymerase Rpb7 N-terminal domain-containing protein [Arabidopsis lyrata subsp. lyrata]
Bra014725	1293	1	19	0.112240112	1.989585959	4.147807974	Up	4.02E-05	0.000134024	-	-	GO:0009628//response to abiotic stimulus	gi|15228181|ref|NP_191131.1|/0/uncharacterized protein [Arabidopsis thaliana]
Bra019168	1827	7	132	0.556040094	9.782345899	4.136919658	Up	1.99E-29	2.76E-28	GO:0016020//membrane	GO:0004672//protein kinase activity;GO:0000166//nucleotide binding	-	gi|297803580|ref|XP_002869674.1|/0/kinase family protein [Arabidopsis lyrata subsp. lyrata]
Bra024902	456	38	715	12.09387205	212.2994311	4.133752379	Up	3.80E-153	2.41E-151	GO:0031410//cytoplasmic vesicle	GO:0046872//metal ion binding;GO:0019787//small conjugating protein ligase activity	GO:0032446//protein modification by small protein conjugation;GO:0006970//response to osmotic stress;GO:0009738//abscisic acid mediated signaling pathway;GO:0080134//regulation of response to stress	gi|51316550|sp|Q9ZU51.2|RHA2B_ARATH/8.59031e-49/RecName: Full=Probable E3 ubiquitin-protein ligase RHA2B; AltName: Full=RING-H2 zinc finger protein RHA2b
Bra035320	1590	77	1432	7.028136967	121.9420593	4.116909697	Up	2.00E-304	2.70E-302	GO:0009526//plastid envelope;GO:0009534//chloroplast thylakoid;GO:0009570//chloroplast stroma	GO:0016491//oxidoreductase activity;GO:0005506//iron ion binding;GO:0016836//hydro-lyase activity	GO:0019369//arachidonic acid metabolic process;GO:0051707//response to other organism;GO:0009694//jasmonic acid metabolic process;GO:0009719;GO:0006950//response to stress	gi|297795245|ref|XP_002865507.1|/0/hypothetical protein ARALYDRAFT_494777 [Arabidopsis lyrata subsp. lyrata]
Bra013382	534	147	2723	39.95054364	690.4210368	4.111189383	Up	0	0	-	-	-	gi|297788769|ref|XP_002862431.1|/6.93054e-13/expressed protein [Arabidopsis lyrata subsp. lyrata]
Bra031949	978	2	37	0.296782136	5.122364755	4.109333826	Up	5.10E-09	2.70E-08	-	GO:0003676//nucleic acid binding;GO:0001071//nucleic acid binding transcription factor activity	GO:0006351//transcription, DNA-dependent;GO:0032501//multicellular organismal process	gi|297833088|ref|XP_002884426.1|/1.39086e-152/ANAC047 [Arabidopsis lyrata subsp. lyrata]
Bra014848	909	93	1706	14.84792213	254.1105961	4.097123581	Up	0	0	GO:0044464//cell part	GO:0016758//transferase activity, transferring hexosyl groups	GO:0006665//sphingolipid metabolic process	gi|15232394|ref|NP_190970.1|/9.12498e-156/inositol phosphorylceramide synthase 1 [Arabidopsis thaliana]
Bra023317	501	21	385	6.083145225	104.0472569	4.096277674	Up	1.17E-82	3.99E-81	GO:0043231//intracellular membrane-bounded organelle	GO:0046914//transition metal ion binding;GO:0001071//nucleic acid binding transcription factor activity;GO:0005515//protein binding;GO:0043566//structure-specific DNA binding	GO:0009411//response to UV;GO:0009640//photomorphogenesis;GO:0031325//positive regulation of cellular metabolic process;GO:0010476//gibberellin mediated signaling pathway;GO:0006351//transcription, DNA-dependent	gi|166162230|gb|ABY83460.1|/1.91729e-64/elongated hypocotyl 5 protein [Brassica rapa subsp. rapa]
Bra005739	453	17	311	5.446247018	92.9543714	4.09318839	Up	5.08E-67	1.45E-65	-	-	-	gi|30681150|ref|NP_850005.1|/9.93974e-34/uncharacterized protein [Arabidopsis thaliana]
Bra027457	1158	9	164	1.127925891	19.17533323	4.087507464	Up	5.85E-36	9.62E-35	-	GO:0048037//cofactor binding;GO:0016616//oxidoreductase activity, acting on the CH-OH group of donors, NAD or NADP as acceptor	GO:0009813//flavonoid biosynthetic process	gi|119656081|gb|ABL86389.1|/0/dihydroflavonol 4-reductase [Brassica juncea]
Bra038746	936	6	109	0.93029785	15.76733448	4.083102285	Up	2.61E-24	3.09E-23	-	GO:0003905//alkylbase DNA N-glycosylase activity	GO:0006281//DNA repair	gi|297834078|ref|XP_002884921.1|/1.21203e-150/methyladenine glycosylase family protein [Arabidopsis lyrata subsp. lyrata]
Bra038111	1758	61	1106	5.035673688	85.1812262	4.080278793	Up	7.90E-234	7.79E-232	GO:0005773//vacuole;GO:0031224//intrinsic to membrane;GO:0031090//organelle membrane	GO:0046872//metal ion binding	GO:0006810//transport	gi|30695448|ref|NP_564623.2|/0/calcium-binding EF-hand domain-containing protein [Arabidopsis thaliana]
Bra010928	1326	1	18	0.109446806	1.837962357	4.069805462	Up	7.42E-05	0.000238735	-	GO:0016413//O-acetyltransferase activity	-	gi|297845716|ref|XP_002890739.1|/0/transferase family protein [Arabidopsis lyrata subsp. lyrata]
Bra027537	1134	6	108	0.767864892	12.8949105	4.069805462	Up	4.78E-24	5.63E-23	GO:0043231//intracellular membrane-bounded organelle	GO:0046914//transition metal ion binding;GO:0001071//nucleic acid binding transcription factor activity	GO:0009845//seed germination	gi|15241451|ref|NP_199239.1|/5.73632e-140/zinc finger CCCH domain-containing protein 61 [Arabidopsis thaliana]
Bra031321	768	1	18	0.188966751	3.173356882	4.069805462	Up	7.42E-05	0.00023871	GO:0030312//external encapsulating structure;GO:0043231//intracellular membrane-bounded organelle	-	GO:0009725//response to hormone stimulus	gi|312283493|dbj|BAJ34612.1|/1.50276e-118/unnamed protein product [Thellungiella halophila]
Bra013630	483	1	18	0.300468871	5.045834545	4.069805462	Up	7.42E-05	0.000238759	-	-	GO:0009725//response to hormone stimulus	gi|116831383|gb|ABK28644.1|/1.05274e-77/unknown [Arabidopsis thaliana]
Bra000963	2919	1	18	0.049717871	0.834922263	4.069805462	Up	7.42E-05	0.000238784	-	-	-	gi|297814271|ref|XP_002875019.1|/0/C2 domain-containing protein [Arabidopsis lyrata subsp. lyrata]
Bra003520	1077	6	108	0.808503981	13.57737095	4.069805462	Up	4.78E-24	5.63E-23	-	GO:0005488//binding;GO:0004871//signal transducer activity;GO:0003824//catalytic activity	GO:0009312//oligosaccharide biosynthetic process;GO:0003006//developmental process involved in reproduction;GO:0009740//gibberellic acid mediated signaling pathway	gi|315075933|gb|ADT78692.1|/0/gibberellin receptor 1B [Brassica napus]
Bra023541	948	12	216	1.837043856	30.84984918	4.069805462	Up	8.53E-47	1.78E-45	-	-	-	gi|116010474|emb|CAL29796.1|/9.28588e-106/CONSTANS-like1 protein [Brassica oleracea var. alboglabra]
Bra001140	1569	48	856	4.439815362	73.86835921	4.056384946	Up	1.33E-180	1.01E-178	GO:0030312//external encapsulating structure	GO:0043169//cation binding	GO:0006812//cation transport	gi|297829044|ref|XP_002882404.1|/1.2348e-24/hypothetical protein ARALYDRAFT_896593 [Arabidopsis lyrata subsp. lyrata]
Bra011511	1671	16	285	1.389601098	23.0927706	4.05469857	Up	3.89E-61	1.03E-59	GO:0009536//plastid	GO:0004030//aldehyde dehydrogenase [NAD(P)+] activity	GO:0009725//response to hormone stimulus;GO:0006950//response to stress;GO:0044237//cellular metabolic process	gi|83701643|gb|ABC41273.1|/0/putative aldehyde dehydrogenase [Brassica rapa]
Bra016463	1662	393	6965	34.31690771	567.4109761	4.047402596	Up	0	0	GO:0042579//microbody	GO:0016703;GO:0016405//CoA-ligase activity	GO:0006725//cellular aromatic compound metabolic process;GO:0006950//response to stress;GO:0009694//jasmonic acid metabolic process	gi|297850466|ref|XP_002893114.1|/0/opc-8:0 CoA ligase1 [Arabidopsis lyrata subsp. lyrata]
Bra000508	1173	360	6366	44.54009145	734.8120228	4.044198806	Up	0	0	GO:0031225//anchored to membrane;GO:0043231//intracellular membrane-bounded organelle	GO:0043167//ion binding;GO:0008422//beta-glucosidase activity	GO:0044238//primary metabolic process	gi|18401444|ref|NP_565652.1|/0/glucan endo-1,3-beta-glucosidase 14 [Arabidopsis thaliana]
Bra013696	300	18	318	8.707587879	143.5203539	4.042838415	Up	6.59E-68	1.89E-66	-	GO:0008079//translation termination factor activity	GO:0006412//translation	gi|297799640|ref|XP_002867704.1|/1.63466e-22/hypothetical protein ARALYDRAFT_492521 [Arabidopsis lyrata subsp. lyrata]
Bra008805	1452	25	441	2.498733896	41.12250901	4.040659117	Up	1.47E-93	5.55E-92	GO:0031224//intrinsic to membrane;GO:0000325//plant-type vacuole	GO:0022891//substrate-specific transmembrane transporter activity;GO:0008493//tetracycline transporter activity	GO:0051707//response to other organism;GO:0015850//organic alcohol transport;GO:0010038//response to metal ion;GO:0009628//response to abiotic stimulus;GO:0072507	gi|297807399|ref|XP_002871583.1|/0/hypothetical protein ARALYDRAFT_488196 [Arabidopsis lyrata subsp. lyrata]
Bra002331	384	2	35	0.755867003	12.34083232	4.029163478	Up	1.72E-08	8.68E-08	-	-	GO:0009725//response to hormone stimulus	gi|21554070|gb|AAM63151.1|/2.95976e-61/unknown [Arabidopsis thaliana]
Bra002937	1134	2	35	0.255954964	4.178906181	4.029163478	Up	1.72E-08	8.68E-08	GO:0044464//cell part	GO:0016788//hydrolase activity, acting on ester bonds	GO:0044238//primary metabolic process	gi|297792973|ref|XP_002864371.1|/0/GDSL-motif lipase/hydrolase family protein [Arabidopsis lyrata subsp. lyrata]
Bra018998	1152	299	5226	37.66737234	614.2208542	4.027370196	Up	0	0	GO:0043231//intracellular membrane-bounded organelle	GO:0003676//nucleic acid binding;GO:0001071//nucleic acid binding transcription factor activity;GO:0046983//protein dimerization activity	GO:0009725//response to hormone stimulus;GO:0032501//multicellular organismal process;GO:0006950//response to stress;GO:0010467//gene expression;GO:0007165//signal transduction	gi|297853056|ref|XP_002894409.1|/1.94584e-151/ANAC019 [Arabidopsis lyrata subsp. lyrata]
Bra018344	1005	7	122	1.010831097	16.43619936	4.023262876	Up	8.55E-27	1.10E-25	-	GO:0004672//protein kinase activity;GO:0000166//nucleotide binding	GO:0009987//cellular process	gi|15227689|ref|NP_180565.1|/5.37329e-99/mitogen-activated protein kinase kinase kinase 14 [Arabidopsis thaliana]
Bra018249	732	46	796	9.11996909	147.2345109	4.012943125	Up	9.16E-167	6.33E-165	GO:0043231//intracellular membrane-bounded organelle	GO:0003676//nucleic acid binding;GO:0046914//transition metal ion binding;GO:0001071//nucleic acid binding transcription factor activity;GO:0005515//protein binding	GO:0006970//response to osmotic stress;GO:0006351//transcription, DNA-dependent;GO:0009639//response to red or far red light	gi|297822885|ref|XP_002879325.1|/5.2544e-126/hypothetical protein ARALYDRAFT_482070 [Arabidopsis lyrata subsp. lyrata]
Bra007051	933	14	242	2.177674711	35.11893632	4.011388776	Up	9.76E-52	2.23E-50	-	GO:0016741	GO:0006970//response to osmotic stress;GO:0006730//one-carbon metabolic process	gi|297820154|ref|XP_002877960.1|/5.22958e-154/hypothetical protein ARALYDRAFT_485812 [Arabidopsis lyrata subsp. lyrata]
Bra017464	897	23	397	3.721191401	59.92467606	4.009313702	Up	6.55E-84	2.26E-82	GO:0043231//intracellular membrane-bounded organelle;GO:0016021//integral to membrane	GO:0005488//binding;GO:0001071//nucleic acid binding transcription factor activity;GO:0016791//phosphatase activity;GO:0016491//oxidoreductase activity	GO:0009725//response to hormone stimulus;GO:0009718//anthocyanin biosynthetic process;GO:0006801//superoxide metabolic process;GO:0019637//organophosphate metabolic process;GO:0006970//response to osmotic stress;GO:0006351//transcription, DNA-dependent;GO:0010182//sugar mediated signaling pathway	gi|42570631|ref|NP_973389.1|/2.29652e-151/Lipid phosphate phosphatase 1 [Arabidopsis thaliana]
Bra005387	1365	43	740	4.571749436	73.40179825	4.004997167	Up	6.31E-155	4.04E-153	GO:0043231//intracellular membrane-bounded organelle	GO:0016857//racemase and epimerase activity, acting on carbohydrates and derivatives;GO:0048037//cofactor binding	GO:0006139//nucleobase-containing compound metabolic process;GO:0042546//cell wall biogenesis;GO:0019322//pentose biosynthetic process;GO:0019318//hexose metabolic process	gi|93172441|sp|O64749.3|ARAE2_ARATH/0/RecName: Full=Putative UDP-arabinose 4-epimerase 2; AltName: Full=UDP-D-xylose 4-epimerase 2
Bra033576	1128	13	223	1.672556773	26.76722779	4.000340643	Up	1.08E-47	2.29E-46	-	GO:0046872//metal ion binding	-	gi|297801962|ref|XP_002868865.1|/0/calcium-binding EF hand family protein [Arabidopsis lyrata subsp. lyrata]
Bra029740	1221	1	17	0.118858693	1.885128194	3.987343302	Up	0.000136541	0.00042162	GO:0044431//Golgi apparatus part	GO:0008378//galactosyltransferase activity	-	gi|297829434|ref|XP_002882599.1|/0/hypothetical protein ARALYDRAFT_478210 [Arabidopsis lyrata subsp. lyrata]
Bra006239	1743	31	527	2.581136204	40.93745684	3.987343302	Up	1.92E-110	8.66E-109	GO:0031090//organelle membrane;GO:0043231//intracellular membrane-bounded organelle	-	-	gi|312282435|dbj|BAJ34083.1|/0/unnamed protein product [Thellungiella halophila]
Bra019034	189	1	17	0.767864892	12.17852659	3.987343302	Up	0.000136541	0.000421537	-	-	-	gi|297803338|ref|XP_002869553.1|/7.15459e-18/hypothetical protein ARALYDRAFT_913767 [Arabidopsis lyrata subsp. lyrata]
Bra033158	996	1	17	0.145709302	2.310985467	3.987343302	Up	0.000136541	0.000421454	GO:0009536//plastid	GO:0001071//nucleic acid binding transcription factor activity;GO:0003677//DNA binding	GO:0042742//defense response to bacterium;GO:0009743//response to carbohydrate stimulus;GO:0006355//regulation of transcription, DNA-dependent;GO:0010260//organ senescence	gi|297809323|ref|XP_002872545.1|/1.17184e-122/WRKY DNA-binding protein 41 [Arabidopsis lyrata subsp. lyrata]
Bra001899	516	11	187	3.093781223	49.06813328	3.987343302	Up	4.01E-40	7.35E-39	GO:0043231//intracellular membrane-bounded organelle	GO:0005515//protein binding	GO:0009755//hormone-mediated signaling pathway	gi|297835320|ref|XP_002885542.1|/1.19848e-80/indoleacetic acid-induced protein 2 [Arabidopsis lyrata subsp. lyrata]
Bra020675	906	1	17	0.160183736	2.540553559	3.987343302	Up	0.000136541	0.000421662	-	-	GO:0009267//cellular response to starvation;GO:0006791//sulfur utilization	gi|30695554|ref|NP_199696.2|/3.81246e-154/tetratricopeptide repeat domain-containing protein [Arabidopsis thaliana]
Bra027493	399	1	17	0.363725475	5.768775751	3.987343302	Up	0.000136541	0.000421579	GO:0043231//intracellular membrane-bounded organelle	GO:0001071//nucleic acid binding transcription factor activity	GO:0006351//transcription, DNA-dependent;GO:0000160//two-component signal transduction system (phosphorelay)	gi|116831575|gb|ABK28740.1|/1.50847e-20/unknown [Arabidopsis thaliana]
Bra017495	738	1	17	0.196648326	3.118890955	3.987343302	Up	0.000136541	0.000421496	GO:0043231//intracellular membrane-bounded organelle	GO:0001071//nucleic acid binding transcription factor activity	GO:0009743//response to carbohydrate stimulus;GO:0006355//regulation of transcription, DNA-dependent;GO:0002218//activation of innate immune response;GO:0007165//signal transduction	gi|89257459|gb|ABD64951.1|/2.33212e-105/ethylene responsive element binding factor, putative [Brassica oleracea]
Bra002787	366	4	67	1.586081581	24.78570912	3.965969651	Up	4.09E-15	3.34E-14	-	-	-	gi|297796571|ref|XP_002866170.1|/3.17375e-31/hypothetical protein ARALYDRAFT_495778 [Arabidopsis lyrata subsp. lyrata]
Bra011549	1257	21	351	2.424547142	37.80763139	3.962890258	Up	9.64E-74	2.96E-72	GO:0031090//organelle membrane;GO:0043231//intracellular membrane-bounded organelle;GO:0031224//intrinsic to membrane	GO:0004311//farnesyltranstransferase activity	GO:0006694//steroid biosynthetic process	gi|297802496|ref|XP_002869132.1|/0/squalene synthase 2 [Arabidopsis lyrata subsp. lyrata]
Bra024954	657	19	315	4.196960165	64.91615904	3.951160966	Up	3.45E-66	9.69E-65	GO:0043231//intracellular membrane-bounded organelle	GO:0001071//nucleic acid binding transcription factor activity	GO:0000160//two-component signal transduction system (phosphorelay);GO:0009743//response to carbohydrate stimulus;GO:0006355//regulation of transcription, DNA-dependent;GO:0002218//activation of innate immune response	gi|89257459|gb|ABD64951.1|/4.84844e-69/ethylene responsive element binding factor, putative [Brassica oleracea]
Bra014427	207	9	149	6.309846289	97.45935981	3.94912398	Up	5.03E-32	7.53E-31	GO:0031224//intrinsic to membrane;GO:0031410//cytoplasmic vesicle	-	-	gi|15233171|ref|NP_191723.1|/1.41546e-18/arabinogalactan protein 20 [Arabidopsis thaliana]
Bra011510	1074	27	444	3.648430676	55.97399699	3.939408825	Up	1.78E-92	6.67E-91	-	GO:0046914//transition metal ion binding;GO:0016616//oxidoreductase activity, acting on the CH-OH group of donors, NAD or NADP as acceptor	GO:0009699//phenylpropanoid biosynthetic process	gi|15235295|ref|NP_195149.1|/2.5432e-158/cinnamyl alcohol dehydrogenase 5 [Arabidopsis thaliana]
Bra036118	1347	118	1918	12.71337998	192.7918356	3.922624416	Up	0	0	GO:0044464//cell part	GO:0004674//protein serine/threonine kinase activity;GO:0032559	GO:0006464//protein modification process;GO:0048511//rhythmic process	gi|122209238|sp|Q2V338.1|WNK9_ARATH/0/RecName: Full=Probable serine/threonine-protein kinase WNK9; Short=AtWNK9; AltName: Full=Protein kinase with no lysine 9
Bra008132	1020	85	1378	12.09387205	182.9180981	3.918849697	Up	1.91E-282	2.40E-280	-	GO:0047364//desulfoglucosinolate sulfotransferase activity	GO:0009753//response to jasmonic acid stimulus;GO:0019758	gi|197090693|gb|ACH41747.1|/0/ST5a [Brassica rapa subsp. rapa]
Bra037035	4170	15	243	0.522037643	7.890015383	3.917802369	Up	4.47E-51	1.01E-49	GO:0043231//intracellular membrane-bounded organelle	-	-	gi|297798672|ref|XP_002867220.1|/0/glycine-rich protein [Arabidopsis lyrata subsp. lyrata]
Bra020235	2772	5	81	0.261772122	3.956392995	3.917802369	Up	7.00E-18	6.54E-17	-	GO:0016740//transferase activity	GO:0008152//metabolic process	gi|9759334|dbj|BAB09843.1|/0/unnamed protein product [Arabidopsis thaliana]
Bra000056	669	78	1258	16.92057435	254.6022015	3.911394449	Up	1.23E-257	1.40E-255	GO:0043231//intracellular membrane-bounded organelle	-	GO:0006810//transport	gi|297827413|ref|XP_002881589.1|/1.64378e-88/prenylated rab acceptor family protein [Arabidopsis lyrata subsp. lyrata]
Bra031762	1566	38	612	3.521587265	52.91359827	3.90934079	Up	3.75E-126	1.92E-124	GO:0043231//intracellular membrane-bounded organelle;GO:0031224//intrinsic to membrane	GO:0016628//oxidoreductase activity, acting on the CH-CH group of donors, NAD or NADP as acceptor;GO:0005402	GO:0009725//response to hormone stimulus;GO:0016049//cell growth;GO:0008152//metabolic process;GO:0071702	gi|15220330|ref|NP_172592.1|/0/sugar transporter 1 [Arabidopsis thaliana]
Bra000064	1422	83	1335	8.470813338	127.1128045	3.907465056	Up	4.33E-273	5.27E-271	GO:0043231//intracellular membrane-bounded organelle	GO:0005488//binding;GO:0001071//nucleic acid binding transcription factor activity	GO:0006952//defense response;GO:0009700//indole phytoalexin biosynthetic process;GO:0009743//response to carbohydrate stimulus;GO:0006970//response to osmotic stress;GO:0006351//transcription, DNA-dependent	gi|206574971|gb|ACI14397.1|/0/WRKY33-1 transcription factor [Brassica napus]
Bra005949	993	24	385	3.50758827	52.4951417	3.903632596	Up	7.46E-80	2.47E-78	GO:0043231//intracellular membrane-bounded organelle	GO:0001071//nucleic acid binding transcription factor activity	GO:0010675;GO:0009725//response to hormone stimulus;GO:0009267//cellular response to starvation;GO:0006351//transcription, DNA-dependent	gi|238625801|gb|ACR48181.1|/0/MYB domain protein 29-1 [Brassica rapa subsp. pekinensis]
Bra006115	195	70	1122	52.09667962	779.0509776	3.902454404	Up	1.41E-229	1.36E-227	-	-	-	-
Bra001064	606	3	48	0.718447845	10.72448002	3.899880461	Up	5.01E-11	3.14E-10	-	GO:0004721//phosphoprotein phosphatase activity	GO:0006796//phosphate-containing compound metabolic process	gi|34365627|gb|AAQ65125.1|/3.10787e-101/At3g02800 [Arabidopsis thaliana]
Bra035625	525	5	80	1.382156806	20.6318568	3.899880461	Up	1.28E-17	1.18E-16	GO:0016604//nuclear body	-	GO:0006950//response to stress;GO:0010038//response to metal ion	gi|15241248|ref|NP_200466.1|/7.72496e-46/oxidative stress 3 [Arabidopsis thaliana]
Bra007314	654	1	16	0.221905909	3.312454074	3.899880461	Up	0.000250778	0.000741183	GO:0043231//intracellular membrane-bounded organelle;GO:0005576//extracellular region;GO:0030312//external encapsulating structure	GO:0043167//ion binding;GO:0008422//beta-glucosidase activity	GO:0009814//defense response, incompatible interaction;GO:0044238//primary metabolic process	gi|297820514|ref|XP_002878140.1|/9.10103e-78/beta-1,3-glucanase 2 [Arabidopsis lyrata subsp. lyrata]
Bra023964	2184	1	16	0.066449846	0.991916193	3.899880461	Up	0.000250778	0.000741674	-	-	-	gi|297798762|ref|XP_002867265.1|/0/octicosapeptide/Phox/Bem1p domain-containing protein [Arabidopsis lyrata subsp. lyrata]
Bra004294	882	2	32	0.329084954	4.912346858	3.899880461	Up	1.06E-07	4.90E-07	GO:0031410//cytoplasmic vesicle	GO:0005488//binding;GO:0004520//endodeoxyribonuclease activity	GO:0006259//DNA metabolic process	gi|297838585|ref|XP_002887174.1|/2.4731e-142/hypothetical protein ARALYDRAFT_475947 [Arabidopsis lyrata subsp. lyrata]
Bra015556	666	1	16	0.217907605	3.252770217	3.899880461	Up	0.000250778	0.000741464	-	GO:0004672//protein kinase activity;GO:0032559	GO:0006464//protein modification process	gi|297849004|ref|XP_002892383.1|/1.03159e-50/hypothetical protein ARALYDRAFT_334013 [Arabidopsis lyrata subsp. lyrata]
Bra008010	1275	1	16	0.113824678	1.69909409	3.899880461	Up	0.000250778	0.000741604	GO:0043231//intracellular membrane-bounded organelle	GO:0008374//O-acyltransferase activity	GO:0006633//fatty acid biosynthetic process	gi|312282061|dbj|BAJ33896.1|/4.22864e-142/unnamed protein product [Thellungiella halophila]
Bra005112	507	1	16	0.286245492	4.272869752	3.899880461	Up	0.000250778	0.000741393	GO:0043231//intracellular membrane-bounded organelle	-	GO:0006810//transport	gi|297827413|ref|XP_002881589.1|/1.69216e-47/prenylated rab acceptor family protein [Arabidopsis lyrata subsp. lyrata]
Bra020828	2019	1	16	0.071880369	1.07297918	3.899880461	Up	0.000250778	0.000741534	GO:0043231//intracellular membrane-bounded organelle	GO:0004672//protein kinase activity;GO:0000166//nucleotide binding	GO:0009725//response to hormone stimulus;GO:0042742//defense response to bacterium;GO:0033554//cellular response to stress	gi|30686091|ref|NP_194050.2|/0/cysteine-rich receptor-like protein kinase 11 [Arabidopsis thaliana]
Bra015558	567	1	16	0.255954964	3.820714223	3.899880461	Up	0.000250778	0.000741253	GO:0043234//protein complex	GO:0004721//phosphoprotein phosphatase activity;GO:0043169//cation binding	GO:0006464//protein modification process	gi|75303253|sp|Q8RX37.1|P2C02_ARATH/1.9384e-67/RecName: Full=Probable protein phosphatase 2C 2; Short=AtPP2C02; AltName: Full=Protein phosphatase AP2C2
Bra010923	867	1	16	0.167389233	2.498667779	3.899880461	Up	0.000250778	0.000741323	GO:0043231//intracellular membrane-bounded organelle	-	GO:0016192//vesicle-mediated transport	gi|297851210|ref|XP_002893486.1|/1.32679e-116/hypothetical protein ARALYDRAFT_472976 [Arabidopsis lyrata subsp. lyrata]
Bra027957	1047	53	846	7.346420847	109.4035244	3.896473859	Up	2.51E-173	1.82E-171	GO:0044464//cell part	-	-	gi|15221921|ref|NP_175886.1|/0/Late embryogenesis abundant-related protein [Arabidopsis thaliana]
Bra026804	1887	14	223	1.076719929	16.00075938	3.893425439	Up	8.92E-47	1.86E-45	-	-	-	gi|15223887|ref|NP_172931.1|/0/MAC/Perforin domain-containing protein [Arabidopsis thaliana]
Bra003299	1110	11	175	1.43819019	21.34630455	3.891659954	Up	5.43E-37	9.20E-36	GO:0043231//intracellular membrane-bounded organelle	GO:0016301//kinase activity;GO:0032559	GO:0006464//protein modification process	gi|297817108|ref|XP_002876437.1|/1.89157e-172/kinase family protein [Arabidopsis lyrata subsp. lyrata]
Bra018468	2901	219	3482	10.95577241	162.5132102	3.890793889	Up	0	0	GO:0031224//intrinsic to membrane;GO:0031410//cytoplasmic vesicle;GO:0044462	GO:0004672//protein kinase activity;GO:0004871//signal transducer activity;GO:0016491//oxidoreductase activity;GO:0032559	GO:0006468//protein phosphorylation;GO:0007167//enzyme linked receptor protein signaling pathway;GO:0032501//multicellular organismal process;GO:0003006//developmental process involved in reproduction;GO:0006950//response to stress	gi|312282603|dbj|BAJ34167.1|/0/unnamed protein product [Thellungiella halophila]
Bra001202	915	5	79	0.79304079	11.68997624	3.881733114	Up	2.33E-17	2.12E-16	GO:0043231//intracellular membrane-bounded organelle	GO:0003676//nucleic acid binding;GO:0001071//nucleic acid binding transcription factor activity	GO:0009725//response to hormone stimulus;GO:0006351//transcription, DNA-dependent;GO:0006970//response to osmotic stress;GO:0051707//response to other organism	gi|15230731|ref|NP_187301.1|/3.30444e-129/myb domain protein 108 [Arabidopsis thaliana]
Bra026578	1431	19	299	1.926906239	28.29040638	3.875954622	Up	5.05E-62	1.34E-60	GO:0043231//intracellular membrane-bounded organelle	GO:0003676//nucleic acid binding;GO:0001071//nucleic acid binding transcription factor activity	GO:0009913//epidermal cell differentiation;GO:0006351//transcription, DNA-dependent	gi|79316590|ref|NP_001030957.1|/0/myb domain protein 88 [Arabidopsis thaliana]
Bra030755	951	218	3426	33.2676859	487.7693118	3.874005572	Up	0	0	GO:0043231//intracellular membrane-bounded organelle	GO:0005488//binding	GO:0006605//protein targeting	gi|3426060|emb|CAA07573.1|/2.9354e-67/src2-like protein [Arabidopsis thaliana]
Bra035384	1215	352	5524	42.04486877	615.5807399	3.871946446	Up	0	0	GO:0031224//intrinsic to membrane	-	-	gi|297805118|ref|XP_002870443.1|/2.79514e-180/auxin-responsive family protein [Arabidopsis lyrata subsp. lyrata]
Bra036061	489	10	156	2.967821363	43.19399469	3.863354585	Up	6.01E-33	9.20E-32	GO:0043231//intracellular membrane-bounded organelle	GO:0003676//nucleic acid binding;GO:0001071//nucleic acid binding transcription factor activity	GO:0006351//transcription, DNA-dependent;GO:0006952//defense response;GO:0009743//response to carbohydrate stimulus;GO:0008219//cell death;GO:0051707//response to other organism	gi|297816272|ref|XP_002876019.1|/6.52419e-59/ATERF#011/CEJ1 [Arabidopsis lyrata subsp. lyrata]
Bra000033	1884	2	31	0.154062064	2.227862722	3.854076771	Up	1.93E-07	8.70E-07	-	-	-	gi|15224418|ref|NP_181334.1|/0/O-fucosyltransferase-like protein [Arabidopsis thaliana]
Bra021491	1482	2	31	0.195852179	2.83218176	3.854076771	Up	1.93E-07	8.70E-07	-	-	-	gi|15231294|ref|NP_187969.1|/0/calmodulin-binding protein-like protein [Arabidopsis thaliana]
Bra019599	1299	95	1472	10.61355977	153.4285887	3.853586809	Up	9.00E-298	1.19E-295	GO:0043231//intracellular membrane-bounded organelle;GO:0016020//membrane	GO:0005488//binding;GO:0003712//transcription cofactor activity;GO:0001071//nucleic acid binding transcription factor activity	GO:0051707//response to other organism;GO:0009743//response to carbohydrate stimulus;GO:0009409//response to cold;GO:0002252;GO:0006351//transcription, DNA-dependent	gi|297819600|ref|XP_002877683.1|/6.255e-149/ANAC062 [Arabidopsis lyrata subsp. lyrata]
Bra031195	1035	72	1115	10.09575406	145.8619949	3.852783454	Up	5.98E-226	5.71E-224	-	GO:0005515//protein binding	GO:0044267//cellular protein metabolic process;GO:0050896//response to stimulus	gi|297825011|ref|XP_002880388.1|/4.21038e-179/DNAJ heat shock N-terminal domain-containing protein [Arabidopsis lyrata subsp. lyrata]
Bra024735	1119	57	881	7.39250088	106.5990792	3.849988656	Up	8.56E-179	6.43E-177	GO:0009536//plastid	GO:0003676//nucleic acid binding;GO:0001071//nucleic acid binding transcription factor activity	GO:0048827//phyllome development;GO:0009648//photoperiodism;GO:0000160//two-component signal transduction system (phosphorelay);GO:0009725//response to hormone stimulus;GO:0009908//flower development;GO:0006351//transcription, DNA-dependent;GO:0048528//post-embryonic root development	gi|297845604|ref|XP_002890683.1|/1.02237e-149/hypothetical protein ARALYDRAFT_890147 [Arabidopsis lyrata subsp. lyrata]
Bra008187	939	153	2348	23.64680414	338.5634968	3.839709311	Up	0	0	GO:0016020//membrane	GO:0016491//oxidoreductase activity	GO:0006950//response to stress;GO:0010038//response to metal ion	gi|312283119|dbj|BAJ34425.1|/2.08801e-134/unnamed protein product [Thellungiella halophila]
Bra032613	1281	16	245	1.812664664	25.89551699	3.8365184	Up	1.07E-50	2.39E-49	GO:0043231//intracellular membrane-bounded organelle	GO:0046872//metal ion binding;GO:0004518//nuclease activity	GO:0006950//response to stress	gi|297848430|ref|XP_002892096.1|/0/endonuclease/exonuclease/phosphatase family protein [Arabidopsis lyrata subsp. lyrata]
Bra036467	1758	277	4233	22.86691167	326.0145846	3.833603068	Up	0	0	GO:0031228//intrinsic to Golgi membrane	GO:0016740//transferase activity	GO:0000902//cell morphogenesis;GO:0009250//glucan biosynthetic process;GO:0016044//cellular membrane organization;GO:0006004//fucose metabolic process;GO:0007165//signal transduction	gi|30680972|ref|NP_179627.2|/0/xyloglucan galactosyltransferase KATAMARI1 [Arabidopsis thaliana]
Bra035897	600	316	4804	76.43327138	1084.075126	3.826120148	Up	0	0	-	GO:0004091//carboxylesterase activity;GO:0004857//enzyme inhibitor activity	-	gi|297793807|ref|XP_002864788.1|/1.08438e-82/invertase/pectin methylesterase inhibitor family protein [Arabidopsis lyrata subsp. lyrata]
Bra030920	369	10	152	3.932966522	55.77310884	3.825879879	Up	6.55E-32	9.77E-31	-	-	-	gi|21553867|gb|AAM62960.1|/1.22952e-46/unknown [Arabidopsis thaliana]
Bra034066	990	27	409	3.957994491	55.93655874	3.820949992	Up	2.19E-83	7.51E-82	-	GO:0008146//sulfotransferase activity	GO:0009725//response to hormone stimulus;GO:0016128	gi|297818024|ref|XP_002876895.1|/5.46494e-104/hypothetical protein ARALYDRAFT_484284 [Arabidopsis lyrata subsp. lyrata]
Bra019265	972	9	136	1.343763562	18.94437469	3.817418301	Up	1.21E-28	1.65E-27	GO:0009536//plastid	GO:0001071//nucleic acid binding transcription factor activity;GO:0003677//DNA binding	GO:0042742//defense response to bacterium;GO:0009743//response to carbohydrate stimulus;GO:0006355//regulation of transcription, DNA-dependent;GO:0010260//organ senescence	gi|126095242|gb|ABN79278.1|/6.22496e-129/WRKY53 transcription factor [Noccaea caerulescens]
Bra009184	714	239	3608	48.57874657	684.1887808	3.815997276	Up	0	0	GO:0031090//organelle membrane;GO:0009536//plastid	-	GO:0006952//defense response;GO:0002252;GO:0051707//response to other organism	gi|312282465|dbj|BAJ34098.1|/2.12034e-92/unnamed protein product [Thellungiella halophila]
Bra003670	2733	203	3054	10.77960934	151.2993396	3.81102889	Up	0	0	GO:0043231//intracellular membrane-bounded organelle;GO:0044444//cytoplasmic part;GO:0016020//membrane	GO:0005506//iron ion binding;GO:0050662//coenzyme binding;GO:0008940//nitrate reductase activity	GO:0009314//response to radiation;GO:0009608//response to symbiont;GO:0042126//nitrate metabolic process	gi|730140|sp|P39868.1|NIA2_BRANA/0/RecName: Full=Nitrate reductase [NADH], clone PBNBR1412; Short=NR
Bra028996	1134	60	901	7.678648923	107.5769848	3.808373161	Up	2.71E-181	2.08E-179	GO:0044464//cell part	GO:0016788//hydrolase activity, acting on ester bonds	GO:0044238//primary metabolic process	gi|297792973|ref|XP_002864371.1|/0/GDSL-motif lipase/hydrolase family protein [Arabidopsis lyrata subsp. lyrata]
Bra028645	837	218	3254	37.79876857	526.3804147	3.799694672	Up	0	0	GO:0043231//intracellular membrane-bounded organelle	GO:0003676//nucleic acid binding;GO:0001071//nucleic acid binding transcription factor activity;GO:0019901//protein kinase binding	GO:0009314//response to radiation;GO:0009719;GO:0006950//response to stress;GO:0051707//response to other organism;GO:0034285;GO:0032535	gi|31322574|gb|AAP35052.1|/1.3173e-158/NAC-domain protein 5-8 [Brassica napus]
Bra020709	1056	107	1592	14.70504898	204.1205719	3.795038095	Up	0	0	GO:0043231//intracellular membrane-bounded organelle;GO:0016020//membrane	GO:0005488//binding;GO:0001071//nucleic acid binding transcription factor activity	GO:0048581;GO:0006351//transcription, DNA-dependent	gi|15238918|ref|NP_199636.1|/1.60992e-149/zinc finger protein CONSTANS-LIKE 10 [Arabidopsis thaliana]
Bra021636	1518	154	2288	14.72297467	204.0759749	3.792965257	Up	0	0	GO:0031090//organelle membrane;GO:0043231//intracellular membrane-bounded organelle	GO:0016709//oxidoreductase activity, acting on paired donors, with incorporation or reduction of molecular oxygen, NADH or NADPH as one donor, and incorporation of one atom of oxygen;GO:0005506//iron ion binding	GO:0009314//response to radiation;GO:0009698//phenylpropanoid metabolic process;GO:0006950//response to stress;GO:0048229//gametophyte development	gi|91983736|gb|ABE68874.1|/0/cinnamate 4-hydroxylase [Brassica rapa subsp. pekinensis]
Bra010598	1506	22	325	2.120041316	29.21904521	3.78474475	Up	4.31E-66	1.21E-64	GO:0043231//intracellular membrane-bounded organelle	GO:0016491//oxidoreductase activity;GO:0005506//iron ion binding	GO:0052482;GO:0019761//glucosinolate biosynthetic process	gi|15235541|ref|NP_195457.1|/0/cytochrome P450, family 81, subfamily F, polypeptide 4 [Arabidopsis thaliana]
Bra026062	1557	3	44	0.2796271	3.826235486	3.774349579	Up	5.50E-10	3.17E-09	GO:0031224//intrinsic to membrane	GO:0022891//substrate-specific transmembrane transporter activity	GO:0006810//transport	gi|171921113|gb|ACB59210.1|/0/transporter-related protein [Brassica oleracea]
Bra000474	675	34	496	7.310073775	99.49139837	3.76661393	Up	1.10E-99	4.42E-98	GO:0016020//membrane;GO:0044424//intracellular part	GO:0042277//peptide binding;GO:0016765//transferase activity, transferring alkyl or aryl (other than methyl) groups	GO:0009404//toxin metabolic process;GO:0006950//response to stress	gi|312283217|dbj|BAJ34474.1|/7.97927e-115/unnamed protein product [Thellungiella halophila]
Bra008237	786	2	29	0.369278536	4.995547389	3.757861456	Up	6.41E-07	2.71E-06	GO:0016020//membrane	-	-	gi|18411012|ref|NP_565125.1|/1.64317e-75/uncharacterized protein [Arabidopsis thaliana]
Bra015727	546	180	2598	47.84388945	644.249567	3.75121308	Up	0	0	GO:0016020//membrane;GO:0044424//intracellular part	GO:0046872//metal ion binding	GO:0006950//response to stress;GO:0042221//response to chemical stimulus	gi|21592586|gb|AAM64535.1|/6.0094e-76/putative calmodulin [Arabidopsis thaliana]
Bra003947	663	15	216	3.283404178	44.11109656	3.747877367	Up	4.40E-44	8.79E-43	-	GO:0005488//binding	GO:0009719	gi|240254344|ref|NP_177227.5|/8.60817e-66/protein TIFY 7 [Arabidopsis thaliana]
Bra027336	1794	10	144	0.808954652	10.86795133	3.747877367	Up	7.64E-30	1.07E-28	GO:0009532//plastid stroma;GO:0009534//chloroplast thylakoid	GO:0010436//carotenoid dioxygenase activity	GO:0009687//abscisic acid metabolic process;GO:0006972//hyperosmotic response	gi|297834326|ref|XP_002885045.1|/0/nine-cis-epoxycarotenoid dioxygenase3 [Arabidopsis lyrata subsp. lyrata]
Bra005919	996	5	72	0.728546509	9.787703153	3.747877367	Up	1.52E-15	1.27E-14	GO:0005618//cell wall	GO:0004857//enzyme inhibitor activity	GO:0023052//signaling	gi|227345516|gb|ACP28176.1|/1.32223e-166/polygalacturonase-inhibiting protein 3 [Brassica rapa subsp. pekinensis]
Bra018168	1377	53	763	5.585840687	75.02365686	3.747499253	Up	7.28E-152	4.56E-150	-	-	-	gi|297819316|ref|XP_002877541.1|/4.78288e-179/binding protein [Arabidopsis lyrata subsp. lyrata]
Bra023050	705	3	43	0.617559424	8.258229918	3.741182715	Up	9.99E-10	5.62E-09	-	-	GO:0048827//phyllome development;GO:0009888//tissue development;GO:0010051//xylem and phloem pattern formation	gi|15227583|ref|NP_181156.1|/2.00484e-10/glycine-rich protein [Arabidopsis thaliana]
Bra006195	777	55	780	10.27278707	135.9193269	3.725851061	Up	1.68E-154	1.07E-152	-	-	GO:0009987//cellular process;GO:0009725//response to hormone stimulus;GO:0006970//response to osmotic stress;GO:0050826//response to freezing	gi|312282511|dbj|BAJ34121.1|/6.99211e-71/unnamed protein product [Thellungiella halophila]
Bra006839	1293	161	2282	18.07065801	238.9597452	3.725046659	Up	0	0	GO:0005911//cell-cell junction;GO:0044424//intracellular part	GO:0004672//protein kinase activity;GO:0032559	GO:0006464//protein modification process;GO:0006950//response to stress	gi|297793213|ref|XP_002864491.1|/0/hypothetical protein ARALYDRAFT_918863 [Arabidopsis lyrata subsp. lyrata]
Bra018806	1539	61	863	5.752251036	75.92412704	3.722359872	Up	1.24E-170	8.79E-169	GO:0043231//intracellular membrane-bounded organelle	GO:0016491//oxidoreductase activity;GO:0005506//iron ion binding	GO:0008152//metabolic process	gi|312281537|dbj|BAJ33634.1|/0/unnamed protein product [Thellungiella halophila]
Bra007162	1353	382	5397	40.97436031	540.0851706	3.720393605	Up	0	0	GO:0030312//external encapsulating structure	GO:0004553//hydrolase activity, hydrolyzing O-glycosyl compounds;GO:0043167//ion binding	GO:0044238//primary metabolic process	gi|15233271|ref|NP_191103.1|/0/O-Glycosyl hydrolases family 17 protein [Arabidopsis thaliana]
Bra018538	1551	8	113	0.748556878	9.864481826	3.720059423	Up	1.44E-23	1.67E-22	GO:0031224//intrinsic to membrane	-	GO:0009987//cellular process;GO:0006950//response to stress	gi|312281879|dbj|BAJ33805.1|/0/unnamed protein product [Thellungiella halophila]
Bra030986	900	112	1575	18.06018227	236.9439805	3.713661652	Up	0	0	-	GO:0005488//binding	GO:0006950//response to stress;GO:0009719	gi|18394473|ref|NP_564019.1|/4.90576e-85/protein TIFY 11A [Arabidopsis thaliana]
Bra002627	1602	96	1345	8.696716983	113.6756389	3.708308418	Up	3.71E-264	4.38E-262	-	GO:0060089;GO:0046872//metal ion binding;GO:0004629//phospholipase C activity	GO:0006970//response to osmotic stress;GO:0009755//hormone-mediated signaling pathway;GO:0044238//primary metabolic process	gi|297796797|ref|XP_002866283.1|/0/ATPLC1 [Arabidopsis lyrata subsp. lyrata]
Bra016209	1392	2	28	0.208515035	2.723494029	3.707235383	Up	1.16E-06	4.78E-06	-	GO:0008374//O-acyltransferase activity	GO:0009813//flavonoid biosynthetic process	gi|297815282|ref|XP_002875524.1|/1.16092e-164/transferase family protein [Arabidopsis lyrata subsp. lyrata]
Bra009122	1476	5	70	0.491620815	6.421246084	3.707235383	Up	4.98E-15	4.04E-14	GO:0031224//intrinsic to membrane;GO:0009536//plastid	GO:0015171//amino acid transmembrane transporter activity	GO:0006865//amino acid transport	gi|15239194|ref|NP_196182.1|/0/Amino acid permease family protein [Arabidopsis thaliana]
Bra007910	1674	3	42	0.26008327	3.397046315	3.707235383	Up	1.81E-09	9.96E-09	GO:0016020//membrane	GO:0046873//metal ion transmembrane transporter activity	GO:0030001//metal ion transport;GO:0034220//ion transmembrane transport	gi|3176686|gb|AAC18809.1|/8.59142e-165/Similar to high affinity potassium transporter, HAK1 protein gb|U22945 from Schwanniomyces occidentalis [Arabidopsis thaliana]
Bra020723	537	2	28	0.540508248	7.059783404	3.707235383	Up	1.16E-06	4.78E-06	-	-	-	gi|15238843|ref|NP_199603.1|/3.11669e-61/uncharacterized protein [Arabidopsis thaliana]
Bra013523	2067	35	490	2.457390548	32.09691076	3.707235383	Up	2.79E-97	1.10E-95	GO:0016020//membrane	GO:0030246//carbohydrate binding;GO:0004672//protein kinase activity;GO:0032559	GO:0006464//protein modification process;GO:0008037//cell recognition	gi|2181190|emb|CAA73134.1|/0/serine/threonine kinase [Brassica oleracea]
Bra032171	2406	2	28	0.120637128	1.575687318	3.707235383	Up	1.16E-06	4.78E-06	GO:0016020//membrane	GO:0004672//protein kinase activity;GO:0000166//nucleotide binding	-	gi|297821569|ref|XP_002878667.1|/0/hypothetical protein ARALYDRAFT_481192 [Arabidopsis lyrata subsp. lyrata]
Bra009017	330	19	266	8.355766147	109.1378334	3.707235383	Up	1.67E-53	3.96E-52	GO:0044464//cell part	GO:0017111//nucleoside-triphosphatase activity;GO:0046914//transition metal ion binding;GO:0032561//guanyl ribonucleotide binding	GO:0009725//response to hormone stimulus;GO:0009908//flower development;GO:0009207	gi|42573333|ref|NP_974763.1|/2.34089e-53/uncharacterized protein [Arabidopsis thaliana]
Bra034168	870	5	70	0.834060142	10.89397611	3.707235383	Up	4.98E-15	4.04E-14	-	GO:0003824//catalytic activity;GO:0046914//transition metal ion binding	GO:0008152//metabolic process;GO:0009628//response to abiotic stimulus	gi|15229694|ref|NP_187728.1|/3.60125e-146/leucoanthocyanidin dioxygenase-like protein [Arabidopsis thaliana]
Bra026474	780	106	1484	19.72231443	257.6006352	3.707235383	Up	3.36E-291	4.33E-289	-	-	-	gi|297808401|ref|XP_002872084.1|/8.31938e-72/hypothetical protein ARALYDRAFT_910412 [Arabidopsis lyrata subsp. lyrata]
Bra000544	915	34	475	5.392677375	70.28783184	3.704201323	Up	2.73E-94	1.04E-92	GO:0016020//membrane	-	-	gi|297825847|ref|XP_002880806.1|/7.97534e-83/hypothetical protein ARALYDRAFT_481513 [Arabidopsis lyrata subsp. lyrata]
Bra026540	957	43	600	6.520833835	84.88812557	3.702434397	Up	1.23E-118	5.93E-117	GO:0044464//cell part	GO:0008146//sulfotransferase activity	GO:0009725//response to hormone stimulus;GO:0016128	gi|297818024|ref|XP_002876895.1|/1.2646e-153/hypothetical protein ARALYDRAFT_484284 [Arabidopsis lyrata subsp. lyrata]
Bra017465	447	15	209	4.870015592	63.3062217	3.700348997	Up	2.77E-42	5.34E-41	GO:0031410//cytoplasmic vesicle	GO:0046872//metal ion binding;GO:0019787//small conjugating protein ligase activity	GO:0032446//protein modification by small protein conjugation;GO:0006970//response to osmotic stress;GO:0009738//abscisic acid mediated signaling pathway;GO:0080134//regulation of response to stress	gi|51316550|sp|Q9ZU51.2|RHA2B_ARATH/6.29602e-46/RecName: Full=Probable E3 ubiquitin-protein ligase RHA2B; AltName: Full=RING-H2 zinc finger protein RHA2b
Bra034205	1833	177	2464	14.01384847	182.006069	3.699061451	Up	0	0	GO:0009536//plastid	-	GO:0009725//response to hormone stimulus;GO:0009314//response to radiation	gi|297809793|ref|XP_002872780.1|/0/hypothetical protein ARALYDRAFT_911862 [Arabidopsis lyrata subsp. lyrata]
Bra007743	1350	28	389	3.010030378	39.01426811	3.696151884	Up	2.28E-77	7.33E-76	-	GO:0016645//oxidoreductase activity, acting on the CH-NH group of donors;GO:0050662//coenzyme binding	GO:0009886//post-embryonic morphogenesis;GO:0006725//cellular aromatic compound metabolic process	gi|297817680|ref|XP_002876723.1|/0/predicted protein [Arabidopsis lyrata subsp. lyrata]
Bra023475	1455	9	125	0.897689472	11.6320069	3.695739744	Up	8.29E-26	1.04E-24	GO:0000325//plant-type vacuole;GO:0016020//membrane	GO:0015103//inorganic anion transmembrane transporter activity	GO:0015698//inorganic anion transport	gi|15241440|ref|NP_196961.1|/0/high affinity nitrate transporter 2.7 [Arabidopsis thaliana]
Bra010879	1830	28	387	2.220514213	28.63304308	3.688715295	Up	7.42E-77	2.36E-75	-	-	GO:0006952//defense response;GO:0033554//cellular response to stress;GO:0006970//response to osmotic stress;GO:0009696//salicylic acid metabolic process	gi|312283443|dbj|BAJ34587.1|/0/unnamed protein product [Thellungiella halophila]
Bra039229	1290	164	2264	18.4501862	237.6262112	3.686986699	Up	0	0	-	-	-	gi|20197500|gb|AAD03372.2|/1.91651e-166/expressed protein [Arabidopsis thaliana]
Bra013161	1170	281	3873	34.85515946	448.1973316	3.684689927	Up	0	0	GO:0042579//microbody	GO:0016628//oxidoreductase activity, acting on the CH-CH group of donors, NAD or NADP as acceptor;GO:0000166//nucleotide binding	GO:0006633//fatty acid biosynthetic process;GO:0006950//response to stress;GO:0009694//jasmonic acid metabolic process;GO:0042221//response to chemical stimulus;GO:0051707//response to other organism	gi|312283469|dbj|BAJ34600.1|/0/unnamed protein product [Thellungiella halophila]
Bra009093	1728	17	234	1.427748784	18.33495087	3.682782339	Up	5.35E-47	1.12E-45	-	GO:0005488//binding	-	gi|15238456|ref|NP_196138.1|/3.89207e-160/uncharacterized protein [Arabidopsis thaliana]
Bra034828	777	4	55	0.747111787	9.584055103	3.681240174	Up	5.35E-12	3.60E-11	GO:0043231//intracellular membrane-bounded organelle	GO:0003676//nucleic acid binding;GO:0001071//nucleic acid binding transcription factor activity	GO:0006351//transcription, DNA-dependent;GO:0009628//response to abiotic stimulus	gi|297833940|ref|XP_002884852.1|/3.43014e-110/hypothetical protein ARALYDRAFT_897360 [Arabidopsis lyrata subsp. lyrata]
Bra000806	429	4	55	1.35316051	17.35853337	3.681240174	Up	5.35E-12	3.60E-11	GO:0009532//plastid stroma	GO:0016671//oxidoreductase activity, acting on a sulfur group of donors, disulfide as acceptor	GO:0008152//metabolic process;GO:0006950//response to stress	gi|297809655|ref|XP_002872711.1|/3.89402e-69/methionine sulfoxide reductase domain-containing protein [Arabidopsis lyrata subsp. lyrata]
Bra006973	1473	3	41	0.295573248	3.768675473	3.672469965	Up	3.28E-09	1.76E-08	-	GO:0035251//UDP-glucosyltransferase activity	GO:0009607//response to biotic stimulus;GO:0016128;GO:0051553;GO:0009411//response to UV	gi|15231758|ref|NP_190884.1|/0/UDP-glucosyl transferase 73C7 [Arabidopsis thaliana]
Bra004991	342	37	505	15.70081635	199.9276694	3.670566673	Up	2.03E-99	8.16E-98	GO:0043231//intracellular membrane-bounded organelle	-	GO:0009648//photoperiodism;GO:0007623//circadian rhythm;GO:0007165//signal transduction;GO:0009908//flower development;GO:0009639//response to red or far red light	gi|297789206|ref|XP_002862593.1|/1.35643e-45/hypothetical protein ARALYDRAFT_497391 [Arabidopsis lyrata subsp. lyrata]
Bra006868	513	5	68	1.41448796	17.94730234	3.665415207	Up	1.63E-14	1.28E-13	GO:0016604//nuclear body	-	GO:0006950//response to stress;GO:0010038//response to metal ion	gi|15241248|ref|NP_200466.1|/2.21329e-50/oxidative stress 3 [Arabidopsis thaliana]
Bra028910	675	70	947	15.05015189	189.9563594	3.657818059	Up	1.83E-184	1.43E-182	GO:0009536//plastid	-	-	gi|297810225|ref|XP_002872996.1|/1.46093e-100/hypothetical protein ARALYDRAFT_486891 [Arabidopsis lyrata subsp. lyrata]
Bra024336	273	2	27	1.063197543	13.3908686	3.654767963	Up	2.11E-06	8.39E-06	-	-	-	gi|297794091|ref|XP_002864930.1|/7.82742e-09/hypothetical protein ARALYDRAFT_919817 [Arabidopsis lyrata subsp. lyrata]
Bra003778	669	23	310	4.98940013	62.73981119	3.65244291	Up	2.20E-61	5.82E-60	-	GO:0005488//binding	GO:0006952//defense response;GO:0009719;GO:0009791//post-embryonic development;GO:0007165//signal transduction;GO:0048229//gametophyte development	gi|312282107|dbj|BAJ33919.1|/5.30015e-79/unnamed protein product [Thellungiella halophila]
Bra029313	978	13	175	1.929083886	24.22740087	3.650651854	Up	2.92E-35	4.73E-34	-	GO:0003676//nucleic acid binding;GO:0001071//nucleic acid binding transcription factor activity	GO:0006351//transcription, DNA-dependent;GO:0032501//multicellular organismal process	gi|297797101|ref|XP_002866435.1|/1.38443e-168/ANAC100/ATNAC5 [Arabidopsis lyrata subsp. lyrata]
Bra035198	771	95	1277	17.88198981	224.2560408	3.648567662	Up	1.29E-247	1.38E-245	GO:0043231//intracellular membrane-bounded organelle	-	-	gi|297842857|ref|XP_002889310.1|/4.717e-112/hypothetical protein ARALYDRAFT_895986 [Arabidopsis lyrata subsp. lyrata]
Bra022905	2559	75	1006	4.253413384	53.227409	3.64547636	Up	2.61E-195	2.13E-193	-	GO:0004672//protein kinase activity;GO:0032559	GO:0009753//response to jasmonic acid stimulus;GO:0006464//protein modification process;GO:0006950//response to stress;GO:0009751//response to salicylic acid stimulus;GO:0051707//response to other organism	gi|317411737|sp|O48837.2|LRKS2_ARATH/0/RecName: Full=Receptor like protein kinase S.2; Short=LecRK-S.2
Bra007453	2832	27	362	1.383620955	17.30704619	3.644838846	Up	2.62E-71	7.75E-70	GO:0009536//plastid	-	GO:0023052//signaling	gi|15221010|ref|NP_175225.1|/0/receptor like protein 7 [Arabidopsis thaliana]
Bra031263	1662	22	293	1.921048269	23.86955004	3.635205697	Up	7.00E-58	1.77E-56	-	GO:0016491//oxidoreductase activity;GO:0016405//CoA-ligase activity	GO:0009698//phenylpropanoid metabolic process;GO:0006950//response to stress;GO:0051707//response to other organism;GO:0009416//response to light stimulus	gi|29888158|gb|AAP03020.1|/0/4-coumarate-CoA ligase-like protein [Arabidopsis thaliana]
Bra003842	927	34	451	5.322869254	65.87254443	3.629401243	Up	3.72E-88	1.34E-86	-	GO:0004712//protein serine/threonine/tyrosine kinase activity;GO:0032559;GO:0019887//protein kinase regulator activity	GO:0006355//regulation of transcription, DNA-dependent;GO:0002239//response to oomycetes;GO:0009692;GO:0009700//indole phytoalexin biosynthetic process;GO:0006970//response to osmotic stress;GO:0001932//regulation of protein phosphorylation;GO:0060918//auxin transport;GO:0000160//two-component signal transduction system (phosphorelay);GO:0009627//systemic acquired resistance	gi|15219482|ref|NP_177492.1|/1.04494e-146/MAP kinase kinase 9 [Arabidopsis thaliana]
Bra002629	222	25	331	16.34307034	201.8750516	3.626711678	Up	4.52E-65	1.25E-63	GO:0044464//cell part	-	GO:0008283//cell proliferation	gi|297796795|ref|XP_002866282.1|/4.8011e-11/hypothetical protein ARALYDRAFT_919070 [Arabidopsis lyrata subsp. lyrata]
Bra006336	816	48	633	8.536850862	105.0318905	3.62097965	Up	7.58E-123	3.75E-121	GO:0009526//plastid envelope	-	-	gi|15237245|ref|NP_197105.1|/9.26609e-101/3-oxo-5-alpha-steroid 4-dehydrogenase family protein [Arabidopsis thaliana]
Bra023683	1302	50	658	5.573212928	68.42621863	3.617968045	Up	1.51E-127	7.82E-126	-	GO:0005488//binding	-	gi|79516213|ref|NP_197356.2|/2.63042e-155/zinc finger CCCH domain-containing protein 58 [Arabidopsis thaliana]
Bra013644	765	45	592	8.536850862	104.7774689	3.61748073	Up	6.62E-115	3.10E-113	-	-	-	gi|334186819|ref|NP_001190802.1|/1.07644e-92/uncharacterized protein [Arabidopsis thaliana]
Bra017743	1956	13	171	0.964541943	11.83681585	3.617293258	Up	3.06E-34	4.83E-33	GO:0043231//intracellular membrane-bounded organelle;GO:0016020//membrane;GO:0044463	-	GO:0007010//cytoskeleton organization;GO:0000904//cell morphogenesis involved in differentiation	gi|297798312|ref|XP_002867040.1|/0/armadillo/beta-catenin repeat family protein [Arabidopsis lyrata subsp. lyrata]
Bra027659	1068	33	434	4.484244694	55.02069959	3.617037574	Up	1.17E-84	4.09E-83	-	-	-	gi|262316878|emb|CAZ44327.1|/2.80077e-141/hypothetical protein [Raphanus sativus]
Bra008309	783	33	432	6.116441039	74.7015505	3.610373844	Up	3.78E-84	1.31E-82	-	GO:0003676//nucleic acid binding;GO:0001071//nucleic acid binding transcription factor activity	GO:0006351//transcription, DNA-dependent;GO:0032501//multicellular organismal process	gi|31322580|gb|AAP35055.1|/1.3495e-154/NAC-domain protein 14 [Brassica napus]
Bra026188	1857	22	288	1.719322683	20.99849723	3.610373844	Up	1.32E-56	3.25E-55	-	-	-	gi|297844390|ref|XP_002890076.1|/0/hypothetical protein ARALYDRAFT_471668 [Arabidopsis lyrata subsp. lyrata]
Bra008561	1416	74	966	7.584292644	92.36799239	3.606306474	Up	5.87E-186	4.58E-184	-	GO:0005515//protein binding;GO:0016831//carboxy-lyase activity;GO:0048037//cofactor binding	GO:0009064//glutamine family amino acid metabolic process;GO:0010038//response to metal ion	gi|297807755|ref|XP_002871761.1|/0/hypothetical protein ARALYDRAFT_488599 [Arabidopsis lyrata subsp. lyrata]
Bra030133	321	2	26	0.904214733	10.96669959	3.600320179	Up	3.82E-06	1.47E-05	GO:0044464//cell part	-	-	gi|15218885|ref|NP_174223.1|/3.53931e-38/uncharacterized protein [Arabidopsis thaliana]
Bra015791	798	26	338	4.728431179	57.34841776	3.600320179	Up	5.03E-66	1.41E-64	GO:0016020//membrane	-	-	gi|18411012|ref|NP_565125.1|/6.21942e-70/uncharacterized protein [Arabidopsis thaliana]
Bra039565	555	3	39	0.784467377	9.514352884	3.600320179	Up	1.07E-08	5.48E-08	-	-	-	gi|21593100|gb|AAM65049.1|/2.0446e-34/unknown [Arabidopsis thaliana]
Bra022786	1137	24	310	3.063355454	36.91550896	3.591042365	Up	1.49E-60	3.90E-59	GO:0043231//intracellular membrane-bounded organelle	GO:0003677//DNA binding;GO:0001071//nucleic acid binding transcription factor activity	GO:0006351//transcription, DNA-dependent;GO:0006970//response to osmotic stress	gi|312282309|dbj|BAJ34020.1|/2.73643e-174/unnamed protein product [Thellungiella halophila]
Bra014614	1158	7	90	0.877275693	10.52304873	3.584378635	Up	1.65E-18	1.58E-17	GO:0031090//organelle membrane;GO:0043231//intracellular membrane-bounded organelle;GO:0031224//intrinsic to membrane	GO:0016411//acylglycerol O-acyltransferase activity	GO:0006644//phospholipid metabolic process	gi|289472609|gb|ADC97478.1|/0/lysophosphatidic acid acyltransferase [Brassica napus]
Bra005609	786	39	501	7.200931452	86.30238766	3.583145035	Up	9.83E-97	3.85E-95	-	GO:0003824//catalytic activity	-	gi|18402886|ref|NP_565738.1|/1.46565e-124/haloacid dehalogenase-like hydrolase domain-containing protein [Arabidopsis thaliana]
Bra034608	1452	4	51	0.399797423	4.755664307	3.572305803	Up	5.66E-11	3.53E-10	GO:0044464//cell part	GO:0035251//UDP-glucosyltransferase activity	GO:0009607//response to biotic stimulus;GO:0051553	gi|297798502|ref|XP_002867135.1|/0/predicted protein [Arabidopsis lyrata subsp. lyrata]
Bra036082	669	12	153	2.603165285	30.96513262	3.572305803	Up	1.77E-30	2.53E-29	-	GO:0003676//nucleic acid binding	GO:0009725//response to hormone stimulus;GO:0051726//regulation of cell cycle;GO:0071555;GO:0006355//regulation of transcription, DNA-dependent	gi|15229744|ref|NP_190610.1|/5.13362e-74/Dof zinc finger protein DOF3.4 [Arabidopsis thaliana]
Bra032383	1587	4	51	0.365788191	4.351118194	3.572305803	Up	5.66E-11	3.53E-10	GO:0009536//plastid	GO:0004091//carboxylesterase activity	GO:0044238//primary metabolic process	gi|297851466|ref|XP_002893614.1|/0/lipase class 3 family protein [Arabidopsis lyrata subsp. lyrata]
Bra012015	1254	8	102	0.925846664	11.01311734	3.572305803	Up	9.36E-21	9.84E-20	GO:0031225//anchored to membrane;GO:0043231//intracellular membrane-bounded organelle	GO:0043167//ion binding;GO:0008422//beta-glucosidase activity	GO:0044238//primary metabolic process	gi|297826077|ref|XP_002880921.1|/0/predicted protein [Arabidopsis lyrata subsp. lyrata]
Bra002096	1350	328	4173	35.26035586	418.5258119	3.569197661	Up	0	0	GO:0016020//membrane	-	GO:0006970//response to osmotic stress;GO:0009642//response to light intensity	gi|297836496|ref|XP_002886130.1|/0/early-responsive to dehydration 7 [Arabidopsis lyrata subsp. lyrata]
Bra013669	1068	23	292	3.125382666	37.01853521	3.566143064	Up	8.39E-57	2.08E-55	GO:0031224//intrinsic to membrane	-	GO:0006810//transport	gi|297799706|ref|XP_002867737.1|/1.1266e-174/UDP-galactose transporter 2 [Arabidopsis lyrata subsp. lyrata]
Bra033039	981	6	76	0.887623637	10.4894379	3.562845474	Up	9.49E-16	7.99E-15	GO:0016020//membrane;GO:0043231//intracellular membrane-bounded organelle	GO:0016759//cellulose synthase activity	-	gi|297815090|ref|XP_002875428.1|/8.91868e-91/hypothetical protein ARALYDRAFT_484602 [Arabidopsis lyrata subsp. lyrata]
Bra001992	3102	14	177	0.654987268	7.725722492	3.560131089	Up	5.99E-35	9.61E-34	GO:0044464//cell part	-	-	gi|15220080|ref|NP_175139.1|/0/receptor like protein 6 [Arabidopsis thaliana]
Bra037139	2454	2	25	0.118277477	1.379345561	3.543736651	Up	6.89E-06	2.56E-05	-	GO:0032559	GO:0012501//programmed cell death;GO:0006950//response to stress	gi|227438167|gb|ACP30573.1|/0/disease resistance protein [Brassica rapa subsp. pekinensis]
Bra020011	891	2	25	0.325760863	3.799005619	3.543736651	Up	6.89E-06	2.56E-05	GO:0043231//intracellular membrane-bounded organelle	-	-	gi|297849260|ref|XP_002892511.1|/9.28274e-129/predicted protein [Arabidopsis lyrata subsp. lyrata]
Bra012480	1878	2	25	0.154554275	1.802403625	3.543736651	Up	6.89E-06	2.56E-05	GO:0016020//membrane	GO:0004672//protein kinase activity;GO:0032559	GO:0006464//protein modification process	gi|297845622|ref|XP_002890692.1|/0/kinase family protein [Arabidopsis lyrata subsp. lyrata]
Bra012498	207	2	25	1.402188064	16.35224158	3.543736651	Up	6.89E-06	2.56E-05	-	-	-	gi|297851114|ref|XP_002893438.1|/1.61574e-22/hypothetical protein ARALYDRAFT_890209 [Arabidopsis lyrata subsp. lyrata]
Bra036792	1359	11	137	1.174680729	13.64924853	3.538480925	Up	3.16E-27	4.15E-26	-	-	-	gi|297816420|ref|XP_002876093.1|/4.98564e-88/hypothetical protein ARALYDRAFT_348254 [Arabidopsis lyrata subsp. lyrata]
Bra039099	363	42	521	16.79149178	194.3294984	3.5327026	Up	2.35E-99	9.46E-98	GO:0016020//membrane	-	-	gi|297814934|ref|XP_002875350.1|/1.96805e-60/ubiquitin family protein [Arabidopsis lyrata subsp. lyrata]
Bra030199	1425	10	124	1.018431331	11.78187612	3.532148676	Up	9.84E-25	1.19E-23	-	GO:0016740//transferase activity;GO:0005515//protein binding;GO:0016846//carbon-sulfur lyase activity;GO:0048037//cofactor binding	GO:0006412//translation;GO:0009725//response to hormone stimulus;GO:0010039//response to iron ion;GO:0009692;GO:0008652//cellular amino acid biosynthetic process	gi|21388769|dbj|BAC00822.1|/0/1-aminocyclopropane-1-carboxylate synthase [Brassica oleracea]
Bra025003	681	55	681	11.72093327	135.3965603	3.530031735	Up	2.80E-129	1.47E-127	-	-	-	gi|42566916|ref|NP_193524.2|/6.93036e-90/PLATZ transcription factor family protein [Arabidopsis thaliana]
Bra008430	456	8	98	2.546078327	29.09838357	3.514590305	Up	9.68E-20	9.75E-19	GO:0009532//plastid stroma	GO:0005515//protein binding	GO:0050896//response to stimulus;GO:0044267//cellular protein metabolic process	gi|15220868|ref|NP_178207.1|/1.27475e-68/chaperone protein dnaJ 8 [Arabidopsis thaliana]
Bra025713	765	148	1807	28.07675395	319.8190646	3.509807886	Up	0	0	-	GO:0005488//binding	GO:0006952//defense response;GO:0009719;GO:0009791//post-embryonic development;GO:0007165//signal transduction;GO:0048229//gametophyte development	gi|18394706|ref|NP_564075.1|/1.45822e-81/protein TIFY 10A [Arabidopsis thaliana]
Bra025910	747	5	61	0.971395346	11.05647949	3.508689703	Up	9.91E-13	6.98E-12	GO:0043231//intracellular membrane-bounded organelle	GO:0001071//nucleic acid binding transcription factor activity	GO:0006351//transcription, DNA-dependent	gi|58743491|gb|AAW81732.1|/1.60155e-101/putative bZIPtranscription factor protein [Brassica oleracea]
Bra012899	789	10	122	1.839372176	20.93584329	3.508689703	Up	3.16E-24	3.73E-23	GO:0005789//endoplasmic reticulum membrane	GO:0004091//carboxylesterase activity	GO:0046488//phosphatidylinositol metabolic process;GO:0015031//protein transport	gi|6561984|emb|CAB62473.1|/1.99493e-121/putative protein [Arabidopsis thaliana]
Bra038785	1788	6	72	0.487001559	5.452210481	3.484842962	Up	9.81E-15	7.83E-14	GO:0031224//intrinsic to membrane	GO:0015174//basic amino acid transmembrane transporter activity;GO:0015172//acidic amino acid transmembrane transporter activity	GO:0015813//L-glutamate transport;GO:0015809//arginine transport	gi|297804044|ref|XP_002869906.1|/0/hypothetical protein ARALYDRAFT_329490 [Arabidopsis lyrata subsp. lyrata]
Bra039847	909	5	60	0.798275383	8.937066685	3.484842962	Up	1.78E-12	1.23E-11	GO:0016020//membrane	GO:0005515//protein binding	-	gi|297836190|ref|XP_002885977.1|/2.19723e-117/calmodulin-binding protein [Arabidopsis lyrata subsp. lyrata]
Bra029284	678	3	36	0.642152498	7.189197891	3.484842962	Up	6.22E-08	2.94E-07	GO:0044464//cell part	-	GO:0009056//catabolic process	gi|15241722|ref|NP_201021.1|/1.40288e-42/peptidoglycan-binding LysM domain-containing protein [Arabidopsis thaliana]
Bra031691	696	14	168	2.919210496	32.68192834	3.484842962	Up	1.13E-32	1.71E-31	GO:0044464//cell part	-	-	gi|297849316|ref|XP_002892539.1|/4.38897e-95/hypothetical protein ARALYDRAFT_471106 [Arabidopsis lyrata subsp. lyrata]
Bra020179	813	35	418	6.247756781	69.61348364	3.477956576	Up	5.50E-79	1.81E-77	GO:0043231//intracellular membrane-bounded organelle	GO:0000175//3'-5'-exoribonuclease activity;GO:0005488//binding	GO:0006950//response to stress;GO:0016070//RNA metabolic process	gi|297812341|ref|XP_002874054.1|/1.36276e-128/hypothetical protein ARALYDRAFT_489075 [Arabidopsis lyrata subsp. lyrata]
Bra026570	690	266	3168	55.94730376	621.6468159	3.473954645	Up	0	0	GO:0030312//external encapsulating structure;GO:0016020//membrane;GO:0044421//extracellular region part	GO:0003676//nucleic acid binding;GO:0016892	GO:0009813//flavonoid biosynthetic process;GO:0009267//cellular response to starvation;GO:0007165//signal transduction;GO:0032502//developmental process	gi|116831077|gb|ABK28493.1|/2.27546e-112/unknown [Arabidopsis thaliana]
Bra034774	981	116	1381	17.16072365	190.6041282	3.47339707	Up	8.49E-257	9.47E-255	GO:0005618//cell wall	GO:0004857//enzyme inhibitor activity;GO:0005515//protein binding	GO:0023052//signaling	gi|260505503|gb|ACX42230.1|/7.70518e-135/polygalacturonase inhibitory protein [Brassica rapa subsp. campestris]
Bra025865	735	29	345	5.726078197	63.55348748	3.472352017	Up	2.25E-65	6.24E-64	-	-	-	gi|297845080|ref|XP_002890421.1|/2.70775e-138/zinc-binding family protein [Arabidopsis lyrata subsp. lyrata]
Bra004067	1344	90	1069	9.718290044	107.692651	3.470073502	Up	5.03E-199	4.15E-197	-	-	-	gi|18408876|ref|NP_564909.1|/0/uncharacterized protein [Arabidopsis thaliana]
Bra019940	684	8	95	1.697385551	18.80507782	3.469736069	Up	5.54E-19	5.42E-18	GO:0009536//plastid	GO:0016765//transferase activity, transferring alkyl or aryl (other than methyl) groups;GO:0016829//lyase activity	GO:0043434//response to peptide hormone stimulus;GO:0009404//toxin metabolic process;GO:0048528//post-embryonic root development;GO:0009416//response to light stimulus	gi|312282135|dbj|BAJ33933.1|/2.08655e-118/unnamed protein product [Thellungiella halophila]
Bra013478	1569	22	260	2.034915374	22.43665116	3.462816655	Up	1.59E-49	3.48E-48	GO:0044464//cell part	GO:0003824//catalytic activity;GO:0050662//coenzyme binding	GO:0008152//metabolic process	gi|15233424|ref|NP_193818.1|/0/FAD-binding and BBE domain-containing protein [Arabidopsis thaliana]
Bra017741	1314	281	3308	31.03541596	340.8613557	3.45719766	Up	0	0	GO:0016020//membrane	-	GO:0006970//response to osmotic stress;GO:0009642//response to light intensity	gi|297798320|ref|XP_002867044.1|/1.89633e-177/predicted protein [Arabidopsis lyrata subsp. lyrata]
Bra037033	981	4	47	0.591749091	6.486889228	3.454469312	Up	5.86E-10	3.37E-09	-	-	-	gi|75100739|sp|O82637.1|P2C61_ARATH/2.91441e-150/RecName: Full=Probable protein phosphatase 2C 61; Short=AtPP2C61
Bra001554	981	3	35	0.443811819	4.830662191	3.444200977	Up	1.11E-07	5.14E-07	-	GO:0003676//nucleic acid binding	-	gi|15231858|ref|NP_188063.1|/3.32679e-154/CTC-interacting domain 9 protein [Arabidopsis thaliana]
Bra021861	1323	52	606	5.7041392	62.01837908	3.442614726	Up	8.57E-113	3.96E-111	GO:0016020//membrane	GO:0004871//signal transducer activity;GO:0004713//protein tyrosine kinase activity	GO:0043170	gi|15226133|ref|NP_180916.1|/5.49653e-108/protein kinase family protein [Arabidopsis thaliana]
Bra011880	1617	23	267	2.064260165	22.35676042	3.437014436	Up	1.69E-50	3.76E-49	GO:0009536//plastid	GO:0015291//secondary active transmembrane transporter activity	GO:0015893//drug transport;GO:0006952//defense response;GO:0051707//response to other organism;GO:0009696//salicylic acid metabolic process	gi|22329250|ref|NP_195614.2|/0/enhanced disease susceptibility 5 [Arabidopsis thaliana]
Bra039920	1011	10	116	1.435474428	15.53511473	3.435933361	Up	1.03E-22	1.16E-21	GO:0030312//external encapsulating structure	GO:0046872//metal ion binding;GO:0003824//catalytic activity;GO:0016209//antioxidant activity	GO:0051707//response to other organism	gi|21537275|gb|AAM61616.1|/2.76007e-127/putative peroxidase [Arabidopsis thaliana]
Bra019719	1146	15	174	1.899561056	20.55759292	3.435933361	Up	2.12E-33	3.28E-32	-	-	-	gi|15222868|ref|NP_172810.1|/9.82478e-180/uncharacterized protein [Arabidopsis thaliana]
Bra000744	1977	2	23	0.146814835	1.575174955	3.423442417	Up	2.23E-05	7.70E-05	GO:0016020//membrane	GO:0004672//protein kinase activity;GO:0032559	GO:0042742//defense response to bacterium;GO:0009725//response to hormone stimulus;GO:0006468//protein phosphorylation	gi|297809413|ref|XP_002872590.1|/0/predicted protein [Arabidopsis lyrata subsp. lyrata]
Bra030713	1593	2	23	0.182205229	1.954878146	3.423442417	Up	2.23E-05	7.70E-05	GO:0044464//cell part	GO:0015103//inorganic anion transmembrane transporter activity	GO:0015698//inorganic anion transport;GO:0010035//response to inorganic substance;GO:0048528//post-embryonic root development	gi|374723165|gb|AEZ68614.1|/0/high-affinity nitrate transporter [Brassica juncea]
Bra026509	981	4	46	0.591749091	6.348870309	3.423442417	Up	1.05E-09	5.89E-09	GO:0009536//plastid	GO:0003676//nucleic acid binding;GO:0001071//nucleic acid binding transcription factor activity	GO:0048827//phyllome development;GO:0009648//photoperiodism;GO:0000160//two-component signal transduction system (phosphorelay);GO:0009725//response to hormone stimulus;GO:0009908//flower development;GO:0006351//transcription, DNA-dependent;GO:0048528//post-embryonic root development	gi|297814780|ref|XP_002875273.1|/1.15139e-130/hypothetical protein ARALYDRAFT_484335 [Arabidopsis lyrata subsp. lyrata]
Bra001067	1107	18	207	2.359779913	25.31805599	3.423442417	Up	2.40E-39	4.32E-38	-	-	GO:0009607//response to biotic stimulus;GO:0009743//response to carbohydrate stimulus	gi|297828744|ref|XP_002882254.1|/2.16543e-152/immediate-early fungal elicitor family protein [Arabidopsis lyrata subsp. lyrata]
Bra016252	693	4	46	0.837670792	8.987361865	3.423442417	Up	1.05E-09	5.89E-09	GO:0044424//intracellular part	GO:0016765//transferase activity, transferring alkyl or aryl (other than methyl) groups	GO:0006790//sulfur compound metabolic process;GO:0009404//toxin metabolic process;GO:0010038//response to metal ion	gi|297790426|ref|XP_002863104.1|/6.69574e-104/hypothetical protein ARALYDRAFT_920359 [Arabidopsis lyrata subsp. lyrata]
Bra030255	711	2	23	0.408231968	4.379916858	3.423442417	Up	2.23E-05	7.71E-05	GO:0043231//intracellular membrane-bounded organelle	GO:0003676//nucleic acid binding;GO:0001071//nucleic acid binding transcription factor activity;GO:0003824//catalytic activity	GO:0006351//transcription, DNA-dependent	gi|15227162|ref|NP_179810.1|/3.71965e-81/ethylene-responsive transcription factor ERF056 [Arabidopsis thaliana]
Bra004593	744	2	23	0.390124905	4.185646353	3.423442417	Up	2.23E-05	7.70E-05	GO:0043231//intracellular membrane-bounded organelle	GO:0001071//nucleic acid binding transcription factor activity	GO:0006351//transcription, DNA-dependent;GO:0006950//response to stress	gi|297827739|ref|XP_002881752.1|/3.79118e-95/myb family transcription factor [Arabidopsis lyrata subsp. lyrata]
Bra008860	2124	51	586	3.484674999	37.35517153	3.422211973	Up	1.45E-108	6.47E-107	GO:0043231//intracellular membrane-bounded organelle;GO:0032993//protein-DNA complex;GO:0016020//membrane	-	GO:0009725//response to hormone stimulus;GO:0009845//seed germination;GO:0006260//DNA replication;GO:0006970//response to osmotic stress;GO:0008283//cell proliferation	gi|9955550|emb|CAC05434.1|/0/putative protein [Arabidopsis thaliana]
Bra024783	2403	5	57	0.30196934	3.211653739	3.41084238	Up	1.01E-11	6.68E-11	GO:0031224//intrinsic to membrane	-	-	gi|41079251|gb|AAR99484.1|/0/PHO1-like protein [Arabidopsis thaliana]
Bra029235	1107	18	205	2.359779913	25.07343709	3.409435559	Up	7.59E-39	1.35E-37	GO:0043231//intracellular membrane-bounded organelle	GO:0000989//transcription factor binding transcription factor activity;GO:0004468//lysine N-acetyltransferase activity;GO:0046914//transition metal ion binding;GO:0005515//protein binding	GO:0000302//response to reactive oxygen species;GO:0009756//carbohydrate mediated signaling;GO:0048229//gametophyte development;GO:0051347//positive regulation of transferase activity;GO:0048511//rhythmic process;GO:0006970//response to osmotic stress;GO:0009755//hormone-mediated signaling pathway;GO:0006351//transcription, DNA-dependent	gi|297797307|ref|XP_002866538.1|/2.45469e-180/hypothetical protein ARALYDRAFT_919604 [Arabidopsis lyrata subsp. lyrata]
Bra034739	945	14	159	2.150021699	22.78100855	3.405408494	Up	2.05E-30	2.93E-29	-	GO:0003905//alkylbase DNA N-glycosylase activity	GO:0006281//DNA repair	gi|297834078|ref|XP_002884921.1|/1.01192e-136/methyladenine glycosylase family protein [Arabidopsis lyrata subsp. lyrata]
Bra001073	354	6	68	2.459770587	26.00837881	3.402380801	Up	9.97E-14	7.51E-13	GO:0043231//intracellular membrane-bounded organelle	-	-	gi|297832958|ref|XP_002884361.1|/3.76001e-48/hypothetical protein ARALYDRAFT_896308 [Arabidopsis lyrata subsp. lyrata]
Bra002504	777	16	181	2.988447149	31.54025407	3.399726348	Up	2.21E-34	3.51E-33	GO:0043231//intracellular membrane-bounded organelle	GO:0005488//binding;GO:0001071//nucleic acid binding transcription factor activity	GO:0048513//organ development;GO:0006351//transcription, DNA-dependent	gi|18424330|ref|NP_568920.1|/1.00034e-101/Dof zinc finger protein DOF5.3 [Arabidopsis thaliana]
Bra028291	714	4	45	0.813033415	8.533396656	3.391733557	Up	1.87E-09	1.03E-08	-	-	GO:0006952//defense response	gi|297796011|ref|XP_002865890.1|/1.25174e-68/AP2 domain-containing protein [Arabidopsis lyrata subsp. lyrata]
Bra006082	798	176	1979	32.00784183	335.7766827	3.391004739	Up	0	0	-	-	-	gi|15238906|ref|NP_196656.1|/1.65578e-30/cylicin-related protein [Arabidopsis thaliana]
Bra008714	279	5	56	2.6008327	27.17637052	3.385307288	Up	1.81E-11	1.17E-10	GO:0009536//plastid	-	-	gi|297811657|ref|XP_002873712.1|/4.11367e-18/hypothetical protein ARALYDRAFT_488361 [Arabidopsis lyrata subsp. lyrata]
Bra003822	2100	159	1778	10.98814661	114.6357544	3.383037114	Up	0	0	-	GO:0016788//hydrolase activity, acting on ester bonds	GO:0044238//primary metabolic process	gi|18410487|ref|NP_565075.1|/0/alpha/beta-hydrolase domain-containing protein [Arabidopsis thaliana]
Bra003019	1491	6	67	0.584009918	6.084218336	3.381007151	Up	1.78E-13	1.31E-12	GO:0016020//membrane	GO:0016491//oxidoreductase activity;GO:0005506//iron ion binding	GO:0008152//metabolic process	gi|297808513|ref|XP_002872140.1|/0/CYP71B11 [Arabidopsis lyrata subsp. lyrata]
Bra024755	1827	84	938	6.672481133	69.51394282	3.381007151	Up	6.24E-171	4.46E-169	GO:0016020//membrane	GO:0004672//protein kinase activity;GO:0032559	GO:0006464//protein modification process	gi|297845622|ref|XP_002890692.1|/0/kinase family protein [Arabidopsis lyrata subsp. lyrata]
Bra017725	1170	6	67	0.74423828	7.753478238	3.381007151	Up	1.78E-13	1.31E-12	GO:0043231//intracellular membrane-bounded organelle;GO:0016020//membrane	GO:0004672//protein kinase activity;GO:0032559	GO:0006464//protein modification process	gi|297802386|ref|XP_002869077.1|/1.13051e-146/connexin 32 [Arabidopsis lyrata subsp. lyrata]
Bra033249	1416	18	200	1.84482794	19.12380795	3.373811649	Up	1.35E-37	2.32E-36	GO:0043231//intracellular membrane-bounded organelle	GO:0016411//acylglycerol O-acyltransferase activity	GO:0006633//fatty acid biosynthetic process	gi|383289229|gb|AFH02722.1|/0/sn-glycerol-3-phosphate acyltransferase 4 isoform C2 [Brassica napus]
Bra038219	795	24	265	4.381176291	45.13218676	3.36476651	Up	3.14E-49	6.80E-48	GO:0043231//intracellular membrane-bounded organelle	GO:0005488//binding	GO:0009725//response to hormone stimulus;GO:0006972//hyperosmotic response;GO:0003006//developmental process involved in reproduction;GO:0009743//response to carbohydrate stimulus;GO:0009416//response to light stimulus	gi|114431556|gb|ABI74621.1|/1.67813e-75/C2H2 zinc finger protein 1 [Eutrema halophilum]
Bra012777	582	47	518	11.71983477	120.5075914	3.362099897	Up	1.11E-94	4.23E-93	GO:0016020//membrane	-	-	gi|297804684|ref|XP_002870226.1|/1.56649e-51/integral membrane family protein [Arabidopsis lyrata subsp. lyrata]
Bra038521	399	64	705	23.27843042	239.2345238	3.361359908	Up	3.07E-128	1.60E-126	-	-	-	-
Bra020284	339	4	44	1.712406663	17.57359484	3.359312079	Up	3.33E-09	1.79E-08	GO:0044464//cell part	GO:0046914//transition metal ion binding;GO:0001071//nucleic acid binding transcription factor activity	GO:0009642//response to light intensity;GO:0009411//response to UV;GO:0009743//response to carbohydrate stimulus;GO:0009409//response to cold;GO:0006972//hyperosmotic response;GO:0006351//transcription, DNA-dependent	gi|301133568|gb|ADK63406.1|/3.95134e-53/C2H2 type zinc finger protein [Brassica rapa]
Bra030957	570	23	253	5.855980153	60.09706974	3.359312079	Up	5.31E-47	1.11E-45	GO:0044451//nucleoplasm part	GO:0003676//nucleic acid binding;GO:0001071//nucleic acid binding transcription factor activity	GO:0009743//response to carbohydrate stimulus;GO:0002218//activation of innate immune response;GO:0006351//transcription, DNA-dependent;GO:0009873//ethylene mediated signaling pathway	gi|20340233|gb|AAM19703.1|AF499716_1/8.84077e-60/ethylene responsive element binding factor 4-like protein [Eutrema halophilum]
Bra036739	516	3	33	0.843758515	8.659082343	3.359312079	Up	3.56E-07	1.55E-06	GO:0009534//chloroplast thylakoid	-	GO:0009416//response to light stimulus	gi|157849762|gb|ABV89664.1|/7.54172e-67/chloroplast one-helix protein 2 [Brassica rapa]
Bra041072	1440	21	231	2.11642761	21.71986488	3.359312079	Up	4.83E-43	9.46E-42	GO:0044464//cell part	GO:0004180//carboxypeptidase activity	GO:0019538//protein metabolic process	gi|334182448|ref|NP_001184957.1|/0/carboxypeptidase C [Arabidopsis thaliana]
Bra027623	1059	2	22	0.274082086	2.812770846	3.359312079	Up	3.99E-05	0.000133209	-	GO:0047364//desulfoglucosinolate sulfotransferase activity	GO:0019758	gi|237682450|gb|ACR10272.1|/0/sulfotransferase 5b [Brassica rapa subsp. pekinensis]
Bra031619	1260	3	33	0.345539202	3.546100388	3.359312079	Up	3.56E-07	1.55E-06	GO:0009536//plastid	GO:0016836//hydro-lyase activity	GO:0009637//response to blue light;GO:0006558//L-phenylalanine metabolic process;GO:0006570//tyrosine metabolic process	gi|18390869|ref|NP_563809.1|/3.16888e-158/arogenate dehydratase 6 [Arabidopsis thaliana]
Bra016604	813	102	1118	18.20774833	186.1910878	3.354159592	Up	5.91E-202	4.95E-200	-	GO:0005488//binding	GO:0009719;GO:0007275//multicellular organismal development;GO:0006950//response to stress	gi|18394473|ref|NP_564019.1|/2.60607e-79/protein TIFY 11A [Arabidopsis thaliana]
Bra026009	2019	595	6483	42.76881945	434.7577515	3.34558046	Up	0	0	GO:0000267//cell fraction	GO:0016857//racemase and epimerase activity, acting on carbohydrates and derivatives;GO:0016616//oxidoreductase activity, acting on the CH-OH group of donors, NAD or NADP as acceptor;GO:0048037//cofactor binding;GO:0016836//hydro-lyase activity	GO:0010191;GO:0009226//nucleotide-sugar biosynthetic process;GO:0051553;GO:0003006//developmental process involved in reproduction;GO:0009734//auxin mediated signaling pathway;GO:0033692//cellular polysaccharide biosynthetic process	gi|297839725|ref|XP_002887744.1|/0/RHM1/ROL1 [Arabidopsis lyrata subsp. lyrata]
Bra037480	786	19	207	3.508146092	35.65787274	3.345439905	Up	1.39E-38	2.46E-37	GO:0031410//cytoplasmic vesicle	-	GO:0009628//response to abiotic stimulus	gi|297795529|ref|XP_002865649.1|/2.12131e-115/hypothetical protein ARALYDRAFT_494916 [Arabidopsis lyrata subsp. lyrata]
Bra034648	1998	240	2610	17.43260837	176.8693805	3.342823957	Up	0	0	-	GO:0016831//carboxy-lyase activity	GO:0009725//response to hormone stimulus;GO:0006970//response to osmotic stress;GO:0009791//post-embryonic development;GO:0006596//polyamine biosynthetic process;GO:0006525//arginine metabolic process	gi|6715490|gb|AAF26434.1|/0/arginine decarboxylase [Brassica juncea]
Bra000348	2313	37	400	2.321521484	23.41488288	3.334283285	Up	6.05E-73	1.84E-71	-	-	-	gi|18406488|ref|NP_030961.1|/4.50965e-170/uncharacterized protein [Arabidopsis thaliana]
Bra029670	2103	201	2172	13.87086039	139.8389581	3.333637157	Up	0	0	GO:0043231//intracellular membrane-bounded organelle	-	-	gi|18398032|ref|NP_566315.1|/0/protein kinase domain-containing protein [Arabidopsis thaliana]
Bra031574	1311	5	54	0.553495289	5.576975023	3.332839868	Up	5.72E-11	3.56E-10	GO:0043234//protein complex	GO:0004721//phosphoprotein phosphatase activity	GO:0009725//response to hormone stimulus;GO:0006464//protein modification process;GO:0006950//response to stress	gi|15222398|ref|NP_172223.1|/0/protein phosphatase 2C 3 [Arabidopsis thaliana]
Bra002626	1743	5	54	0.416312291	4.194729923	3.332839868	Up	5.72E-11	3.56E-10	-	GO:0046872//metal ion binding;GO:0004629//phospholipase C activity;GO:0060089	GO:0044238//primary metabolic process;GO:0007165//signal transduction	gi|22327954|ref|NP_200677.2|/0/phosphoinositide phospholipase C 5 [Arabidopsis thaliana]
Bra004381	2148	70	756	4.729447172	47.65353797	3.332839868	Up	2.36E-136	1.32E-134	GO:0044464//cell part	-	GO:0009314//response to radiation;GO:0009719	gi|297841675|ref|XP_002888719.1|/0/hypothetical protein ARALYDRAFT_339179 [Arabidopsis lyrata subsp. lyrata]
Bra002375	750	86	928	16.64116795	167.5306772	3.331596701	Up	6.33E-167	4.39E-165	GO:0043231//intracellular membrane-bounded organelle	GO:0005488//binding	-	gi|22326936|ref|NP_680182.1|/3.62904e-69/uncharacterized protein [Arabidopsis thaliana]
Bra018944	2379	28	302	1.708087856	17.1877937	3.330930278	Up	2.11E-55	5.10E-54	GO:0009536//plastid	GO:0016787//hydrolase activity;GO:0005488//binding	GO:0048511//rhythmic process;GO:0007063//regulation of sister chromatid cohesion;GO:0010260//organ senescence;GO:0003006//developmental process involved in reproduction;GO:0051707//response to other organism;GO:0051304//chromosome separation;GO:0000902//cell morphogenesis;GO:0009791//post-embryonic development;GO:0044271//cellular nitrogen compound biosynthetic process;GO:0019759;GO:0019222//regu…	gi|15228197|ref|NP_188262.1|/1.81953e-174/Nitrile-specifier protein 4 [Arabidopsis thaliana]
Bra037294	1488	34	366	3.316061692	33.3031862	3.328117458	Up	9.08E-67	2.57E-65	GO:0043231//intracellular membrane-bounded organelle	-	GO:0009628//response to abiotic stimulus	gi|297836364|ref|XP_002886064.1|/0/nodulin family protein [Arabidopsis lyrata subsp. lyrata]
Bra018591	1500	62	665	5.998560539	60.02580839	3.322894681	Up	7.97E-120	3.88E-118	GO:0000325//plant-type vacuole;GO:0031224//intrinsic to membrane	GO:0005402	GO:0009725//response to hormone stimulus;GO:0006970//response to osmotic stress;GO:0009743//response to carbohydrate stimulus;GO:0008643//carbohydrate transport;GO:0051707//response to other organism	gi|18390959|ref|NP_563830.1|/0/sugar transporter ERD6 [Arabidopsis thaliana]
Bra016091	1686	3	32	0.258232144	2.569804228	3.31491796	Up	6.34E-07	2.68E-06	GO:0044444//cytoplasmic part	GO:0004558//alpha-glucosidase activity	GO:0005987//sucrose catabolic process;GO:0048513//organ development	gi|297850722|ref|XP_002893242.1|/0/hypothetical protein ARALYDRAFT_472504 [Arabidopsis lyrata subsp. lyrata]
Bra025658	870	12	128	2.00174434	19.92041347	3.31491796	Up	3.37E-24	3.98E-23	GO:0043231//intracellular membrane-bounded organelle	GO:0003676//nucleic acid binding;GO:0042802//identical protein binding;GO:0001071//nucleic acid binding transcription factor activity;GO:0046983//protein dimerization activity	GO:0006970//response to osmotic stress;GO:0007165//signal transduction;GO:0006351//transcription, DNA-dependent;GO:0010260//organ senescence	gi|297801644|ref|XP_002868706.1|/3.9909e-137/ANAC092/ATNAC2/ATNAC6 [Arabidopsis lyrata subsp. lyrata]
Bra017645	1137	3	32	0.382919432	3.810633183	3.31491796	Up	6.34E-07	2.68E-06	GO:0043231//intracellular membrane-bounded organelle	-	-	gi|15235330|ref|NP_195158.1|/1.72196e-160/uncharacterized protein [Arabidopsis thaliana]
Bra039217	819	282	2965	49.97028453	490.1719185	3.294145498	Up	0	0	GO:0031224//intrinsic to membrane	-	GO:0032502//developmental process	gi|312281535|dbj|BAJ33633.1|/1.92693e-130/unnamed protein product [Thellungiella halophila]
Bra029328	885	132	1387	21.64598117	212.197773	3.293238414	Up	5.27E-246	5.62E-244	GO:0005624//membrane fraction;GO:0016020//membrane;GO:0009536//plastid	GO:0005515//protein binding	GO:0009725//response to hormone stimulus;GO:0009605//response to external stimulus;GO:0016044//cellular membrane organization;GO:0009607//response to biotic stimulus;GO:0033205//cell cycle cytokinesis;GO:0006810//transport	gi|312282529|dbj|BAJ34130.1|/1.67238e-130/unnamed protein product [Thellungiella halophila]
Bra040061	2067	4	42	0.280844634	2.751163779	3.292197884	Up	1.05E-08	5.41E-08	GO:0016020//membrane	GO:0030246//carbohydrate binding;GO:0004672//protein kinase activity;GO:0032559	GO:0006464//protein modification process;GO:0032501//multicellular organismal process;GO:0009755//hormone-mediated signaling pathway	gi|297833640|ref|XP_002884702.1|/0/hypothetical protein ARALYDRAFT_478190 [Arabidopsis lyrata subsp. lyrata]
Bra018408	1737	10	105	0.83550066	8.184593454	3.292197884	Up	5.68E-20	5.78E-19	GO:0005576//extracellular region	GO:0046914//transition metal ion binding;GO:0016682//oxidoreductase activity, acting on diphenols and related substances as donors, oxygen as acceptor	GO:0006950//response to stress;GO:0009808//lignin metabolic process	gi|158828290|gb|ABW81166.1|/0/unknown [Capsella rubella]
Bra040243	690	2	21	0.420656419	4.120764878	3.292197884	Up	7.12E-05	0.000229987	GO:0044421//extracellular region part;GO:0044464//cell part	GO:0046914//transition metal ion binding;GO:0016623;GO:0048037//cofactor binding	GO:0006005//L-fucose biosynthetic process	gi|297833328|ref|XP_002884546.1|/1.33091e-120/hypothetical protein ARALYDRAFT_477892 [Arabidopsis lyrata subsp. lyrata]
Bra003858	2649	16	168	0.876566038	8.58687132	3.292197884	Up	3.78E-31	5.53E-30	GO:0016020//membrane	GO:0005488//binding;GO:0004872//receptor activity;GO:0016301//kinase activity	GO:0006952//defense response;GO:0009719	gi|297839177|ref|XP_002887470.1|/0/predicted protein [Arabidopsis lyrata subsp. lyrata]
Bra027921	1131	2	21	0.25663389	2.513994488	3.292197884	Up	7.12E-05	0.00023001	GO:0044464//cell part	GO:0003824//catalytic activity	-	gi|297809603|ref|XP_002872685.1|/8.42451e-67/hypothetical protein ARALYDRAFT_490081 [Arabidopsis lyrata subsp. lyrata]
Bra016187	396	157	1644	57.5375125	562.1008715	3.288254296	Up	7.72E-291	9.93E-289	-	-	-	gi|297841827|ref|XP_002888795.1|/9.39627e-55/hypothetical protein ARALYDRAFT_894896 [Arabidopsis lyrata subsp. lyrata]
Bra027772	2724	29	303	1.545032113	15.0606306	3.285073449	Up	6.62E-55	1.59E-53	GO:0044425//membrane part;GO:0009536//plastid	GO:0004872//receptor activity;GO:0016462//pyrophosphatase activity;GO:0032559	GO:0006952//defense response;GO:0012501//programmed cell death;GO:0023052//signaling	gi|15227315|ref|NP_179279.1|/0/TIR-NBS-LRR class disease resistance protein [Arabidopsis thaliana]
Bra033436	1029	136	1417	19.1809516	186.4498794	3.281041662	Up	1.95E-250	2.11E-248	GO:0043234//protein complex;GO:0016020//membrane	GO:0005515//protein binding	GO:0051707//response to other organism;GO:0009725//response to hormone stimulus;GO:0009626//plant-type hypersensitive response;GO:0010185;GO:0016044//cellular membrane organization;GO:0006605//protein targeting;GO:0007165//signal transduction	gi|312281987|dbj|BAJ33859.1|/5.32713e-142/unnamed protein product [Thellungiella halophila]
Bra009229	822	43	447	7.591773698	73.6280565	3.277746727	Up	4.26E-80	1.42E-78	-	GO:0016831//carboxy-lyase activity	GO:0009725//response to hormone stimulus;GO:0006970//response to osmotic stress;GO:0009791//post-embryonic development;GO:0006596//polyamine biosynthetic process;GO:0006525//arginine metabolic process	gi|6715490|gb|AAF26434.1|/2.7065e-132/arginine decarboxylase [Brassica juncea]
Bra012655	642	26	270	5.877395765	56.94247862	3.27625634	Up	5.66E-49	1.22E-47	GO:0043234//protein complex;GO:0016020//membrane;GO:0044424//intracellular part	GO:0046872//metal ion binding;GO:0019899//enzyme binding	GO:0071805//potassium ion transmembrane transport;GO:0006970//response to osmotic stress;GO:0009755//hormone-mediated signaling pathway;GO:0019932//second-messenger-mediated signaling	gi|89257691|gb|ABD65178.1|/1.11941e-115/calcineurin B-like protein, putative [Brassica oleracea]
Bra009869	3021	8	83	0.38431371	3.719931977	3.274919892	Up	5.52E-16	4.70E-15	GO:0031224//intrinsic to membrane	GO:0004672//protein kinase activity;GO:0032559	GO:0006464//protein modification process	gi|15239540|ref|NP_197965.1|/0/Protein kinase family protein with leucine-rich repeat domain [Arabidopsis thaliana]
Bra033939	2076	16	166	1.118508398	10.82650723	3.274919892	Up	1.18E-30	1.70E-29	GO:0015935//small ribosomal subunit;GO:0031981//nuclear lumen;GO:0009536//plastid;GO:0016020//membrane	-	GO:0009987//cellular process;GO:0006952//defense response	gi|297818518|ref|XP_002877142.1|/8.60116e-157/predicted protein [Arabidopsis lyrata subsp. lyrata]
Bra015854	939	69	712	10.66424501	102.6649105	3.267089435	Up	3.15E-126	1.61E-124	GO:0016020//membrane	GO:0016491//oxidoreductase activity	GO:0006950//response to stress;GO:0010038//response to metal ion	gi|312283119|dbj|BAJ34425.1|/2.30857e-133/unnamed protein product [Thellungiella halophila]
Bra011002	1080	22	226	2.956279836	28.33298391	3.260627805	Up	4.64E-41	8.69E-40	GO:0043231//intracellular membrane-bounded organelle	GO:0003676//nucleic acid binding;GO:0001071//nucleic acid binding transcription factor activity	GO:0048827//phyllome development;GO:0009648//photoperiodism;GO:0000160//two-component signal transduction system (phosphorelay);GO:0009725//response to hormone stimulus;GO:0009908//flower development;GO:0006351//transcription, DNA-dependent;GO:0048528//post-embryonic root development	gi|297845604|ref|XP_002890683.1|/4.85976e-141/hypothetical protein ARALYDRAFT_890147 [Arabidopsis lyrata subsp. lyrata]
Bra027397	1743	4	41	0.333049833	3.184887534	3.257432465	Up	1.87E-08	9.36E-08	GO:0030312//external encapsulating structure;GO:0043231//intracellular membrane-bounded organelle	GO:0004553//hydrolase activity, hydrolyzing O-glycosyl compounds	GO:0044238//primary metabolic process;GO:0006950//response to stress;GO:0009628//response to abiotic stimulus	gi|334185321|ref|NP_001189881.1|/0/beta-fructofuranosidase [Arabidopsis thaliana]
Bra007906	4380	84	859	2.783247267	26.55380029	3.254077359	Up	2.23E-151	1.39E-149	-	GO:0010333;GO:0035251//UDP-glucosyltransferase activity;GO:0019203//carbohydrate phosphatase activity	GO:0016098//monoterpenoid metabolic process;GO:0009719;GO:0005991//trehalose metabolic process;GO:0006950//response to stress;GO:0051707//response to other organism	gi|297841765|ref|XP_002888764.1|/0/hypothetical protein ARALYDRAFT_894829 [Arabidopsis lyrata subsp. lyrata]
Bra023398	828	49	498	8.588401894	81.43416307	3.245172549	Up	3.01E-88	1.08E-86	-	-	-	gi|15240044|ref|NP_196824.1|/5.15899e-139/GEM-like protein 5 [Arabidopsis thaliana]
Bra034808	978	28	284	4.154949908	39.31761055	3.242272658	Up	5.86E-51	1.32E-49	GO:0043234//protein complex;GO:0016020//membrane	GO:0005515//protein binding	GO:0051707//response to other organism;GO:0009725//response to hormone stimulus;GO:0009626//plant-type hypersensitive response;GO:0010185;GO:0016044//cellular membrane organization;GO:0006605//protein targeting;GO:0007165//signal transduction	gi|297833970|ref|XP_002884867.1|/7.68521e-127/SYP121 [Arabidopsis lyrata subsp. lyrata]
Bra008976	495	52	524	15.24560841	143.328884	3.232863744	Up	1.90E-92	7.10E-91	GO:0043231//intracellular membrane-bounded organelle	GO:0046872//metal ion binding;GO:0001071//nucleic acid binding transcription factor activity;GO:0005515//protein binding;GO:0043566//structure-specific DNA binding	GO:0009411//response to UV;GO:0009640//photomorphogenesis;GO:0031325//positive regulation of cellular metabolic process;GO:0010476//gibberellin mediated signaling pathway;GO:0006351//transcription, DNA-dependent	gi|166162230|gb|ABY83460.1|/1.16097e-50/elongated hypocotyl 5 protein [Brassica rapa subsp. rapa]
Bra037519	504	4	40	1.151797339	10.74575875	3.221808556	Up	3.30E-08	1.61E-07	-	-	-	gi|15238843|ref|NP_199603.1|/4.99074e-52/uncharacterized protein [Arabidopsis thaliana]
Bra016907	1584	2	20	0.183240486	1.709552529	3.221808556	Up	0.000126749	0.000393133	GO:0043231//intracellular membrane-bounded organelle	GO:0004497//monooxygenase activity;GO:0005506//iron ion binding	GO:0019758	gi|30696238|ref|NP_176122.2|/0/cytochrome p450 79c2 [Arabidopsis thaliana]
Bra023887	1557	5	50	0.466045166	4.347994871	3.221808556	Up	5.62E-10	3.24E-09	-	-	-	gi|297835106|ref|XP_002885435.1|/0/hypothetical protein ARALYDRAFT_342282 [Arabidopsis lyrata subsp. lyrata]
Bra005301	747	2	20	0.388558138	3.625075242	3.221808556	Up	0.000126749	0.000393172	GO:0043231//intracellular membrane-bounded organelle	GO:0003676//nucleic acid binding;GO:0001071//nucleic acid binding transcription factor activity	GO:0006351//transcription, DNA-dependent;GO:0009628//response to abiotic stimulus	gi|30686669|ref|NP_850260.1|/1.07675e-89/B3 domain-containing protein [Arabidopsis thaliana]
Bra030987	528	3	30	0.824582186	7.692986379	3.221808556	Up	2.00E-06	7.95E-06	-	GO:0046914//transition metal ion binding;GO:0019787//small conjugating protein ligase activity	GO:0032446//protein modification by small protein conjugation	gi|3790591|gb|AAC69858.1|/1.18178e-17/RING-H2 finger protein RHX1a, partial [Arabidopsis thaliana]
Bra016780	657	2	20	0.441785281	4.121660891	3.221808556	Up	0.000126749	0.000393055	-	-	-	gi|297844092|ref|XP_002889927.1|/3.80618e-98/hypothetical protein ARALYDRAFT_471381 [Arabidopsis lyrata subsp. lyrata]
Bra031649	1476	118	1180	11.60225124	108.2438626	3.221808556	Up	2.22E-205	1.90E-203	GO:0000325//plant-type vacuole;GO:0031224//intrinsic to membrane	GO:0005402	GO:0009725//response to hormone stimulus;GO:0006970//response to osmotic stress;GO:0009743//response to carbohydrate stimulus;GO:0008643//carbohydrate transport;GO:0051707//response to other organism	gi|297843684|ref|XP_002889723.1|/0/hypothetical protein ARALYDRAFT_888127 [Arabidopsis lyrata subsp. lyrata]
Bra001598	585	2	20	0.496158854	4.628942232	3.221808556	Up	0.000126749	0.000393094	GO:0043231//intracellular membrane-bounded organelle	GO:0001071//nucleic acid binding transcription factor activity;GO:0005515//protein binding	GO:0009755//hormone-mediated signaling pathway;GO:0003006//developmental process involved in reproduction;GO:0009606//tropism	gi|15232612|ref|NP_188173.1|/3.72473e-101/auxin-responsive protein IAA19 [Arabidopsis thaliana]
Bra009464	687	112	1116	23.65962743	219.945504	3.216646851	Up	4.74E-194	3.85E-192	GO:0043231//intracellular membrane-bounded organelle	-	GO:0009725//response to hormone stimulus;GO:0009642//response to light intensity;GO:0006970//response to osmotic stress;GO:0044237//cellular metabolic process;GO:0009743//response to carbohydrate stimulus;GO:0040007//growth	gi|114437173|gb|ABI74691.1|/4.15744e-74/C2H2 zinc finger protein [Brassica carinata]
Bra024084	2370	201	2001	12.30819384	114.31583	3.215334222	Up	0	0	-	-	GO:0009628//response to abiotic stimulus	gi|15234709|ref|NP_194764.1|/0/heat shock-related protein [Arabidopsis thaliana]
Bra014655	1146	966	9612	122.331732	1135.629788	3.214622015	Up	0	0	GO:0005618//cell wall;GO:0043231//intracellular membrane-bounded organelle;GO:0016020//membrane	GO:0016843	GO:0009820//alkaloid metabolic process	gi|15230182|ref|NP_191260.1|/0/strictosidine synthase family protein [Arabidopsis thaliana]
Bra005123	2742	125	1243	6.61590375	61.37779884	3.213706757	Up	9.64E-216	8.78E-214	-	GO:0005515//protein binding	GO:0006511//ubiquitin-dependent protein catabolic process;GO:0009693//ethylene biosynthetic process;GO:0009756//carbohydrate mediated signaling;GO:0051301//cell division;GO:0048528//post-embryonic root development	gi|240255605|ref|NP_001030839.5|/0/tetratricopeptide repeat (TPR)-containing protein [Arabidopsis thaliana]
Bra018346	1068	15	149	2.038293043	18.88959502	3.212158386	Up	3.40E-27	4.45E-26	GO:0043234//protein complex	GO:0004721//phosphoprotein phosphatase activity;GO:0043169//cation binding	GO:0006464//protein modification process	gi|312282313|dbj|BAJ34022.1|/3.08944e-148/unnamed protein product [Thellungiella halophila]
Bra028836	1146	220	2182	27.86022882	257.7969411	3.209956134	Up	0	0	-	-	-	gi|297810411|ref|XP_002873089.1|/4.20507e-114/hypothetical protein ARALYDRAFT_908205 [Arabidopsis lyrata subsp. lyrata]
Bra018932	1329	155	1534	16.92596089	156.281658	3.206838823	Up	2.76E-265	3.27E-263	GO:0043231//intracellular membrane-bounded organelle;GO:0016020//membrane	GO:0016811//hydrolase activity, acting on carbon-nitrogen (but not peptide) bonds, in linear amides;GO:0010178//IAA-amino acid conjugate hydrolase activity;GO:0070011	GO:0002831//regulation of response to biotic stimulus;GO:0006950//response to stress	gi|81239127|gb|ABB60091.1|/0/IAA-amino acid hydrolase 3 [Brassica rapa]
Bra037954	1152	19	188	2.393578844	22.09596643	3.206541799	Up	6.81E-34	1.07E-32	GO:0005618//cell wall;GO:0005840//ribosome;GO:0009526//plastid envelope;GO:0042579//microbody;GO:0031090//organelle membrane;GO:0005576//extracellular region;GO:0005773//vacuole	GO:0005488//binding;GO:0016788//hydrolase activity, acting on ester bonds	GO:0006952//defense response;GO:0051707//response to other organism;GO:0019759	gi|1769968|emb|CAA71238.1|/0/myrosinase-associated protein [Brassica napus]
Bra022802	1512	9	89	0.863848004	7.969771075	3.20568889	Up	9.55E-17	8.49E-16	GO:0031090//organelle membrane;GO:0043231//intracellular membrane-bounded organelle	GO:0016709//oxidoreductase activity, acting on paired donors, with incorporation or reduction of molecular oxygen, NADH or NADPH as one donor, and incorporation of one atom of oxygen;GO:0005506//iron ion binding	GO:0009314//response to radiation;GO:0009698//phenylpropanoid metabolic process;GO:0006950//response to stress;GO:0048229//gametophyte development	gi|312281701|dbj|BAJ33716.1|/0/unnamed protein product [Thellungiella halophila]
Bra005312	1485	6	59	0.586369554	5.379391957	3.197561009	Up	1.72E-11	1.11E-10	GO:0044464//cell part	GO:0016757//transferase activity, transferring glycosyl groups	GO:0005975//carbohydrate metabolic process	gi|297827053|ref|XP_002881409.1|/0/hypothetical protein ARALYDRAFT_482539 [Arabidopsis lyrata subsp. lyrata]
Bra023849	591	24	235	5.893460494	53.83788776	3.191434907	Up	7.96E-42	1.52E-40	-	-	-	gi|18403283|ref|NP_566699.1|/2.77613e-51/VQ motif-containing protein [Arabidopsis thaliana]
Bra038287	2064	4	39	0.281252838	2.558365238	3.18528268	Up	5.83E-08	2.77E-07	GO:0043231//intracellular membrane-bounded organelle;GO:0016020//membrane	GO:0004674//protein serine/threonine kinase activity;GO:0030246//carbohydrate binding;GO:0032559	GO:0006468//protein phosphorylation;GO:0009651//response to salt stress;GO:0007044//cell-substrate junction assembly;GO:0009723//response to ethylene stimulus	gi|297819038|ref|XP_002877402.1|/0/lectin protein kinase family protein [Arabidopsis lyrata subsp. lyrata]
Bra009626	1947	48	467	3.577848127	32.47570295	3.1821967	Up	2.23E-81	7.53E-80	-	-	-	gi|297806117|ref|XP_002870942.1|/0/hypothetical protein ARALYDRAFT_486969 [Arabidopsis lyrata subsp. lyrata]
Bra034103	960	654	6354	98.86740404	896.1559833	3.18018301	Up	0	0	-	GO:0046872//metal ion binding	-	gi|75331395|sp|Q8W4L0.1|CML49_ARATH/8.91269e-88/RecName: Full=Probable calcium-binding protein CML49; AltName: Full=Calmodulin-like protein 49
Bra013272	879	7	68	1.155728387	10.47436416	3.17998838	Up	5.31E-13	3.80E-12	-	GO:0003676//nucleic acid binding;GO:0001071//nucleic acid binding transcription factor activity	GO:0006351//transcription, DNA-dependent;GO:0032501//multicellular organismal process	gi|297800286|ref|XP_002868027.1|/4.53311e-104/predicted protein [Arabidopsis lyrata subsp. lyrata]
Bra014532	1974	14	136	1.029265707	9.32823313	3.17998838	Up	1.01E-24	1.21E-23	GO:0016020//membrane	GO:0030246//carbohydrate binding;GO:0004672//protein kinase activity;GO:0032559	GO:0006468//protein phosphorylation	gi|297817276|ref|XP_002876521.1|/0/athlecrk [Arabidopsis lyrata subsp. lyrata]
Bra033239	858	125	1213	21.14313296	191.4172816	3.178460011	Up	2.04E-208	1.80E-206	-	GO:0003676//nucleic acid binding;GO:0001071//nucleic acid binding transcription factor activity	GO:0006950//response to stress;GO:0009738//abscisic acid mediated signaling pathway	gi|31322578|gb|AAP35054.1|/2.85593e-172/NAC-domain protein 18 [Brassica napus]
Bra031809	579	359	3483	89.98342109	814.4839714	3.178155185	Up	0	0	-	-	-	gi|312190401|gb|ADQ43200.1|/6.57173e-10/unknown [Eutrema parvulum]
Bra031645	1752	3	29	0.24850422	2.24115311	3.172898955	Up	3.53E-06	1.36E-05	-	-	GO:0006968//cellular defense response;GO:0010941//regulation of cell death	gi|79339171|ref|NP_172362.3|/0/protein BONZAI 3 [Arabidopsis thaliana]
Bra012907	1596	3	29	0.272794106	2.460213188	3.172898955	Up	3.53E-06	1.36E-05	GO:0044464//cell part	-	-	gi|297819692|ref|XP_002877729.1|/0/hypothetical protein ARALYDRAFT_485370 [Arabidopsis lyrata subsp. lyrata]
Bra012231	456	3	29	0.954779373	8.610746158	3.172898955	Up	3.53E-06	1.36E-05	-	-	GO:0009725//response to hormone stimulus	gi|297845018|ref|XP_002890390.1|/6.35594e-52/auxin-responsive family protein [Arabidopsis lyrata subsp. lyrata]
Bra011288	1599	3	29	0.272282298	2.455597403	3.172898955	Up	3.53E-06	1.36E-05	GO:0043231//intracellular membrane-bounded organelle	GO:0003676//nucleic acid binding;GO:0001071//nucleic acid binding transcription factor activity	GO:0006351//transcription, DNA-dependent	gi|15236028|ref|NP_194891.1|/2.00619e-163/putative B3 domain-containing protein REM4 [Arabidopsis thaliana]
Bra030430	1014	8	77	1.14498197	10.28159284	3.166667001	Up	1.65E-14	1.30E-13	GO:0043231//intracellular membrane-bounded organelle	GO:0004712//protein serine/threonine/tyrosine kinase activity;GO:0032559	GO:0051707//response to other organism;GO:0007243//intracellular protein kinase cascade;GO:0010374//stomatal complex development;GO:0010375//stomatal complex patterning;GO:0003006//developmental process involved in reproduction;GO:0006464//protein modification process	gi|312281759|dbj|BAJ33745.1|/1.51106e-149/unnamed protein product [Thellungiella halophila]
Bra019257	1047	5	48	0.69305857	6.207292162	3.162914867	Up	1.75E-09	9.62E-09	GO:0044431//Golgi apparatus part	GO:0016857//racemase and epimerase activity, acting on carbohydrates and derivatives;GO:0005515//protein binding;GO:0048037//cofactor binding	GO:0050896//response to stimulus;GO:0045489//pectin biosynthetic process;GO:0019318//hexose metabolic process;GO:0009250//glucan biosynthetic process;GO:0042546//cell wall biogenesis	gi|297803740|ref|XP_002869754.1|/0/UDP-D-glucose/UDP-D-galactose 4-epimerase 2 [Arabidopsis lyrata subsp. lyrata]
Bra013797	693	48	460	10.0520495	89.87361865	3.160408011	Up	1.13E-79	3.74E-78	-	-	-	gi|312281911|dbj|BAJ33821.1|/7.62546e-116/unnamed protein product [Thellungiella halophila]
Bra030187	1026	11	105	1.555936756	13.85637313	3.15469436	Up	2.95E-19	2.92E-18	-	GO:0046914//transition metal ion binding;GO:0045543	GO:0008152//metabolic process;GO:0009639//response to red or far red light	gi|297845928|ref|XP_002890845.1|/1.2505e-175/ATGA2OX2 [Arabidopsis lyrata subsp. lyrata]
Bra040870	1365	1204	11488	128.0089842	1139.513322	3.154100818	Up	0	0	GO:0016020//membrane	-	GO:0006970//response to osmotic stress;GO:0009642//response to light intensity	gi|297836496|ref|XP_002886130.1|/0/early-responsive to dehydration 7 [Arabidopsis lyrata subsp. lyrata]
Bra029548	513	58	553	16.40806033	145.9537969	3.153035136	Up	3.06E-95	1.18E-93	-	-	-	gi|18412772|ref|NP_567282.1|/6.02738e-48/F-box protein [Arabidopsis thaliana]
Bra005886	804	2	19	0.361011106	3.199669957	3.147807974	Up	0.000224726	0.000669825	-	GO:0001071//nucleic acid binding transcription factor activity	GO:0006351//transcription, DNA-dependent;GO:0009628//response to abiotic stimulus	gi|186520611|ref|NP_001119177.1|/1.10526e-90/AP2/B3 domain-containing protein [Arabidopsis thaliana]
Bra007202	1023	4	38	0.567454407	5.029393246	3.147807974	Up	1.03E-07	4.76E-07	-	GO:0004672//protein kinase activity;GO:0032559	GO:0006464//protein modification process	gi|297820340|ref|XP_002878053.1|/2.27904e-161/hypothetical protein ARALYDRAFT_907029 [Arabidopsis lyrata subsp. lyrata]
Bra022163	1164	4	38	0.498716373	4.420162621	3.147807974	Up	1.03E-07	4.76E-07	-	-	-	gi|297834520|ref|XP_002885142.1|/5.19971e-152/IQ-domain 26 [Arabidopsis lyrata subsp. lyrata]
Bra028991	1356	2	19	0.214050833	1.897149443	3.147807974	Up	0.000224726	0.000669762	-	GO:0004672//protein kinase activity;GO:0032559	GO:0006464//protein modification process	gi|297796379|ref|XP_002866074.1|/6.54841e-173/MAPKKK15 [Arabidopsis lyrata subsp. lyrata]
Bra025662	495	10	95	2.931847771	25.98519844	3.147807974	Up	1.63E-17	1.50E-16	-	-	-	gi|15240829|ref|NP_198624.1|/4.92315e-17/uncharacterized protein [Arabidopsis thaliana]
Bra031106	1563	85	807	7.892354124	69.90724513	3.146914388	Up	5.94E-138	3.38E-136	-	GO:0016740//transferase activity	-	gi|334184310|ref|NP_001189555.1|/0/nucleotide-diphospho-sugar transferase domain-containing protein [Arabidopsis thaliana]
Bra008583	3432	331	3140	13.99675402	123.8768063	3.145741898	Up	0	0	GO:0031228//intrinsic to Golgi membrane	GO:0016759//cellulose synthase activity	GO:0045229//external encapsulating structure organization;GO:0048588//developmental cell growth;GO:0009250//glucan biosynthetic process;GO:0042546//cell wall biogenesis;GO:0006950//response to stress	gi|297807717|ref|XP_002871742.1|/0/hypothetical protein ARALYDRAFT_488554 [Arabidopsis lyrata subsp. lyrata]
Bra005208	4248	98	928	3.348021077	29.57815629	3.143151612	Up	3.41E-158	2.23E-156	GO:0016020//membrane	GO:0017111//nucleoside-triphosphatase activity;GO:0032559	GO:0009207;GO:0051234//establishment of localization	gi|312282773|dbj|BAJ34252.1|/0/unnamed protein product [Thellungiella halophila]
Bra011241	1638	287	2709	25.42814124	223.9250805	3.138518212	Up	0	0	-	GO:0005515//protein binding	-	gi|297802932|ref|XP_002869350.1|/0/calmodulin-binding protein [Arabidopsis lyrata subsp. lyrata]
Bra001716	645	7	66	1.575015895	13.85453175	3.136919658	Up	1.64E-12	1.14E-11	-	GO:0005488//binding	GO:0002218//activation of innate immune response	gi|21536582|gb|AAM60914.1|/2.71722e-85/unknown [Arabidopsis thaliana]
Bra013628	966	39	367	5.859142983	51.43947994	3.134114495	Up	2.15E-63	5.81E-62	-	GO:0019203//carbohydrate phosphatase activity	GO:0005991//trehalose metabolic process	gi|297799750|ref|XP_002867759.1|/1.60315e-169/hypothetical protein ARALYDRAFT_492609 [Arabidopsis lyrata subsp. lyrata]
Bra002018	960	18	169	2.721121212	23.83543613	3.130834896	Up	5.81E-30	8.19E-29	-	GO:0003676//nucleic acid binding;GO:0001071//nucleic acid binding transcription factor activity	GO:0009887//organ morphogenesis;GO:0008361//regulation of cell size;GO:0003006//developmental process involved in reproduction;GO:0009743//response to carbohydrate stimulus	gi|312283055|dbj|BAJ34393.1|/1.14795e-135/unnamed protein product [Thellungiella halophila]
Bra021403	1692	18	169	1.54389856	13.52365171	3.130834896	Up	5.81E-30	8.19E-29	GO:0005618//cell wall	GO:0030234//enzyme regulator activity;GO:0004091//carboxylesterase activity	GO:0071555	gi|31321894|gb|AAK84428.1|/0/papillar cell-specific pectin methylesterase-like protein [Brassica napus]
Bra034813	453	16	150	5.125879546	44.83329811	3.128699151	Up	9.82E-27	1.26E-25	GO:0043231//intracellular membrane-bounded organelle	GO:0016832//aldehyde-lyase activity	GO:0006732//coenzyme metabolic process	gi|297833962|ref|XP_002884863.1|/6.39808e-57/hypothetical protein ARALYDRAFT_478521 [Arabidopsis lyrata subsp. lyrata]
Bra016259	1869	27	253	2.096529987	18.32815931	3.127986533	Up	4.25E-44	8.49E-43	GO:0016020//membrane	GO:0015112//nitrate transmembrane transporter activity	GO:0048856//anatomical structure development;GO:0015833//peptide transport;GO:0015706//nitrate transport;GO:0003006//developmental process involved in reproduction;GO:0009791//post-embryonic development;GO:0031669//cellular response to nutrient levels	gi|312282217|dbj|BAJ33974.1|/0/unnamed protein product [Thellungiella halophila]
Bra000985	426	3	28	1.022017357	8.899304431	3.122272882	Up	6.23E-06	2.33E-05	-	GO:0046872//metal ion binding	-	gi|75337204|sp|Q9SGI8.1|CML40_ARATH/3.81272e-40/RecName: Full=Probable calcium-binding protein CML40; AltName: Full=Calmodulin-like protein 40
Bra018873	372	49	457	19.11612034	166.3339464	3.121220972	Up	3.04E-78	9.86E-77	GO:0043231//intracellular membrane-bounded organelle;GO:0031224//intrinsic to membrane	-	-	gi|297847424|ref|XP_002891593.1|/1.89e-47/hypothetical protein ARALYDRAFT_892015 [Arabidopsis lyrata subsp. lyrata]
Bra035112	1209	13	121	1.56049962	13.55085508	3.11830398	Up	9.16E-22	1.00E-20	GO:0043231//intracellular membrane-bounded organelle	GO:0046914//transition metal ion binding	-	gi|297839803|ref|XP_002887783.1|/3.88133e-174/hypothetical protein ARALYDRAFT_477103 [Arabidopsis lyrata subsp. lyrata]
Bra027057	1659	10	93	0.874782789	7.590042258	3.117111177	Up	5.02E-17	4.51E-16	-	GO:0001071//nucleic acid binding transcription factor activity;GO:0043565//sequence-specific DNA binding	GO:0009267//cellular response to starvation;GO:0009743//response to carbohydrate stimulus;GO:0006355//regulation of transcription, DNA-dependent	gi|206574987|gb|ACI14403.1|/0/WRKY6-1 transcription factor [Brassica napus]
Bra006418	1467	88	816	8.705609332	75.31260613	3.112874184	Up	4.88E-138	2.79E-136	GO:0016020//membrane	GO:0017111//nucleoside-triphosphatase activity;GO:0032559	-	gi|30686502|ref|NP_850841.1|/0/AAA-type ATPase family protein [Arabidopsis thaliana]
Bra020832	762	4	37	0.761818712	6.574373662	3.109333826	Up	1.81E-07	8.15E-07	-	-	-	gi|334186819|ref|NP_001190802.1|/3.47692e-91/uncharacterized protein [Arabidopsis thaliana]
Bra016169	507	21	194	6.011155341	51.80854575	3.10747588	Up	5.97E-34	9.35E-33	-	GO:0005515//protein binding	GO:0044267//cellular protein metabolic process;GO:0050896//response to stimulus	gi|240254348|ref|NP_177256.4|/1.28666e-71/chaperone DnaJ-domain containing protein [Arabidopsis thaliana]
Bra017619	627	117	1079	27.08101494	233.003012	3.104994891	Up	1.63E-181	1.26E-179	-	-	-	gi|297798514|ref|XP_002867141.1|/2.58487e-37/hypothetical protein ARALYDRAFT_491275 [Arabidopsis lyrata subsp. lyrata]
Bra036072	1206	60	552	7.220222122	61.97255495	3.101514322	Up	1.33E-93	5.03E-92	-	-	-	gi|15229727|ref|NP_190603.1|/5.98027e-167/uncharacterized protein [Arabidopsis thaliana]
Bra030337	1092	8	73	1.063197543	9.051235257	3.08970502	Up	1.56E-13	1.16E-12	GO:0044464//cell part	-	-	gi|297801560|ref|XP_002868664.1|/2.67692e-155/nodulin MtN21 family protein [Arabidopsis lyrata subsp. lyrata]
Bra038579	2463	12	109	0.707071691	5.991971202	3.083102285	Up	1.54E-19	1.54E-18	GO:0044464//cell part	GO:0030246//carbohydrate binding;GO:0004672//protein kinase activity;GO:0019899//enzyme binding;GO:0032559	GO:0006468//protein phosphorylation;GO:0008037//cell recognition	gi|297837339|ref|XP_002886551.1|/0/S-locus lectin protein kinase family protein [Arabidopsis lyrata subsp. lyrata]
Bra032845	690	68	617	14.30231826	121.0719967	3.081544299	Up	8.74E-104	3.68E-102	GO:0043231//intracellular membrane-bounded organelle	GO:0046914//transition metal ion binding;GO:0001071//nucleic acid binding transcription factor activity	GO:0009725//response to hormone stimulus;GO:0006972//hyperosmotic response;GO:0009642//response to light intensity;GO:0044237//cellular metabolic process;GO:0009743//response to carbohydrate stimulus;GO:0040007//growth	gi|6693033|gb|AAF24959.1|AC012375_22/3.6582e-86/T22C5.18 [Arabidopsis thaliana]
Bra016564	525	272	2468	75.18933026	636.4927824	3.081544299	Up	0	0	GO:0016020//membrane;GO:0043231//intracellular membrane-bounded organelle	GO:0046872//metal ion binding	-	gi|75334873|sp|Q9LE22.1|CML27_ARATH/1.22192e-75/RecName: Full=Probable calcium-binding protein CML27; AltName: Full=Calmodulin-like protein 27
Bra003564	1380	120	1085	12.61969258	106.4530927	3.076469193	Up	6.78E-181	5.18E-179	GO:0009532//plastid stroma	GO:0016301//kinase activity;GO:0032559	GO:0043094;GO:0006796//phosphate-containing compound metabolic process	gi|297842827|ref|XP_002889295.1|/0/predicted protein [Arabidopsis lyrata subsp. lyrata]
Bra027044	2214	150	1354	9.832416304	82.80349712	3.074073794	Up	4.05E-225	3.83E-223	GO:0005618//cell wall	GO:0005488//binding;GO:0016628//oxidoreductase activity, acting on the CH-CH group of donors, NAD or NADP as acceptor;GO:0005198//structural molecule activity	GO:0000902//cell morphogenesis;GO:0010053//root epidermal cell differentiation;GO:0008152//metabolic process	gi|297840287|ref|XP_002888025.1|/0/hypothetical protein ARALYDRAFT_475099 [Arabidopsis lyrata subsp. lyrata]
Bra015751	579	3	27	0.751950594	6.313829236	3.069805462	Up	1.09E-05	3.95E-05	-	-	GO:0009743//response to carbohydrate stimulus	gi|297839511|ref|XP_002887637.1|/8.77955e-47/hypothetical protein ARALYDRAFT_316562 [Arabidopsis lyrata subsp. lyrata]
Bra004847	438	3	27	0.994016881	8.346363305	3.069805462	Up	1.09E-05	3.95E-05	GO:0031410//cytoplasmic vesicle	GO:0046914//transition metal ion binding	-	gi|145331133|ref|NP_001078058.1|/2.51248e-39/RING/U-box domain-containing protein [Arabidopsis thaliana]
Bra019924	2088	7	63	0.486535083	4.085241043	3.069805462	Up	8.80E-12	5.83E-11	GO:0043234//protein complex	GO:0046914//transition metal ion binding;GO:0019787//small conjugating protein ligase activity	GO:0032446//protein modification by small protein conjugation	gi|15218585|ref|NP_172526.1|/0/U-box domain-containing protein 18 [Arabidopsis thaliana]
Bra040837	873	5	45	0.831193956	6.979204138	3.069805462	Up	9.44E-09	4.87E-08	-	-	GO:0044267//cellular protein metabolic process;GO:0006950//response to stress;GO:0009790//embryo development	gi|15234308|ref|NP_194518.1|/3.92475e-100/HSP20-like chaperone [Arabidopsis thaliana]
Bra015385	234	3	27	1.860595701	15.62268003	3.069805462	Up	1.09E-05	3.95E-05	GO:0005576//extracellular region	-	GO:0023052//signaling	gi|22329345|ref|NP_683276.1|/7.82797e-25/CLAVATA3/ESR-related protein 20 [Arabidopsis thaliana]
Bra006368	969	33	296	4.942387341	41.35952718	3.064939707	Up	2.30E-50	5.09E-49	GO:0044464//cell part	GO:0046872//metal ion binding;GO:0051766//inositol trisphosphate kinase activity;GO:0051765//inositol tetrakisphosphate kinase activity;GO:0032559	GO:0043647//inositol phosphate metabolic process;GO:0006020//inositol metabolic process;GO:0006796//phosphate-containing compound metabolic process	gi|297807703|ref|XP_002871735.1|/2.26395e-147/inositol 1,3,4-trisphosphate 5/6-kinase [Arabidopsis lyrata subsp. lyrata]
Bra002457	2808	30	269	1.550496417	12.97068188	3.064452228	Up	6.66E-46	1.36E-44	-	GO:0016740//transferase activity	GO:0008152//metabolic process	gi|9759334|dbj|BAB09843.1|/0/unnamed protein product [Arabidopsis thaliana]
Bra017628	789	378	3386	69.52826824	581.0554539	3.063004294	Up	0	0	-	-	-	gi|297802574|ref|XP_002869171.1|/3.45052e-73/hypothetical protein ARALYDRAFT_912986 [Arabidopsis lyrata subsp. lyrata]
Bra029971	240	191	1710	115.4964781	964.700492	3.062232243	Up	9.53E-283	1.20E-280	GO:0044421//extracellular region part	GO:0005102//receptor binding	GO:0048869;GO:0009653//anatomical structure morphogenesis	gi|297816226|ref|XP_002875996.1|/1.61817e-30/ATPSK4 [Arabidopsis lyrata subsp. lyrata]
Bra015801	486	136	1213	40.61152097	337.9342132	3.056781455	Up	9.18E-201	7.63E-199	GO:0043231//intracellular membrane-bounded organelle;GO:0015630//microtubule cytoskeleton;GO:0031461//cullin-RING ubiquitin ligase complex;GO:0044444//cytoplasmic part;GO:0016020//membrane	GO:0005488//binding	GO:0010038//response to metal ion;GO:0007126//meiosis;GO:0019941//modification-dependent protein catabolic process;GO:0000087//M phase of mitotic cell cycle;GO:0000018//regulation of DNA recombination	gi|18958249|dbj|BAB85603.1|/2.83464e-70/kinetochore protein [Brassica juncea]
Bra036941	1236	10	89	1.174162335	9.749428693	3.053685797	Up	4.67E-16	3.99E-15	GO:0005618//cell wall	GO:0004175//endopeptidase activity	GO:0019538//protein metabolic process	gi|297841447|ref|XP_002888605.1|/2.5101e-176/hypothetical protein ARALYDRAFT_475850 [Arabidopsis lyrata subsp. lyrata]
Bra033282	1449	125	1112	12.51953629	103.9068151	3.053037249	Up	5.59E-184	4.33E-182	-	GO:0004672//protein kinase activity;GO:0000166//nucleotide binding	GO:0009267//cellular response to starvation;GO:0009743//response to carbohydrate stimulus;GO:0006813//potassium ion transport;GO:0006970//response to osmotic stress	gi|14423524|gb|AAK62444.1|AF386999_1/0/similar to wpk4 protein kinase [Arabidopsis thaliana]
Bra025149	489	21	186	6.232424862	51.50053213	3.046721849	Up	5.08E-32	7.61E-31	GO:0043231//intracellular membrane-bounded organelle	GO:0016628//oxidoreductase activity, acting on the CH-CH group of donors, NAD or NADP as acceptor;GO:0046872//metal ion binding	GO:0008152//metabolic process	gi|332278174|sp|Q9LI84.2|CML16_ARATH/3.55512e-81/RecName: Full=Probable calcium-binding protein CML16; AltName: Full=Calmodulin-like protein 16
Bra000919	858	87	769	14.71562054	121.3519287	3.043776753	Up	2.11E-127	1.09E-125	GO:0009536//plastid	-	-	gi|15234259|ref|NP_192074.1|/6.67625e-121/Polyketide cyclase / dehydrase and lipid transport protein [Arabidopsis thaliana]
Bra033309	1494	163	1437	15.83374414	130.2308281	3.039996653	Up	3.22E-236	3.23E-234	GO:0043231//intracellular membrane-bounded organelle	GO:0046872//metal ion binding;GO:0004518//nuclease activity	GO:0006950//response to stress	gi|297848430|ref|XP_002892096.1|/0/endonuclease/exonuclease/phosphatase family protein [Arabidopsis lyrata subsp. lyrata]
Bra009605	843	38	335	6.541880969	53.80527603	3.039970233	Up	2.34E-56	5.76E-55	-	GO:0003824//catalytic activity	-	gi|15241720|ref|NP_195843.1|/1.13725e-133/haloacid dehalogenase-like hydrolase domain-containing protein [Arabidopsis thaliana]
Bra012056	393	16	141	5.908456576	48.57739186	3.039431813	Up	1.47E-24	1.76E-23	GO:0044424//intracellular part	GO:0016783//sulfurtransferase activity	GO:0032502//developmental process	gi|21592455|gb|AAM64406.1|/9.43135e-55/senescence-associated protein [Arabidopsis thaliana]
Bra004385	813	14	123	2.499102712	20.48435045	3.035040044	Up	1.44E-21	1.55E-20	GO:0043231//intracellular membrane-bounded organelle	GO:0003676//nucleic acid binding;GO:0001071//nucleic acid binding transcription factor activity	GO:0010260//organ senescence;GO:0016049//cell growth;GO:0009791//post-embryonic development	gi|312283489|dbj|BAJ34610.1|/1.04101e-136/unnamed protein product [Thellungiella halophila]
Bra026341	987	710	6231	104.3969503	854.7679504	3.033453248	Up	0	0	GO:0031225//anchored to membrane;GO:0005576//extracellular region;GO:0009536//plastid	GO:0046914//transition metal ion binding	-	gi|297799230|ref|XP_002867499.1|/8.52779e-49/hypothetical protein ARALYDRAFT_913787 [Arabidopsis lyrata subsp. lyrata]
Bra027363	687	4	35	0.844986694	6.897932474	3.029163478	Up	5.55E-07	2.37E-06	-	GO:0005515//protein binding	GO:0044267//cellular protein metabolic process	gi|297834276|ref|XP_002885020.1|/1.24887e-78/DNAJ heat shock N-terminal domain-containing protein [Arabidopsis lyrata subsp. lyrata]
Bra029222	1635	113	988	10.0301471	81.81761563	3.02806873	Up	2.34E-162	1.58E-160	GO:0043231//intracellular membrane-bounded organelle	-	-	gi|15242788|ref|NP_201154.1|/0/CBS / octicosapeptide/Phox/Bemp1 domain-containing protein [Arabidopsis thaliana]
Bra021569	2142	168	1467	11.38246782	92.729577	3.026216194	Up	4.90E-240	5.04E-238	GO:0016020//membrane;GO:0031410//cytoplasmic vesicle	-	-	gi|297834336|ref|XP_002885050.1|/0/integral membrane single C2 domain protein [Arabidopsis lyrata subsp. lyrata]
Bra007651	3750	498	4335	19.27279451	156.5184237	3.021694807	Up	0	0	-	-	-	gi|30695529|ref|NP_191760.2|/0/uncharacterized protein [Arabidopsis thaliana]
Bra035103	2454	88	763	5.204209001	42.09762652	3.015988089	Up	2.71E-125	1.37E-123	-	-	-	gi|227438219|gb|ACP30599.1|/0/disease resistance protein [Brassica rapa subsp. pekinensis]
Bra022594	1464	6	52	0.594780593	4.809167442	3.015357678	Up	8.72E-10	4.93E-09	GO:0031090//organelle membrane	GO:0015291//secondary active transmembrane transporter activity	GO:0015893//drug transport;GO:0051707//response to other organism	gi|297796057|ref|XP_002865913.1|/0/hypothetical protein ARALYDRAFT_918292 [Arabidopsis lyrata subsp. lyrata]
Bra024953	888	3	26	0.49029211	3.964313702	3.015357678	Up	1.92E-05	6.70E-05	-	-	GO:0009743//response to carbohydrate stimulus;GO:0050794//regulation of cellular process;GO:0006351//transcription, DNA-dependent;GO:0006950//response to stress	gi|89257468|gb|ABD64959.1|/9.57342e-118/ethylene responsive element binding factor [Brassica oleracea]
Bra038438	912	6	52	0.954779373	7.719979314	3.015357678	Up	8.72E-10	4.93E-09	GO:0044444//cytoplasmic part;GO:0015630//microtubule cytoskeleton	GO:0003779//actin binding;GO:0015631//tubulin binding	GO:0009555//pollen development;GO:0009987//cellular process;GO:0016043//cellular component organization	gi|302595094|gb|ADL59580.1|/6.04485e-99/type II formin [Arabidopsis thaliana]
Bra019718	1251	163	1412	18.9093635	152.8216971	3.01467668	Up	3.09E-230	3.00E-228	GO:0044464//cell part	GO:0016780//phosphotransferase activity, for other substituted phosphate groups	GO:0008654//phospholipid biosynthetic process	gi|2072356|gb|AAB53764.1|/0/aminoalcoholphosphotransferase [Brassica rapa subsp. campestris]
Bra015025	1713	437	3777	37.02292181	298.5363737	3.01141606	Up	0	0	GO:0043231//intracellular membrane-bounded organelle;GO:0044444//cytoplasmic part;GO:0016020//membrane	GO:0016772//transferase activity, transferring phosphorus-containing groups;GO:0016160//amylase activity;GO:0005102//receptor binding;GO:0043167//ion binding;GO:0032559	GO:0005982//starch metabolic process;GO:0009933//meristem structural organization;GO:0007167//enzyme linked receptor protein signaling pathway;GO:0010073//meristem maintenance;GO:0003006//developmental process involved in reproduction;GO:0006950//response to stress;GO:0006464//protein modification process	gi|17224922|gb|AAL37169.1|AF319168_1/0/putative chloroplast-targeted beta-amylase [Brassica napus]
Bra001031	822	25	216	4.413821918	35.57865818	3.010911773	Up	1.53E-36	2.56E-35	GO:0043231//intracellular membrane-bounded organelle	GO:0005488//binding	GO:0006970//response to osmotic stress;GO:0010962//regulation of glucan biosynthetic process;GO:0009738//abscisic acid mediated signaling pathway	gi|18396086|ref|NP_566163.1|/8.225e-97/Ninja-family protein AFP4 [Arabidopsis thaliana]
Bra021063	1593	54	466	4.919541175	39.60753113	3.009179103	Up	5.24E-77	1.67E-75	-	-	GO:0006351//transcription, DNA-dependent;GO:0009743//response to carbohydrate stimulus	gi|312282077|dbj|BAJ33904.1|/0/unnamed protein product [Thellungiella halophila]
Bra017146	798	7	60	1.273039164	10.1801925	2.999416134	Up	4.66E-11	2.93E-10	GO:0016020//membrane;GO:0043231//intracellular membrane-bounded organelle	-	GO:0007165//signal transduction	gi|297823673|ref|XP_002879719.1|/2.67908e-97/soul heme-binding family protein [Arabidopsis lyrata subsp. lyrata]
Bra037555	1590	7	60	0.638921542	5.109304161	2.999416134	Up	4.66E-11	2.93E-10	GO:0031224//intrinsic to membrane	GO:0015149//hexose transmembrane transporter activity;GO:0015166//polyol transmembrane transporter activity;GO:0016628//oxidoreductase activity, acting on the CH-CH group of donors, NAD or NADP as acceptor;GO:0015146//pentose transmembrane transporter activity;GO:0005402	GO:0015791//polyol transport;GO:0008645//hexose transport;GO:0015750;GO:0008152//metabolic process	gi|297834798|ref|XP_002885281.1|/0/ATPLT5 [Arabidopsis lyrata subsp. lyrata]
Bra000571	813	469	4018	83.71994086	669.155448	2.998698197	Up	0	0	GO:0031224//intrinsic to membrane	-	GO:0032502//developmental process	gi|312281535|dbj|BAJ33633.1|/1.66586e-126/unnamed protein product [Thellungiella halophila]
Bra020261	717	18	154	3.643342209	29.08099063	2.996742	Up	2.40E-26	3.05E-25	GO:0043231//intracellular membrane-bounded organelle	GO:0003676//nucleic acid binding;GO:0046914//transition metal ion binding;GO:0001071//nucleic acid binding transcription factor activity	GO:0048513//organ development;GO:0006351//transcription, DNA-dependent	gi|21554185|gb|AAM63264.1|/4.15385e-104/zinc finger protein-like [Arabidopsis thaliana]
Bra005599	1104	9	77	1.183096179	9.443419512	2.996742	Up	7.84E-14	5.94E-13	-	GO:0004672//protein kinase activity;GO:0032559	GO:0006464//protein modification process	gi|297826695|ref|XP_002881230.1|/6.90528e-167/MAPKKK17 [Arabidopsis lyrata subsp. lyrata]
Bra026032	1191	36	307	4.386694146	34.90070865	2.992050305	Up	5.43E-51	1.23E-49	-	GO:0004713//protein tyrosine kinase activity;GO:0032559	GO:0006464//protein modification process	gi|297844598|ref|XP_002890180.1|/1.96102e-178/hypothetical protein ARALYDRAFT_471863 [Arabidopsis lyrata subsp. lyrata]
Bra033890	519	74	631	20.69240536	164.6150858	2.99192329	Up	4.22E-103	1.77E-101	GO:0043231//intracellular membrane-bounded organelle	GO:0005515//protein binding	GO:0009755//hormone-mediated signaling pathway	gi|297835320|ref|XP_002885542.1|/6.94087e-68/indoleacetic acid-induced protein 2 [Arabidopsis lyrata subsp. lyrata]
Bra025323	2028	177	1506	12.66636304	100.5459664	2.988780965	Up	2.40E-243	2.51E-241	GO:0016020//membrane;GO:0043231//intracellular membrane-bounded organelle	GO:0016759//cellulose synthase activity	-	gi|18405677|ref|NP_566835.1|/0/xyloglucan glycosyltransferase 4 [Arabidopsis thaliana]
Bra003212	1350	146	1242	15.6951584	124.5648355	2.98850536	Up	5.37E-201	4.47E-199	GO:0030312//external encapsulating structure	GO:0016798//hydrolase activity, acting on glycosyl bonds;GO:0043167//ion binding	GO:0044238//primary metabolic process	gi|297820300|ref|XP_002878033.1|/0/hypothetical protein ARALYDRAFT_485970 [Arabidopsis lyrata subsp. lyrata]
Bra028759	918	4	34	0.632359323	5.014687418	2.987343302	Up	9.68E-07	4.01E-06	GO:0043231//intracellular membrane-bounded organelle	GO:0005488//binding;GO:0001071//nucleic acid binding transcription factor activity	GO:0009411//response to UV;GO:0000302//response to reactive oxygen species;GO:0009408//response to heat;GO:0010467//gene expression	gi|45356797|gb|AAS58438.1|/1.78234e-90/DREB2A [Eutrema salsugineum]
Bra009246	852	4	34	0.681344904	5.403149119	2.987343302	Up	9.68E-07	4.01E-06	-	GO:0003676//nucleic acid binding;GO:0001071//nucleic acid binding transcription factor activity	GO:0032501//multicellular organismal process	gi|297806799|ref|XP_002871283.1|/3.60196e-135/ANAC079/ANAC080/ATNAC4 [Arabidopsis lyrata subsp. lyrata]
Bra039948	2664	12	102	0.653722814	5.184102533	2.987343302	Up	7.42E-18	6.92E-17	GO:0009536//plastid	GO:0046914//transition metal ion binding;GO:0016702//oxidoreductase activity, acting on single donors with incorporation of molecular oxygen, incorporation of two atoms of oxygen	GO:0006633//fatty acid biosynthetic process;GO:0048527//lateral root development	gi|30686619|ref|NP_188879.2|/0/lipoxygenase 5 [Arabidopsis thaliana]
Bra024640	2235	23	195	1.493471448	11.81312271	2.983648818	Up	7.60E-33	1.16E-31	GO:0030054//cell junction	GO:0003779//actin binding	GO:0008154//actin polymerization or depolymerization;GO:0009826//unidimensional cell growth	gi|171921111|gb|ACB59209.1|/0/group I formin [Brassica oleracea]
Bra007999	1980	11	93	0.806258137	6.359535407	2.979607653	Up	2.34E-16	2.04E-15	GO:0016020//membrane	GO:0017111//nucleoside-triphosphatase activity;GO:0015405;GO:0032559	GO:0009725//response to hormone stimulus;GO:0009207;GO:0046865//terpenoid transport	gi|297841947|ref|XP_002888855.1|/0/hypothetical protein ARALYDRAFT_476326 [Arabidopsis lyrata subsp. lyrata]
Bra009112	993	104	879	15.19954917	119.8525443	2.979160098	Up	2.46E-142	1.45E-140	-	GO:0005488//binding	GO:0009408//response to heat;GO:0042221//response to chemical stimulus;GO:0010467//gene expression	gi|45356797|gb|AAS58438.1|/4.34241e-77/DREB2A [Eutrema salsugineum]
Bra035051	879	9	76	1.485936498	11.7066423	2.977882973	Up	1.36E-13	1.01E-12	GO:0016604//nuclear body	GO:0005488//binding;GO:0001071//nucleic acid binding transcription factor activity	GO:0009813//flavonoid biosynthetic process;GO:0009640//photomorphogenesis;GO:0009657//plastid organization;GO:0006779//porphyrin-containing compound biosynthetic process;GO:0006351//transcription, DNA-dependent	gi|312281709|dbj|BAJ33720.1|/9.11274e-113/unnamed protein product [Thellungiella halophila]
Bra028912	1110	34	287	4.445315134	35.00793946	2.977324546	Up	1.53E-47	3.23E-46	GO:0043231//intracellular membrane-bounded organelle	GO:0005515//protein binding;GO:0004674//protein serine/threonine kinase activity;GO:0032559	GO:0050896//response to stimulus;GO:0006464//protein modification process;GO:0023052//signaling	gi|297806025|ref|XP_002870896.1|/6.53147e-157/hypothetical protein ARALYDRAFT_486886 [Arabidopsis lyrata subsp. lyrata]
Bra019316	1869	89	751	6.910784031	54.40493139	2.976816127	Up	9.05E-122	4.46E-120	GO:0043231//intracellular membrane-bounded organelle;GO:0016020//membrane	GO:0016301//kinase activity	GO:0042742//defense response to bacterium;GO:0009725//response to hormone stimulus;GO:0006468//protein phosphorylation	gi|152013443|sp|Q8RX80.2|CRK18_ARATH/0/RecName: Full=Cysteine-rich receptor-like protein kinase 18; Short=Cysteine-rich RLK18; Flags: Precursor
Bra025924	504	189	1592	54.42242424	427.6811983	2.974262657	Up	6.91E-256	7.66E-254	GO:0016020//membrane;GO:0043231//intracellular membrane-bounded organelle	GO:0046872//metal ion binding	-	gi|297850212|ref|XP_002892987.1|/2.08227e-74/hypothetical protein ARALYDRAFT_889234 [Arabidopsis lyrata subsp. lyrata]
Bra013275	1884	64	537	4.92998606	38.59233167	2.968658739	Up	2.56E-87	9.10E-86	-	GO:0046030//inositol trisphosphate phosphatase activity	GO:0046838//phosphorylated carbohydrate dephosphorylation;GO:0009725//response to hormone stimulus;GO:0043647//inositol phosphate metabolic process;GO:0032501//multicellular organismal process	gi|297800268|ref|XP_002868018.1|/0/hypothetical protein ARALYDRAFT_914893 [Arabidopsis lyrata subsp. lyrata]
Bra030320	1005	38	317	5.487368813	42.70717374	2.960291977	Up	4.64E-52	1.07E-50	GO:0044464//cell part	-	-	gi|297824951|ref|XP_002880358.1|/1.43639e-160/hypothetical protein ARALYDRAFT_480961 [Arabidopsis lyrata subsp. lyrata]
Bra008149	741	3	25	0.587556537	4.568035097	2.95877415	Up	3.35E-05	0.000113286	GO:0043231//intracellular membrane-bounded organelle	GO:0003676//nucleic acid binding;GO:0001071//nucleic acid binding transcription factor activity	GO:0010038//response to metal ion;GO:0009725//response to hormone stimulus;GO:0009743//response to carbohydrate stimulus;GO:0006355//regulation of transcription, DNA-dependent;GO:0040007//growth;GO:0032989;GO:0006970//response to osmotic stress;GO:0007275//multicellular organismal development;GO:0006109//regulation of carbohydrate metabolic process	gi|15221257|ref|NP_177583.1|/1.21286e-85/myb domain protein 95 [Arabidopsis thaliana]
Bra005270	2421	3	25	0.179834529	1.39814705	2.95877415	Up	3.35E-05	0.000113262	GO:0016020//membrane	GO:0005488//binding	GO:0009314//response to radiation;GO:0009607//response to biotic stimulus;GO:0033554//cellular response to stress;GO:0002252	gi|297792055|ref|XP_002863912.1|/1.33467e-164/viral resistance protein [Arabidopsis lyrata subsp. lyrata]
Bra000299	219	3	25	1.988033762	15.45622834	2.95877415	Up	3.35E-05	0.000113274	GO:0043231//intracellular membrane-bounded organelle	GO:0046872//metal ion binding	GO:0006950//response to stress	gi|18406202|ref|NP_565996.1|/1.88074e-31/calmodulin-like protein 5 [Arabidopsis thaliana]
Bra036542	1851	83	691	6.507561624	50.54512326	2.95738293	Up	1.88E-111	8.62E-110	GO:0043231//intracellular membrane-bounded organelle;GO:0031461//cullin-RING ubiquitin ligase complex	GO:0005488//binding	GO:0019941//modification-dependent protein catabolic process;GO:0009873//ethylene mediated signaling pathway	gi|15239399|ref|NP_197917.1|/0/EIN3-binding F-box protein 2 [Arabidopsis thaliana]
Bra006749	1836	16	133	1.264718646	9.808138626	2.955162896	Up	1.20E-22	1.36E-21	-	GO:0060089;GO:0046872//metal ion binding;GO:0004629//phospholipase C activity	GO:0006970//response to osmotic stress;GO:0009755//hormone-mediated signaling pathway;GO:0044238//primary metabolic process	gi|312283365|dbj|BAJ34548.1|/0/unnamed protein product [Thellungiella halophila]
Bra016040	3681	65	540	2.562678675	19.86257608	2.954328245	Up	2.23E-87	7.96E-86	GO:0031224//intrinsic to membrane	GO:0042625//ATPase activity, coupled to transmembrane movement of ions;GO:0046914//transition metal ion binding;GO:0005548//phospholipid transporter activity;GO:0032559	GO:0009206;GO:0006869//lipid transport	gi|297839131|ref|XP_002887447.1|/0/hypothetical protein ARALYDRAFT_316232 [Arabidopsis lyrata subsp. lyrata]
Bra040056	1224	10	83	1.185673731	9.181302699	2.952991797	Up	1.28E-14	1.02E-13	GO:0043231//intracellular membrane-bounded organelle	GO:0004672//protein kinase activity;GO:0000166//nucleotide binding	GO:0006412//translation;GO:0006970//response to osmotic stress;GO:0006464//protein modification process	gi|15231959|ref|NP_187484.1|/1.66013e-172/serine/threonine protein kinase 2 [Arabidopsis thaliana]
Bra023560	873	236	1958	39.23235471	303.6729267	2.952402461	Up	0	0	-	-	-	gi|15237330|ref|NP_197140.1|/4.21273e-86/NC domain-containing protein-like protein [Arabidopsis thaliana]
Bra009013	204	27	224	19.20791444	148.6707329	2.952347881	Up	3.91E-37	6.65E-36	-	-	-	gi|18416352|ref|NP_568234.1|/1.61696e-30/uncharacterized protein [Arabidopsis thaliana]
Bra002775	1122	11	91	1.422808477	10.98136095	2.948243482	Up	7.02E-16	5.95E-15	-	-	-	gi|14326479|gb|AAK60285.1|AF385692_1/1.87505e-143/AT5g56980/MHM17_10 [Arabidopsis thaliana]
Bra006949	531	213	1762	58.21457057	449.2819947	2.948169049	Up	1.64E-280	2.05E-278	-	GO:0003676//nucleic acid binding;GO:0046914//transition metal ion binding	GO:0009743//response to carbohydrate stimulus	gi|15231686|ref|NP_190848.1|/4.06181e-74/zinc finger A20 and AN1 domain-containing stress-associated protein 6 [Arabidopsis thaliana]
Bra014953	1410	26	215	2.676090838	20.64557479	2.947633592	Up	1.20E-35	1.96E-34	GO:0044464//cell part	GO:0016491//oxidoreductase activity;GO:0005506//iron ion binding	GO:0008152//metabolic process	gi|15225510|ref|NP_182079.1|/0/cytochrome P450 76C4 [Arabidopsis thaliana]
Bra009237	1011	612	5057	87.85103498	677.2506482	2.946558681	Up	0	0	GO:0005618//cell wall	GO:0004857//enzyme inhibitor activity	GO:0023052//signaling	gi|160693714|gb|ABX46555.1|/1.03433e-174/polygalacturonase inhibitor protein 9 [Brassica napus]
Bra017780	654	4	33	0.887623637	6.831936528	2.94427458	Up	1.69E-06	6.77E-06	GO:0043231//intracellular membrane-bounded organelle	GO:0001071//nucleic acid binding transcription factor activity;GO:0003677//DNA binding	GO:0009725//response to hormone stimulus;GO:0006355//regulation of transcription, DNA-dependent;GO:0048513//organ development	gi|297798220|ref|XP_002866994.1|/2.21957e-82/homeobox-leucine zipper protein ATHB-40 [Arabidopsis lyrata subsp. lyrata]
Bra007581	564	8	66	2.058531414	15.84427833	2.94427458	Up	7.55E-12	5.02E-11	GO:0044464//cell part	GO:0008289//lipid binding	GO:0006952//defense response;GO:0009987//cellular process;GO:0010033//response to organic substance;GO:0009628//response to abiotic stimulus	gi|297820972|ref|XP_002878369.1|/2.1138e-66/hypothetical protein ARALYDRAFT_486595 [Arabidopsis lyrata subsp. lyrata]
Bra014254	1500	4	33	0.387003906	2.978724326	2.94427458	Up	1.69E-06	6.77E-06	GO:0043231//intracellular membrane-bounded organelle	GO:0004396//hexokinase activity;GO:0032559	GO:0006970//response to osmotic stress;GO:0006796//phosphate-containing compound metabolic process;GO:0006007//glucose catabolic process	gi|297847390|ref|XP_002891576.1|/0/hypothetical protein ARALYDRAFT_474175 [Arabidopsis lyrata subsp. lyrata]
Bra017811	579	84	692	21.05461663	161.8211049	2.942191266	Up	4.87E-111	2.22E-109	-	GO:0003676//nucleic acid binding;GO:0001071//nucleic acid binding transcription factor activity	GO:0006351//transcription, DNA-dependent;GO:0006952//defense response;GO:0009743//response to carbohydrate stimulus;GO:0008219//cell death;GO:0051707//response to other organism	gi|15234561|ref|NP_195408.1|/6.92426e-60/ethylene-responsive transcription factor RAP2-10 [Arabidopsis thaliana]
Bra031833	726	5	41	0.999493558	7.64636222	2.935504371	Up	8.70E-08	4.06E-07	-	-	-	gi|21593577|gb|AAM65544.1|/2.26859e-89/unknown [Arabidopsis thaliana]
Bra018941	1302	5	41	0.557321293	4.263639763	2.935504371	Up	8.70E-08	4.06E-07	GO:0043231//intracellular membrane-bounded organelle	-	GO:0006950//response to stress	gi|1655824|gb|AAC08048.1|/2.30971e-143/myrosinase-binding protein [Brassica napus]
Bra032019	1011	11	90	1.579021871	12.05310626	2.932301938	Up	1.21E-15	1.02E-14	GO:0016020//membrane;GO:0044444//cytoplasmic part	GO:0016628//oxidoreductase activity, acting on the CH-CH group of donors, NAD or NADP as acceptor;GO:0046914//transition metal ion binding	GO:0008152//metabolic process;GO:0006950//response to stress;GO:0010038//response to metal ion	gi|297832950|ref|XP_002884357.1|/2.23703e-161/predicted protein [Arabidopsis lyrata subsp. lyrata]
Bra007870	1860	22	180	1.716549582	13.10289293	2.932301938	Up	6.26E-30	8.81E-29	-	-	-	gi|297838731|ref|XP_002887247.1|/0/hypothetical protein ARALYDRAFT_476096 [Arabidopsis lyrata subsp. lyrata]
Bra016389	1107	47	384	6.161647551	46.9668285	2.93025411	Up	4.21E-62	1.12E-60	GO:0043231//intracellular membrane-bounded organelle	GO:0001071//nucleic acid binding transcription factor activity;GO:0003677//DNA binding;GO:0005515//protein binding	GO:0009627//systemic acquired resistance;GO:0006351//transcription, DNA-dependent	gi|226505872|ref|NP_001147039.1|/9.03471e-175/transcription factor TGA4 [Zea mays]
Bra006077	912	308	2511	49.0120078	372.7859242	2.927140233	Up	0	0	-	-	-	gi|15238248|ref|NP_196636.1|/1.23726e-160/uncharacterized protein [Arabidopsis thaliana]
Bra006416	528	131	1066	36.00675543	273.3574493	2.924449182	Up	4.62E-169	3.24E-167	-	-	-	-
Bra035505	240	15	122	9.070404041	68.82658481	2.923727203	Up	1.12E-20	1.17E-19	-	-	GO:0006950//response to stress	gi|297846270|ref|XP_002891016.1|/6.36326e-27/hypothetical protein ARALYDRAFT_890872 [Arabidopsis lyrata subsp. lyrata]
Bra033386	672	15	122	3.239430015	24.58092315	2.923727203	Up	1.12E-20	1.17E-19	GO:0009536//plastid	-	GO:0051234//establishment of localization	gi|30678917|ref|NP_171951.2|/2.10426e-75/integral membrane transporter family protein [Arabidopsis thaliana]
Bra024662	873	254	2065	42.22465295	320.2679232	2.92312184	Up	0	0	GO:0043231//intracellular membrane-bounded organelle	-	-	gi|62321391|dbj|BAD94732.1|/3.29946e-123/hypothetical protein [Arabidopsis thaliana]
Bra024020	1230	766	6224	90.37957067	685.1286107	2.922306224	Up	0	0	GO:0016020//membrane	GO:0004702//receptor signaling protein serine/threonine kinase activity;GO:0032559	GO:0006464//protein modification process	gi|297798854|ref|XP_002867311.1|/0/kinase family protein [Arabidopsis lyrata subsp. lyrata]
Bra010099	1521	185	1503	17.65180537	133.7942341	2.922128294	Up	2.04E-237	2.07E-235	-	GO:0005515//protein binding	-	gi|334188577|ref|NP_001190597.1|/0/calmodulin binding protein-like protein [Arabidopsis thaliana]
Bra039279	1380	57	463	5.994353975	45.42652711	2.92185883	Up	2.47E-74	7.63E-73	GO:0043231//intracellular membrane-bounded organelle	GO:0001071//nucleic acid binding transcription factor activity	GO:0009725//response to hormone stimulus;GO:0006351//transcription, DNA-dependent;GO:0006950//response to stress	gi|297828381|ref|XP_002882073.1|/2.36017e-93/basic helix-loop-helix family protein [Arabidopsis lyrata subsp. lyrata]
Bra002191	2592	41	333	2.295596084	17.39469698	2.921706823	Up	6.58E-54	1.56E-52	-	-	-	gi|15239586|ref|NP_197387.1|/0/inosine-uridine preferring nucleoside hydrolase family protein [Arabidopsis thaliana]
Bra026665	1785	85	690	6.910784031	52.33816616	2.920942076	Up	6.40E-110	2.88E-108	GO:0043231//intracellular membrane-bounded organelle;GO:0044444//cytoplasmic part	GO:0004702//receptor signaling protein serine/threonine kinase activity;GO:0032559	GO:0006464//protein modification process;GO:0009755//hormone-mediated signaling pathway	gi|30677926|ref|NP_178254.2|/0/mitogen-activated protein kinase 17 [Arabidopsis thaliana]
Bra029900	900	9	73	1.451264647	10.98216544	2.919780018	Up	7.06E-13	5.02E-12	-	-	-	gi|297819462|ref|XP_002877614.1|/1.51443e-110/hypothetical protein ARALYDRAFT_485209 [Arabidopsis lyrata subsp. lyrata]
Bra024952	1092	275	2227	36.54741555	276.1246701	2.917478495	Up	0	0	GO:0044444//cytoplasmic part;GO:0043231//intracellular membrane-bounded organelle	GO:0003824//catalytic activity	GO:0006950//response to stress	gi|89257466|gb|ABD64957.1|/0/hydrolase, NUDIX family protein [Brassica oleracea]
Bra007913	771	6	48	1.12938883	8.429357838	2.899880461	Up	7.91E-09	4.11E-08	-	-	GO:0009628//response to abiotic stimulus	gi|297841795|ref|XP_002888779.1|/2.43949e-84/hypothetical protein ARALYDRAFT_476162 [Arabidopsis lyrata subsp. lyrata]
Bra033400	1212	3	24	0.359223922	2.681120005	2.899880461	Up	5.84E-05	0.000190752	GO:0044424//intracellular part	GO:0003676//nucleic acid binding	GO:0009863//salicylic acid mediated signaling pathway;GO:0033554//cellular response to stress	gi|22329313|ref|NP_171845.2|/1.5318e-170/RNA recognition motif-containing protein [Arabidopsis thaliana]
Bra021638	1557	5	40	0.466045166	3.478395897	2.899880461	Up	1.51E-07	6.86E-07	-	-	-	gi|42569471|ref|NP_180608.2|/4.6207e-157/Kinase interacting (KIP1-like) family protein [Arabidopsis thaliana]
Bra007240	672	4	32	0.863848004	6.447455251	2.899880461	Up	2.93E-06	1.14E-05	-	-	-	gi|297816960|ref|XP_002876363.1|/5.15899e-90/hypothetical protein ARALYDRAFT_907078 [Arabidopsis lyrata subsp. lyrata]
Bra029641	903	3	24	0.482147723	3.598579675	2.899880461	Up	5.84E-05	0.000190772	-	-	-	gi|297829280|ref|XP_002882522.1|/2.67579e-123/hypothetical protein ARALYDRAFT_478057 [Arabidopsis lyrata subsp. lyrata]
Bra002927	1392	334	2666	34.82201092	259.3155386	2.896637233	Up	0	0	GO:0044464//cell part	GO:0043167//ion binding;GO:0008422//beta-glucosidase activity	GO:0044238//primary metabolic process	gi|297792991|ref|XP_002864380.1|/0/glycosyl hydrolase family 17 protein [Arabidopsis lyrata subsp. lyrata]
Bra039557	1446	27	215	2.709830253	20.13157708	2.893185808	Up	5.25E-35	8.44E-34	GO:0044464//cell part	GO:0035251//UDP-glucosyltransferase activity	GO:0009725//response to hormone stimulus;GO:0006970//response to osmotic stress;GO:0009687//abscisic acid metabolic process	gi|15233761|ref|NP_193263.1|/0/UDP-glucosyl transferase 71B5 [Arabidopsis thaliana]
Bra027920	1572	4094	32583	377.9565816	2806.377941	2.892416896	Up	0	0	-	-	-	-
Bra015958	1839	96	764	7.575932902	56.24957697	2.892346788	Up	2.55E-120	1.25E-118	GO:0005622//intracellular	-	-	gi|334183902|ref|NP_177526.3|/0/uncharacterized protein [Arabidopsis thaliana]
Bra007413	813	22	175	3.927161405	29.14440104	2.891659954	Up	9.49E-29	1.30E-27	-	GO:0003677//DNA binding	GO:0006351//transcription, DNA-dependent	gi|206574993|gb|ACI14405.1|/1.19384e-124/WRKY69-1 transcription factor [Brassica napus]
Bra038612	1092	130	1033	17.27696008	128.0811784	2.890137187	Up	6.24E-162	4.18E-160	GO:0043231//intracellular membrane-bounded organelle	GO:0000989//transcription factor binding transcription factor activity;GO:0004468//lysine N-acetyltransferase activity;GO:0046914//transition metal ion binding;GO:0005515//protein binding	GO:0000302//response to reactive oxygen species;GO:0009756//carbohydrate mediated signaling;GO:0048229//gametophyte development;GO:0051347//positive regulation of transferase activity;GO:0048511//rhythmic process;GO:0006970//response to osmotic stress;GO:0009755//hormone-mediated signaling pathway;GO:0006351//transcription, DNA-dependent	gi|297797307|ref|XP_002866538.1|/1.11947e-169/hypothetical protein ARALYDRAFT_919604 [Arabidopsis lyrata subsp. lyrata]
Bra004314	243	37	294	22.09744524	163.8131223	2.89009944	Up	2.89E-47	6.09E-46	-	-	-	gi|297838605|ref|XP_002887184.1|/3.25769e-23/hypothetical protein ARALYDRAFT_315868 [Arabidopsis lyrata subsp. lyrata]
Bra034623	2505	40	317	2.317388657	17.13401581	2.886291396	Up	8.93E-51	2.00E-49	GO:0043231//intracellular membrane-bounded organelle	GO:0060089;GO:0032561//guanyl ribonucleotide binding	GO:0009725//response to hormone stimulus;GO:0007166//cell surface receptor linked signaling pathway;GO:0009746;GO:0010015//root morphogenesis;GO:0034285	gi|297802534|ref|XP_002869151.1|/0/extra-large GTP-binding protein 2 [Arabidopsis lyrata subsp. lyrata]
Bra018128	3123	325	2573	15.10281813	111.5515048	2.884820295	Up	0	0	GO:0009536//plastid;GO:0016020//membrane	GO:0004672//protein kinase activity;GO:0032559	GO:0033554//cellular response to stress;GO:0007167//enzyme linked receptor protein signaling pathway;GO:0002218//activation of innate immune response;GO:0032412//regulation of ion transmembrane transporter activity;GO:0009581;GO:0006464//protein modification process	gi|297826041|ref|XP_002880903.1|/0/hypothetical protein ARALYDRAFT_901626 [Arabidopsis lyrata subsp. lyrata]
Bra026838	1224	27	212	3.201319073	23.45103822	2.872913413	Up	2.66E-34	4.21E-33	GO:0042579//microbody	-	-	gi|297849838|ref|XP_002892800.1|/5.35286e-163/kelch repeat-containing F-box family protein [Arabidopsis lyrata subsp. lyrata]
Bra033312	1236	127	997	14.91186166	109.2155102	2.872645468	Up	2.20E-155	1.42E-153	GO:0044464//cell part	GO:0016798//hydrolase activity, acting on glycosyl bonds;GO:0043167//ion binding	GO:0044238//primary metabolic process	gi|30678275|ref|NP_171733.2|/0/mannan endo-1,4-beta-mannosidase 1 [Arabidopsis thaliana]
Bra001703	765	20	157	3.794155939	27.78726793	2.872573115	Up	8.99E-26	1.12E-24	-	-	-	gi|297830484|ref|XP_002883124.1|/1.73056e-66/hypothetical protein ARALYDRAFT_341965 [Arabidopsis lyrata subsp. lyrata]
Bra007592	1008	9	70	1.295772006	9.402538908	2.859238476	Up	3.62E-12	2.46E-11	-	-	-	gi|6850895|emb|CAB71058.1|/0/putative protein [Arabidopsis thaliana]
Bra015725	1044	170	1318	23.63170401	170.9316728	2.85462418	Up	1.70E-203	1.44E-201	GO:0031224//intrinsic to membrane	GO:0015165//pyrimidine nucleotide sugar transmembrane transporter activity	GO:0072530;GO:0015785//UDP-galactose transport;GO:0051707//response to other organism	gi|312281713|dbj|BAJ33722.1|/5.79456e-160/unnamed protein product [Thellungiella halophila]
Bra017713	573	67	519	16.9694121	122.636675	2.853381999	Up	3.71E-81	1.25E-79	-	GO:0046872//metal ion binding	GO:0009743//response to carbohydrate stimulus	gi|297798376|ref|XP_002867072.1|/9.22948e-73/ring-H2 finger A3B [Arabidopsis lyrata subsp. lyrata]
Bra008255	1278	45	348	5.110086784	36.86854693	2.85097086	Up	6.64E-55	1.60E-53	-	GO:0004702//receptor signaling protein serine/threonine kinase activity;GO:0032559	GO:0006464//protein modification process	gi|133778900|gb|ABO38790.1|/0/At1g76360 [Arabidopsis thaliana]
Bra024477	1512	44	340	4.223256908	30.44631646	2.849839778	Up	1.17E-53	2.78E-52	GO:0044464//cell part	GO:0017111//nucleoside-triphosphatase activity;GO:0032559	-	gi|4874284|gb|AAD31347.1|/0/putative AAA-type ATPase [Arabidopsis thaliana]
Bra027775	3078	19	146	0.895842374	6.422318974	2.841777506	Up	8.15E-24	9.53E-23	GO:0044464//cell part	GO:0005543//phospholipid binding;GO:0000166//nucleotide binding	GO:0006952//defense response;GO:0009987//cellular process;GO:0023052//signaling	gi|15222556|ref|NP_176571.1|/0/TIR-NBS-LRR class disease resistance protein [Arabidopsis thaliana]
Bra014671	450	141	1082	45.47295892	325.5535072	2.839813892	Up	1.72E-166	1.19E-164	GO:0043231//intracellular membrane-bounded organelle;GO:0031090//organelle membrane	GO:0046872//metal ion binding	GO:0009856//pollination;GO:0019932//second-messenger-mediated signaling;GO:0009640//photomorphogenesis;GO:0009593//detection of chemical stimulus;GO:0009057//macromolecule catabolic process	gi|297822305|ref|XP_002879035.1|/2.3525e-80/calmodulin-2 [Arabidopsis lyrata subsp. lyrata]
Bra019366	1578	22	168	2.023309393	14.41484292	2.832766265	Up	4.17E-27	5.44E-26	GO:0031090//organelle membrane;GO:0043231//intracellular membrane-bounded organelle;GO:0030312//external encapsulating structure	GO:0016491//oxidoreductase activity;GO:0005506//iron ion binding	GO:0008152//metabolic process	gi|297803856|ref|XP_002869812.1|/0/hypothetical protein ARALYDRAFT_354499 [Arabidopsis lyrata subsp. lyrata]
Bra013253	846	19	145	3.259341405	23.20626624	2.831862037	Up	1.40E-23	1.62E-22	-	GO:0003677//DNA binding;GO:0001071//nucleic acid binding transcription factor activity	GO:0006351//transcription, DNA-dependent	gi|340749207|gb|AEK67477.1|/1.01189e-97/heat shock factor [Arabidopsis thaliana]
Bra011500	777	27	206	5.043004563	35.89664275	2.831493486	Up	6.77E-33	1.03E-31	-	-	-	gi|297802574|ref|XP_002869171.1|/6.3241e-72/hypothetical protein ARALYDRAFT_912986 [Arabidopsis lyrata subsp. lyrata]
Bra035195	633	37	282	8.482905517	60.31884676	2.829978448	Up	1.87E-44	3.74E-43	-	GO:0005488//binding	-	gi|15220064|ref|NP_178129.1|/2.28754e-73/protein LURP-one-related 5 [Arabidopsis thaliana]
Bra002625	1770	43	327	3.525671175	25.0139408	2.826762532	Up	3.05E-51	6.91E-50	GO:0016020//membrane	GO:0060089;GO:0004629//phospholipase C activity	GO:0007165//signal transduction;GO:0044238//primary metabolic process	gi|16555231|gb|AAL23439.1|/0/phosphoinositide-specific phospholipase C4 [Arabidopsis thaliana]
Bra036197	405	5	38	1.791684749	12.70387479	2.825879879	Up	4.50E-07	1.94E-06	-	GO:0046914//transition metal ion binding	-	gi|297815340|ref|XP_002875553.1|/1.29947e-48/zinc finger family protein [Arabidopsis lyrata subsp. lyrata]
Bra009735	1533	10	76	0.946682744	6.712419166	2.825879879	Up	5.80E-13	4.14E-12	GO:0043231//intracellular membrane-bounded organelle	GO:0003676//nucleic acid binding;GO:0034062//RNA polymerase activity;GO:0001071//nucleic acid binding transcription factor activity;GO:0000996	GO:0006351//transcription, DNA-dependent;GO:0009639//response to red or far red light	gi|312282679|dbj|BAJ34205.1|/0/unnamed protein product [Thellungiella halophila]
Bra036416	804	5	38	0.902527765	6.399339914	2.825879879	Up	4.50E-07	1.94E-06	GO:0043231//intracellular membrane-bounded organelle	GO:0004091//carboxylesterase activity	-	gi|297828884|ref|XP_002882324.1|/4.728e-142/esterase/lipase/thioesterase family protein [Arabidopsis lyrata subsp. lyrata]
Bra020445	1680	161	1223	13.90795286	98.56547215	2.825172271	Up	6.11E-187	4.81E-185	GO:0043234//protein complex	GO:0042393//histone binding	GO:2000028//regulation of photoperiodism, flowering;GO:0009409//response to cold	gi|186532536|ref|NP_200548.2|/0/protein VERNALIZATION INSENSITIVE 3 [Arabidopsis thaliana]
Bra040568	783	57	432	10.56476179	74.7015505	2.821877949	Up	4.58E-67	1.31E-65	GO:0031090//organelle membrane;GO:0043231//intracellular membrane-bounded organelle	-	-	gi|15220931|ref|NP_175779.1|/1.96683e-121/uncharacterized protein [Arabidopsis thaliana]
Bra034806	1404	18	136	1.860595701	13.11533632	2.817418301	Up	4.29E-22	4.76E-21	GO:0043234//protein complex	GO:0019787//small conjugating protein ligase activity	GO:0006950//response to stress;GO:0016567//protein ubiquitination;GO:0002252;GO:0009743//response to carbohydrate stimulus	gi|297833972|ref|XP_002884868.1|/0/U-box domain-containing protein 24 [Arabidopsis lyrata subsp. lyrata]
Bra022315	2505	165	1245	9.559228211	67.29290122	2.815488274	Up	1.37E-189	1.09E-187	-	-	-	gi|297830492|ref|XP_002883128.1|/0/plant synaptotagmin [Arabidopsis lyrata subsp. lyrata]
Bra035703	741	85	641	16.64743522	117.1244199	2.814670071	Up	1.92E-98	7.65E-97	-	-	-	gi|297822431|ref|XP_002879098.1|/2.81563e-58/hypothetical protein ARALYDRAFT_481665 [Arabidopsis lyrata subsp. lyrata]
Bra007293	1110	31	233	4.053081445	28.42107977	2.809870295	Up	9.91E-37	1.66E-35	GO:0005618//cell wall;GO:0043231//intracellular membrane-bounded organelle;GO:0016020//membrane	GO:0016843	GO:0009820//alkaloid metabolic process	gi|312281991|dbj|BAJ33861.1|/0/unnamed protein product [Thellungiella halophila]
Bra019340	1041	139	1043	19.37807741	135.6566882	2.807462831	Up	1.18E-158	7.76E-157	GO:0031224//intrinsic to membrane	-	GO:0006810//transport	gi|42567047|ref|NP_194032.2|/9.48661e-171/UDP-galactose transporter 2 [Arabidopsis thaliana]
Bra027160	711	8	60	1.632927872	11.42587007	2.806771056	Up	1.98E-10	1.18E-09	GO:0009536//plastid	GO:0003676//nucleic acid binding;GO:0001071//nucleic acid binding transcription factor activity	GO:0002218//activation of innate immune response;GO:0006351//transcription, DNA-dependent	gi|297843776|ref|XP_002889769.1|/1.9632e-98/MYB transcription factor [Arabidopsis lyrata subsp. lyrata]
Bra033079	264	8	60	4.397771656	30.77194552	2.806771056	Up	1.98E-10	1.18E-09	-	-	-	gi|30689454|ref|NP_850646.1|/9.02291e-13/uncharacterized protein [Arabidopsis thaliana]
Bra000046	885	22	165	3.607663528	25.24342649	2.806771056	Up	2.09E-26	2.66E-25	GO:0031981//nuclear lumen	GO:0005488//binding	GO:0006351//transcription, DNA-dependent	gi|30060337|gb|AAP13348.1|/2.7137e-72/transcription factor GT-3b [Arabidopsis thaliana]
Bra035422	3630	325	2434	12.99341626	90.78656411	2.804698006	Up	0	0	GO:0031224//intrinsic to membrane;GO:0043231//intracellular membrane-bounded organelle	GO:0042625//ATPase activity, coupled to transmembrane movement of ions;GO:0046872//metal ion binding;GO:0005548//phospholipid transporter activity;GO:0032559	GO:0009206;GO:0006869//lipid transport;GO:0006900//membrane budding;GO:0048513//organ development	gi|15218927|ref|NP_176191.1|/0/phospholipid-transporting ATPase 3 [Arabidopsis thaliana]
Bra009293	1398	35	262	3.633352119	25.37474878	2.804020445	Up	5.00E-41	9.36E-40	GO:0009536//plastid	GO:0004674//protein serine/threonine kinase activity;GO:0008378//galactosyltransferase activity;GO:0032559	GO:0009725//response to hormone stimulus;GO:0009312//oligosaccharide biosynthetic process;GO:0005985//sucrose metabolic process;GO:0019406;GO:0023052//signaling;GO:0006950//response to stress;GO:0006464//protein modification process	gi|15240687|ref|NP_196324.1|/0/CBL-interacting serine/threonine-protein kinase 2 [Arabidopsis thaliana]
Bra025579	2334	363	2708	22.57108255	157.0924958	2.799066746	Up	0	0	GO:0009536//plastid	GO:0004672//protein kinase activity;GO:0008378//galactosyltransferase activity;GO:0032559	GO:0009725//response to hormone stimulus;GO:0009312//oligosaccharide biosynthetic process;GO:0005985//sucrose metabolic process;GO:0019406;GO:0023052//signaling;GO:0006950//response to stress;GO:0006464//protein modification process	gi|297805652|ref|XP_002870710.1|/0/hypothetical protein ARALYDRAFT_493949 [Arabidopsis lyrata subsp. lyrata]
Bra035790	342	9	67	3.819117491	26.52505713	2.79604465	Up	1.83E-11	1.18E-10	-	-	GO:0006950//response to stress	gi|15231113|ref|NP_188669.1|/2.57002e-28/uncharacterized protein [Arabidopsis thaliana]
Bra031521	2034	180	1338	12.84304997	89.06617387	2.793889765	Up	5.63E-202	4.73E-200	GO:0043234//protein complex	GO:0046914//transition metal ion binding;GO:0019787//small conjugating protein ligase activity	GO:0032446//protein modification by small protein conjugation	gi|15219012|ref|NP_176225.1|/0/U-box domain-containing protein 19 [Arabidopsis thaliana]
Bra018656	1464	7	52	0.693910692	4.809167442	2.792965257	Up	3.69E-09	1.97E-08	GO:0044464//cell part	GO:0015103//inorganic anion transmembrane transporter activity	GO:0015698//inorganic anion transport;GO:0010035//response to inorganic substance;GO:0048528//post-embryonic root development	gi|9931082|emb|CAC05338.1|/0/high-affinity nitrate transporter [Brassica napus]
Bra001392	1290	93	690	10.46260559	72.42141596	2.791174201	Up	6.41E-105	2.73E-103	GO:0009941//chloroplast envelope	GO:0016705//oxidoreductase activity, acting on paired donors, with incorporation or reduction of molecular oxygen	GO:0009628//response to abiotic stimulus;GO:0006631//fatty acid metabolic process	gi|7378667|emb|CAB85467.1|/0/chloroplast omega-3 fatty acid desaturase [Brassica juncea]
Bra019826	1485	12	89	1.172739108	8.114676003	2.790651391	Up	8.72E-15	6.98E-14	-	-	-	gi|297849724|ref|XP_002892743.1|/2.94296e-137/hypothetical protein ARALYDRAFT_471490 [Arabidopsis lyrata subsp. lyrata]
Bra031401	1383	10	74	1.049359831	7.244646031	2.787405732	Up	1.70E-12	1.18E-11	GO:0031224//intrinsic to membrane	GO:0005488//binding	-	gi|15220600|ref|NP_176367.1|/0/Sulfite exporter TauE/SafE family protein [Arabidopsis thaliana]
Bra013945	1278	130	961	14.76247293	101.8122805	2.785905269	Up	3.80E-145	2.30E-143	GO:0043231//intracellular membrane-bounded organelle;GO:0043234//protein complex	GO:0019900//kinase binding;GO:0046872//metal ion binding;GO:0004721//phosphoprotein phosphatase activity	GO:0010118//stomatal movement;GO:0009767//photosynthetic electron transport chain;GO:0009738//abscisic acid mediated signaling pathway;GO:0006950//response to stress;GO:0006464//protein modification process	gi|312283417|dbj|BAJ34574.1|/0/unnamed protein product [Thellungiella halophila]
Bra000593	792	43	317	7.879340884	54.19281516	2.781954736	Up	6.40E-49	1.38E-47	-	-	-	gi|297792253|ref|XP_002864011.1|/1.10749e-103/hypothetical protein ARALYDRAFT_917968 [Arabidopsis lyrata subsp. lyrata]
Bra021263	825	14	103	2.462752127	16.9040554	2.779026066	Up	7.73E-17	6.90E-16	GO:0044431//Golgi apparatus part	GO:0005083//small GTPase regulator activity;GO:0046914//transition metal ion binding	GO:0032850;GO:0003006//developmental process involved in reproduction	gi|297830388|ref|XP_002883076.1|/1.11891e-93/ARF-GAP domain 15 [Arabidopsis lyrata subsp. lyrata]
Bra011627	1215	31	228	3.702815148	25.40774958	2.778574165	Up	1.43E-35	2.34E-34	GO:0043231//intracellular membrane-bounded organelle;GO:0016020//membrane	GO:0004713//protein tyrosine kinase activity;GO:0032559	GO:0006464//protein modification process	gi|334187198|ref|NP_001190928.1|/3.31715e-165/putative serine/threonine-protein kinase Cx32 [Arabidopsis thaliana]
Bra023297	4524	6	44	0.192475417	1.316854256	2.774349579	Up	6.95E-08	3.27E-07	GO:0005618//cell wall;GO:0005576//extracellular region	GO:0004175//endopeptidase activity;GO:0005515//protein binding	GO:0019538//protein metabolic process;GO:0044092//negative regulation of molecular function	gi|297742465|emb|CBI34614.3|/0/unnamed protein product [Vitis vinifera]
Bra036177	1287	3	22	0.338290127	2.314471116	2.774349579	Up	0.000174977	0.000529627	GO:0042579//microbody	GO:0016787//hydrolase activity	-	gi|15238956|ref|NP_199648.1|/0/thioesterase family protein [Arabidopsis thaliana]
Bra030621	1383	12	88	1.259231797	8.615254739	2.774349579	Up	1.49E-14	1.18E-13	GO:0043231//intracellular membrane-bounded organelle	GO:0005515//protein binding	GO:0009725//response to hormone stimulus;GO:0000302//response to reactive oxygen species;GO:0048229//gametophyte development;GO:0006970//response to osmotic stress	gi|42561724|ref|NP_172060.2|/1.19898e-137/BTB and TAZ domain protein 3 [Arabidopsis thaliana]
Bra019614	1461	3	22	0.298000954	2.038825685	2.774349579	Up	0.000174977	0.000529576	GO:0043231//intracellular membrane-bounded organelle;GO:0031224//intrinsic to membrane	GO:0046872//metal ion binding;GO:0005515//protein binding	GO:0051234//establishment of localization;GO:0044267//cellular protein metabolic process	gi|15240355|ref|NP_200988.1|/0/pentatricopeptide repeat-containing protein [Arabidopsis thaliana]
Bra018798	1077	12	88	1.617007963	11.06304299	2.774349579	Up	1.49E-14	1.18E-13	GO:0044464//cell part	GO:0004620//phospholipase activity;GO:0042578//phosphoric ester hydrolase activity	GO:0044238//primary metabolic process;GO:0007165//signal transduction	gi|18402763|ref|NP_564553.1|/0/PI-PLC X domain-containing protein [Arabidopsis thaliana]
Bra012074	3429	65	476	2.751012016	18.79520638	2.772330411	Up	2.16E-72	6.50E-71	-	GO:0016798//hydrolase activity, acting on glycosyl bonds;GO:0043167//ion binding	GO:0044238//primary metabolic process	gi|78499697|gb|ABB45851.1|/0/hypothetical protein [Eutrema halophilum]
Bra035756	1563	10	73	0.92851225	6.323703711	2.767776925	Up	2.91E-12	1.99E-11	GO:0031224//intrinsic to membrane;GO:0009534//chloroplast thylakoid	GO:0022891//substrate-specific transmembrane transporter activity	GO:0006810//transport	gi|297835022|ref|XP_002885393.1|/0/carbohydrate transporter/ sugar porter [Arabidopsis lyrata subsp. lyrata]
Bra019035	189	27	197	20.73235209	141.1276316	2.767044778	Up	8.34E-31	1.21E-29	GO:0044464//cell part	-	-	gi|21617917|gb|AAM66967.1|/5.29366e-21/unknown [Arabidopsis thaliana]
Bra006866	1047	14	102	1.940563997	13.19049584	2.764950881	Up	1.32E-16	1.17E-15	-	GO:0004712//protein serine/threonine/tyrosine kinase activity;GO:0032559	GO:0006464//protein modification process	gi|15241264|ref|NP_200469.1|/2.28351e-164/mitogen-activated protein kinase kinase 6 [Arabidopsis thaliana]
Bra007669	1125	68	494	8.77208853	59.45413402	2.760784851	Up	9.67E-75	3.00E-73	GO:0043234//protein complex	GO:0004721//phosphoprotein phosphatase activity;GO:0043169//cation binding	GO:0006464//protein modification process	gi|21554078|gb|AAM63159.1|/4.6155e-158/protein phosphatase-2C [Arabidopsis thaliana]
Bra012675	1284	372	2701	42.04598509	284.8178421	2.759999574	Up	0	0	GO:0043231//intracellular membrane-bounded organelle	GO:0016787//hydrolase activity	-	gi|238480782|ref|NP_193443.3|/0/uncharacterized protein [Arabidopsis thaliana]
Bra011468	1161	35	254	4.375044154	29.62164196	2.759282131	Up	3.56E-39	6.38E-38	GO:0043231//intracellular membrane-bounded organelle	GO:0046872//metal ion binding;GO:0051766//inositol trisphosphate kinase activity;GO:0051765//inositol tetrakisphosphate kinase activity;GO:0032559	GO:0043647//inositol phosphate metabolic process;GO:0006950//response to stress;GO:0006796//phosphate-containing compound metabolic process	gi|42567363|ref|NP_195103.3|/4.20808e-178/inositol-tetrakisphosphate 1-kinase 3 [Arabidopsis thaliana]
Bra007645	1800	105	762	8.465710438	57.31787718	2.759282131	Up	2.67E-114	1.25E-112	-	GO:0004672//protein kinase activity;GO:0032559	GO:0006464//protein modification process	gi|297821080|ref|XP_002878423.1|/0/kinase family protein [Arabidopsis lyrata subsp. lyrata]
Bra031656	969	1242	9012	186.0134872	1259.229929	2.759062601	Up	0	0	GO:0043231//intracellular membrane-bounded organelle	GO:0005488//binding	GO:0006605//protein targeting	gi|18390977|ref|NP_563835.1|/2.81932e-81/uncharacterized protein [Arabidopsis thaliana]
Bra007869	693	71	515	14.86865655	100.6193774	2.758561963	Up	8.80E-78	2.86E-76	-	GO:0003676//nucleic acid binding;GO:0001071//nucleic acid binding transcription factor activity	GO:0006950//response to stress;GO:0010467//gene expression	gi|297838729|ref|XP_002887246.1|/5.69463e-87/ATHB29/ZFHD1 [Arabidopsis lyrata subsp. lyrata]
Bra024659	684	139	1005	29.49207396	198.9379285	2.753919174	Up	7.14E-150	4.44E-148	GO:0044424//intracellular part	GO:0016765//transferase activity, transferring alkyl or aryl (other than methyl) groups	GO:0006790//sulfur compound metabolic process;GO:0009404//toxin metabolic process;GO:0010038//response to metal ion	gi|297850948|ref|XP_002893355.1|/3.95336e-101/glutathione S-transferase 12 [Arabidopsis lyrata subsp. lyrata]
Bra027376	2331	126	910	7.844673765	52.85751602	2.752323272	Up	8.59E-136	4.79E-134	GO:0005618//cell wall;GO:0043231//intracellular membrane-bounded organelle;GO:0031410//cytoplasmic vesicle;GO:0031090//organelle membrane;GO:0005576//extracellular region	GO:0004175//endopeptidase activity;GO:0005515//protein binding	GO:0009845//seed germination;GO:0044092//negative regulation of molecular function;GO:0010191;GO:0019538//protein metabolic process;GO:0003006//developmental process involved in reproduction	gi|297834254|ref|XP_002885009.1|/0/subtilase family protein [Arabidopsis lyrata subsp. lyrata]
Bra017301	1485	88	635	8.600086794	57.89684564	2.751061624	Up	3.07E-95	1.18E-93	GO:0044464//cell part	GO:0016757//transferase activity, transferring glycosyl groups	GO:0005975//carbohydrate metabolic process	gi|42569649|ref|NP_565817.2|/0/nucleotide-diphospho-sugar transferase domain-containing protein [Arabidopsis thaliana]
Bra020126	561	5	36	1.293462252	8.688549323	2.747877367	Up	1.33E-06	5.39E-06	-	-	-	gi|297812261|ref|XP_002874014.1|/4.81657e-55/hypothetical protein ARALYDRAFT_488984 [Arabidopsis lyrata subsp. lyrata]
Bra038411	966	5	36	0.751172177	5.045834545	2.747877367	Up	1.33E-06	5.39E-06	-	-	-	gi|18397813|ref|NP_564374.1|/5.79523e-111/uncharacterized protein [Arabidopsis thaliana]
Bra041119	564	5	36	1.286582133	8.642333635	2.747877367	Up	1.33E-06	5.39E-06	GO:0044464//cell part	GO:0046914//transition metal ion binding	-	gi|18397934|ref|NP_565380.1|/8.03241e-66/Plastocyanin-like domain-containing protein [Arabidopsis thaliana]
Bra017160	2373	33	237	2.018193567	13.52253889	2.74422959	Up	1.89E-36	3.15E-35	GO:0043231//intracellular membrane-bounded organelle;GO:0031224//intrinsic to membrane	GO:0046914//transition metal ion binding;GO:0016830//carbon-carbon lyase activity	GO:0006633//fatty acid biosynthetic process;GO:0007275//multicellular organismal development;GO:0006081//cellular aldehyde metabolic process	gi|3236252|gb|AAC23640.1|/2.61945e-173/CER1-like protein [Arabidopsis thaliana]
Bra016056	825	621	4451	109.2406479	730.4849573	2.741344788	Up	0	0	-	GO:0005488//binding	GO:0006950//response to stress;GO:0009719	gi|18410088|ref|NP_565043.1|/4.38978e-98/protein TIFY 11B [Arabidopsis thaliana]
Bra003435	708	26	186	5.329502939	35.57028278	2.738599554	Up	7.29E-29	9.99E-28	GO:0031231//intrinsic to peroxisomal membrane;GO:0009536//plastid	GO:0005515//protein binding	GO:0007031//peroxisome organization	gi|30695340|ref|NP_191666.2|/5.83339e-111/peroxisomal membrane protein 11E [Arabidopsis thaliana]
Bra025159	2490	81	578	4.72098138	31.42940235	2.73495614	Up	2.62E-86	9.23E-85	GO:0009536//plastid	GO:0043169//cation binding;GO:0003676//nucleic acid binding;GO:0008238//exopeptidase activity;GO:0001071//nucleic acid binding transcription factor activity;GO:0008237//metallopeptidase activity	GO:0048827//phyllome development;GO:0009725//response to hormone stimulus;GO:0009908//flower development;GO:0006351//transcription, DNA-dependent;GO:0048528//post-embryonic root development;GO:0006464//protein modification process	gi|297814782|ref|XP_002875274.1|/6.42594e-154/hypothetical protein ARALYDRAFT_322718 [Arabidopsis lyrata subsp. lyrata]
Bra011237	651	9	64	2.006356654	13.31087536	2.729955459	Up	9.12E-11	5.59E-10	GO:0043231//intracellular membrane-bounded organelle	GO:0001071//nucleic acid binding transcription factor activity	GO:0048468//cell development;GO:0006351//transcription, DNA-dependent	gi|297798868|ref|XP_002867318.1|/5.24226e-76/basic helix-loop-helix family protein [Arabidopsis lyrata subsp. lyrata]
Bra022516	999	110	782	15.979891	105.9860962	2.729545545	Up	6.46E-116	3.06E-114	GO:0043231//intracellular membrane-bounded organelle	GO:0046914//transition metal ion binding	-	gi|15240674|ref|NP_199856.1|/1.28983e-153/MYND-type zinc finger protein [Arabidopsis thaliana]
Bra011135	183	19	135	15.06777502	99.8827084	2.728768544	Up	2.92E-21	3.13E-20	-	-	-	gi|30688449|ref|NP_567834.2|/2.80945e-19/uncharacterized protein [Arabidopsis thaliana]
Bra023756	2343	413	2934	25.58140414	169.5490857	2.728535645	Up	0	0	GO:0031090//organelle membrane	GO:0004673//protein histidine kinase activity;GO:0004871//signal transducer activity;GO:0032559	GO:0000160//two-component signal transduction system (phosphorelay);GO:0006351//transcription, DNA-dependent	gi|29824097|dbj|BAB84007.2|/0/ethylene receptor [Brassica oleracea]
Bra007181	1071	52	369	7.0462896	46.64923505	2.726917749	Up	1.60E-55	3.88E-54	GO:0019866//organelle inner membrane;GO:0031224//intrinsic to membrane	-	GO:0046907//intracellular transport	gi|297816870|ref|XP_002876318.1|/2.79334e-165/mitochondrial substrate carrier family protein [Arabidopsis lyrata subsp. lyrata]
Bra030095	507	138	979	39.50187795	261.446218	2.726521054	Up	1.69E-144	1.01E-142	GO:0043231//intracellular membrane-bounded organelle	GO:0003676//nucleic acid binding;GO:0001071//nucleic acid binding transcription factor activity	GO:0000160//two-component signal transduction system (phosphorelay);GO:0006351//transcription, DNA-dependent	gi|114205634|gb|ABI54330.1|/1.48585e-35/putative ethylene-responsive element binding factor [Brassica rapa subsp. pekinensis]
Bra010922	702	97	688	20.053087	132.696344	2.726232373	Up	4.63E-102	1.93E-100	GO:0043231//intracellular membrane-bounded organelle	GO:0046914//transition metal ion binding;GO:0001071//nucleic acid binding transcription factor activity	GO:0009725//response to hormone stimulus;GO:0006972//hyperosmotic response;GO:0009642//response to light intensity;GO:0044237//cellular metabolic process;GO:0009743//response to carbohydrate stimulus;GO:0040007//growth	gi|297851214|ref|XP_002893488.1|/1.30564e-78/hypothetical protein ARALYDRAFT_472978 [Arabidopsis lyrata subsp. lyrata]
Bra025649	426	97	687	33.04522787	218.3507909	2.724133907	Up	7.85E-102	3.26E-100	GO:0016020//membrane;GO:0009536//plastid	-	GO:0051707//response to other organism;GO:0006970//response to osmotic stress	gi|297805762|ref|XP_002870765.1|/6.45843e-64/hypothetical protein ARALYDRAFT_494019 [Arabidopsis lyrata subsp. lyrata]
Bra028224	1275	59	416	6.715656011	44.17644633	2.71767713	Up	3.63E-62	9.69E-61	-	GO:0008374//O-acyltransferase activity	GO:0009813//flavonoid biosynthetic process	gi|240256381|ref|NP_568561.4|/1.88499e-166/HXXXD-type acyl-transferase-like protein [Arabidopsis thaliana]
Bra029712	1359	562	3960	60.01550635	394.5330233	2.716738856	Up	0	0	GO:0043231//intracellular membrane-bounded organelle	GO:0004674//protein serine/threonine kinase activity;GO:0032559	GO:0006412//translation;GO:0006970//response to osmotic stress;GO:0006464//protein modification process	gi|15231959|ref|NP_187484.1|/0/serine/threonine protein kinase 2 [Arabidopsis thaliana]
Bra031206	2256	112	785	7.204859947	47.11272155	2.709074383	Up	2.01E-115	9.44E-114	GO:0012507//ER to Golgi transport vesicle membrane	GO:0046914//transition metal ion binding	GO:0048193//Golgi vesicle transport;GO:0015031//protein transport	gi|297821359|ref|XP_002878562.1|/0/hypothetical protein ARALYDRAFT_481031 [Arabidopsis lyrata subsp. lyrata]
Bra008792	1188	11	77	1.343763562	8.775702981	2.707235383	Up	1.34E-12	9.36E-12	-	GO:0016747//transferase activity, transferring acyl groups other than amino-acyl groups	GO:0009699//phenylpropanoid biosynthetic process	gi|148610286|gb|ABQ95962.1|/0/chalcone synthase [Brassica rapa var. parachinensis]
Bra040624	3285	24	168	1.060284673	6.924390297	2.707235383	Up	6.61E-26	8.29E-25	GO:0016020//membrane	GO:0004672//protein kinase activity	-	gi|30697422|ref|NP_176860.2|/0/protein kinase domain-containing protein [Arabidopsis thaliana]
Bra020391	750	6	42	1.161011717	7.582207376	2.707235383	Up	2.03E-07	9.11E-07	GO:0031090//organelle membrane;GO:0043231//intracellular membrane-bounded organelle	-	GO:0051234//establishment of localization;GO:0009314//response to radiation;GO:0006972//hyperosmotic response	gi|157849740|gb|ABV89653.1|/5.04048e-87/temperature-induced lipocalin [Brassica rapa]
Bra011686	375	3	21	1.161011717	7.582207376	2.707235383	Up	0.000300994	0.000876987	GO:0043231//intracellular membrane-bounded organelle	-	-	gi|15234426|ref|NP_195368.1|/1.06683e-50/uncharacterized protein [Arabidopsis thaliana]
Bra024784	2331	3	21	0.186777947	1.219788831	2.707235383	Up	0.000300994	0.000876905	GO:0031224//intrinsic to membrane	-	-	gi|240254432|ref|NP_178423.5|/0/phosphate transporter PHO1-5 [Arabidopsis thaliana]
Bra033666	558	12	84	3.12099924	20.38227789	2.707235383	Up	1.25E-13	9.37E-13	GO:0043231//intracellular membrane-bounded organelle	GO:0046914//transition metal ion binding;GO:0003676//nucleic acid binding;GO:0001071//nucleic acid binding transcription factor activity	GO:0009725//response to hormone stimulus;GO:0006972//hyperosmotic response;GO:0009642//response to light intensity;GO:0044237//cellular metabolic process;GO:0009743//response to carbohydrate stimulus;GO:0040007//growth	gi|21618143|gb|AAM67193.1|/1.05546e-62/Cys2/His2-type zinc finger protein 3 [Arabidopsis thaliana]
Bra028899	738	4	28	0.786593304	5.136996867	2.707235383	Up	2.58E-05	8.84E-05	GO:0031981//nuclear lumen	GO:0003677//DNA binding;GO:0005515//protein binding	GO:0006351//transcription, DNA-dependent	gi|15240966|ref|NP_195758.1|/4.59384e-69/transcription factor [Arabidopsis thaliana]
Bra011926	2406	15	105	0.904778458	5.908827444	2.707235383	Up	1.04E-16	9.26E-16	-	-	-	gi|297826251|ref|XP_002881008.1|/0/hypothetical protein ARALYDRAFT_320665 [Arabidopsis lyrata subsp. lyrata]
Bra004538	1080	29	203	3.896914329	25.44953864	2.707235383	Up	5.31E-31	7.73E-30	-	-	-	gi|18407071|ref|NP_566074.1|/0/uncharacterized protein [Arabidopsis thaliana]
Bra034170	771	4	28	0.752925887	4.917125406	2.707235383	Up	2.58E-05	8.84E-05	-	GO:0016787//hydrolase activity	GO:0044238//primary metabolic process	gi|297833908|ref|XP_002884836.1|/2.83528e-141/CPRD49 [Arabidopsis lyrata subsp. lyrata]
Bra026565	2445	15	105	0.890346409	5.814576208	2.707235383	Up	1.04E-16	9.26E-16	GO:0031224//intrinsic to membrane	-	-	gi|240254432|ref|NP_178423.5|/0/phosphate transporter PHO1-5 [Arabidopsis thaliana]
Bra028949	663	4	28	0.875574447	5.71810511	2.707235383	Up	2.58E-05	8.84E-05	GO:0000325//plant-type vacuole;GO:0005840//ribosome;GO:0031012//extracellular matrix;GO:0031090//organelle membrane	GO:0046872//metal ion binding	GO:0019932//second-messenger-mediated signaling;GO:0009593//detection of chemical stimulus	gi|15241101|ref|NP_200410.1|/3.56665e-112/calcineurin B-like protein 2 [Arabidopsis thaliana]
Bra007921	1923	5	35	0.377343902	2.46431597	2.707235383	Up	2.27E-06	8.98E-06	GO:0016020//membrane	GO:0004672//protein kinase activity;GO:0032559	GO:0006464//protein modification process;GO:0042221//response to chemical stimulus	gi|297841807|ref|XP_002888785.1|/0/kinase family protein [Arabidopsis lyrata subsp. lyrata]
Bra015912	831	9	63	1.571766765	10.26472118	2.707235383	Up	1.55E-10	9.35E-10	GO:0043231//intracellular membrane-bounded organelle	GO:0003676//nucleic acid binding;GO:0001071//nucleic acid binding transcription factor activity	GO:0009725//response to hormone stimulus;GO:0009743//response to carbohydrate stimulus;GO:0006355//regulation of transcription, DNA-dependent;GO:0040007//growth;GO:0006970//response to osmotic stress;GO:0007275//multicellular organismal development;GO:0006109//regulation of carbohydrate metabolic process	gi|15221257|ref|NP_177583.1|/3.37697e-90/myb domain protein 95 [Arabidopsis thaliana]
Bra015120	1245	11	77	1.282241856	8.373923808	2.707235383	Up	1.34E-12	9.36E-12	-	GO:0004672//protein kinase activity;GO:0019900//kinase binding;GO:0032559	GO:0006464//protein modification process	gi|297831428|ref|XP_002883596.1|/6.70585e-161/oxidative signal-inducible1 [Arabidopsis lyrata subsp. lyrata]
Bra004673	423	3	21	1.029265707	6.721815049	2.707235383	Up	0.000300994	0.000877069	-	-	-	gi|21537173|gb|AAM61514.1|/2.40293e-34/unknown [Arabidopsis thaliana]
Bra026510	1008	60	418	8.638480039	56.14658948	2.700348997	Up	4.88E-62	1.30E-60	GO:0043231//intracellular membrane-bounded organelle	GO:0005488//binding;GO:0001071//nucleic acid binding transcription factor activity	GO:0009813//flavonoid biosynthetic process;GO:0009267//cellular response to starvation;GO:0048513//organ development;GO:0048468//cell development;GO:0006351//transcription, DNA-dependent	gi|15230869|ref|NP_189199.1|/2.39545e-139/transcription factor AIG1 [Arabidopsis thaliana]
Bra024088	849	43	299	7.350339199	47.68382983	2.69761738	Up	8.82E-45	1.78E-43	GO:0005618//cell wall;GO:0005576//extracellular region	GO:0004553//hydrolase activity, hydrolyzing O-glycosyl compounds;GO:0046527//glucosyltransferase activity	GO:0009725//response to hormone stimulus;GO:0009605//response to external stimulus;GO:0006950//response to stress;GO:0006073//cellular glucan metabolic process;GO:0007047//cellular cell wall organization	gi|15234681|ref|NP_194757.1|/1.18892e-138/xyloglucan:xyloglucosyl transferase [Arabidopsis thaliana]
Bra028533	564	335	2317	86.20100294	556.2301953	2.689905504	Up	0	0	-	GO:0005488//binding	GO:0009743//response to carbohydrate stimulus	gi|297816570|ref|XP_002876168.1|/2.85688e-63/hypothetical protein ARALYDRAFT_485652 [Arabidopsis lyrata subsp. lyrata]
Bra033911	591	23	159	5.64789964	36.42648576	2.68920146	Up	1.99E-24	2.36E-23	-	-	GO:0006950//response to stress;GO:0015995//chlorophyll biosynthetic process;GO:0009639//response to red or far red light;GO:0009411//response to UV	gi|38123375|gb|AAR11456.1|/1.15559e-81/ELIP [Brassica rapa subsp. pekinensis]
Bra014876	1305	23	159	2.557784434	16.4965924	2.68920146	Up	1.99E-24	2.36E-23	-	GO:0005515//protein binding	-	gi|297851458|ref|XP_002893610.1|/1.03774e-151/heat shock protein binding protein [Arabidopsis lyrata subsp. lyrata]
Bra009267	1959	34	235	2.518784991	16.24205802	2.688934566	Up	2.10E-35	3.41E-34	-	-	-	gi|297806767|ref|XP_002871267.1|/0/predicted protein [Arabidopsis lyrata subsp. lyrata]
Bra004299	555	11	76	2.876380381	18.54079024	2.688376356	Up	2.28E-12	1.56E-11	-	-	-	gi|297841547|ref|XP_002888655.1|/8.6301e-17/hypothetical protein ARALYDRAFT_894597 [Arabidopsis lyrata subsp. lyrata]
Bra000811	537	176	1214	47.56472585	306.0920376	2.686001548	Up	6.92E-176	5.07E-174	-	-	-	gi|18412772|ref|NP_567282.1|/6.97554e-45/F-box protein [Arabidopsis thaliana]
Bra024649	1725	193	1323	16.23733778	103.8432749	2.67702077	Up	8.12E-191	6.54E-189	-	-	-	gi|13877765|gb|AAK43960.1|AF370145_1/0/unknown protein [Arabidopsis thaliana]
Bra006461	1218	43	294	5.123512299	32.68192834	2.673288051	Up	1.22E-43	2.41E-42	GO:0005618//cell wall	GO:0030246//carbohydrate binding	GO:0009628//response to abiotic stimulus	gi|15238837|ref|NP_197348.1|/3.95076e-150/curculin-like (mannose-binding) lectin family protein [Arabidopsis thaliana]
Bra017104	741	6	41	1.175113074	7.491577559	2.672469965	Up	3.46E-07	1.51E-06	GO:0016020//membrane	GO:0016791//phosphatase activity	-	gi|18404847|ref|NP_565895.1|/3.72683e-127/haloacid dehalogenase-like hydrolase domain-containing protein [Arabidopsis thaliana]
Bra019973	693	6	41	1.256506187	8.010474706	2.672469965	Up	3.46E-07	1.51E-06	GO:0044464//cell part	-	-	gi|297849316|ref|XP_002892539.1|/6.28157e-94/hypothetical protein ARALYDRAFT_471106 [Arabidopsis lyrata subsp. lyrata]
Bra021281	1062	235	1604	32.11367156	204.497253	2.670821941	Up	2.32E-230	2.26E-228	-	GO:0005515//protein binding	-	gi|18401669|ref|NP_566590.1|/9.20049e-153/protein TIFY 6B [Arabidopsis thaliana]
Bra026580	1467	226	1537	22.3575876	141.8572005	2.665602948	Up	2.39E-220	2.21E-218	GO:0016020//membrane;GO:0009536//plastid	GO:0004713//protein tyrosine kinase activity;GO:0032559	GO:0006464//protein modification process	gi|297817892|ref|XP_002876829.1|/0/hypothetical protein ARALYDRAFT_484186 [Arabidopsis lyrata subsp. lyrata]
Bra027272	1587	5	34	0.457235238	2.900745463	2.665415207	Up	3.86E-06	1.48E-05	GO:0005840//ribosome	-	-	gi|297834384|ref|XP_002885074.1|/0/pentatricopeptide repeat-containing protein [Arabidopsis lyrata subsp. lyrata]
Bra031702	501	10	68	2.896735821	18.37717784	2.665415207	Up	4.14E-11	2.61E-10	GO:0016020//membrane	-	-	gi|297849336|ref|XP_002892549.1|/3.88117e-49/hypothetical protein ARALYDRAFT_888272 [Arabidopsis lyrata subsp. lyrata]
Bra004376	1014	5	34	0.715613731	4.539924112	2.665415207	Up	3.86E-06	1.48E-05	GO:0043231//intracellular membrane-bounded organelle;GO:0044444//cytoplasmic part	GO:0016866//intramolecular transferase activity;GO:0004601//peroxidase activity	GO:0008652//cellular amino acid biosynthetic process;GO:0050896//response to stimulus;GO:0043648//dicarboxylic acid metabolic process	gi|297838699|ref|XP_002887231.1|/7.03545e-139/hypothetical protein ARALYDRAFT_894718 [Arabidopsis lyrata subsp. lyrata]
Bra031630	690	134	911	28.18398009	178.7627049	2.665098514	Up	2.50E-131	1.33E-129	GO:0031224//intrinsic to membrane	GO:0046914//transition metal ion binding	-	gi|21537204|gb|AAM61545.1|/1.39334e-77/unknown [Arabidopsis thaliana]
Bra031585	1221	88	597	10.45956502	66.20126657	2.662035963	Up	1.48E-86	5.22E-85	GO:0016020//membrane	GO:0004672//protein kinase activity;GO:0032559	GO:0006952//defense response;GO:0006464//protein modification process	gi|297849052|ref|XP_002892407.1|/0/hypothetical protein ARALYDRAFT_470784 [Arabidopsis lyrata subsp. lyrata]
Bra027540	1920	214	1450	16.17555387	102.2526106	2.660250659	Up	1.58E-207	1.38E-205	GO:0016020//membrane	GO:0004672//protein kinase activity;GO:0032559	GO:0006464//protein modification process	gi|15241455|ref|NP_199242.1|/0/protein kinase-like protein [Arabidopsis thaliana]
Bra020294	1866	110	744	8.555150649	53.98448063	2.657679558	Up	2.96E-107	1.31E-105	GO:0044444//cytoplasmic part;GO:0043234//protein complex;GO:0043231//intracellular membrane-bounded organelle	-	GO:0006887//exocytosis	gi|297796919|ref|XP_002866344.1|/0/ATEXO70H7 [Arabidopsis lyrata subsp. lyrata]
Bra016265	1185	12	81	1.469635085	9.254954753	2.654767963	Up	6.10E-13	4.35E-12	GO:0016020//membrane;GO:0009536//plastid	GO:0004713//protein tyrosine kinase activity;GO:0032559	GO:0006464//protein modification process	gi|297838753|ref|XP_002887258.1|/0/hypothetical protein ARALYDRAFT_476109 [Arabidopsis lyrata subsp. lyrata]
Bra035470	1791	348	2345	28.19877705	177.27802	2.652309172	Up	0	0	GO:0005840//ribosome;GO:0030312//external encapsulating structure;GO:0031981//nuclear lumen;GO:0009536//plastid;GO:0031090//organelle membrane;GO:0005576//extracellular region	GO:0016628//oxidoreductase activity, acting on the CH-CH group of donors, NAD or NADP as acceptor;GO:0019899//enzyme binding;GO:0032559	GO:0006952//defense response;GO:0051707//response to other organism;GO:0010038//response to metal ion;GO:0044267//cellular protein metabolic process	gi|108864705|gb|ABG22608.1|/0/Heat shock cognate 70 kDa protein, putative, expressed [Oryza sativa Japonica Group]
Bra034212	726	62	416	12.39372012	77.58260203	2.646123869	Up	1.98E-60	5.18E-59	GO:0043231//intracellular membrane-bounded organelle;GO:0031090//organelle membrane	GO:0046914//transition metal ion binding;GO:0019787//small conjugating protein ligase activity	GO:0006511//ubiquitin-dependent protein catabolic process;GO:0009725//response to hormone stimulus;GO:0046903//secretion;GO:0032446//protein modification by small protein conjugation;GO:0006886//intracellular protein transport;GO:0006950//response to stress	gi|15236326|ref|NP_192260.1|/1.46705e-96/E3 ubiquitin-protein ligase RMA1 [Arabidopsis thaliana]
Bra001815	693	53	355	11.09913799	69.35898831	2.643635221	Up	9.42E-52	2.16E-50	-	GO:0046914//transition metal ion binding;GO:0001071//nucleic acid binding transcription factor activity	GO:0006351//transcription, DNA-dependent;GO:0009743//response to carbohydrate stimulus;GO:0009411//response to UV	gi|15232482|ref|NP_188752.1|/1.27749e-62/B-box 32 protein [Arabidopsis thaliana]
Bra032022	3441	99	662	4.175390875	26.04839375	2.641211248	Up	5.53E-95	2.13E-93	GO:0031228//intrinsic to Golgi membrane	GO:0016759//cellulose synthase activity	GO:0045229//external encapsulating structure organization;GO:0048588//developmental cell growth;GO:0009250//glucan biosynthetic process;GO:0042546//cell wall biogenesis;GO:0006950//response to stress	gi|15228448|ref|NP_186955.1|/0/cellulose synthase-like protein D3 [Arabidopsis thaliana]
Bra010837	1293	12	80	1.346881342	8.377204039	2.636846055	Up	1.03E-12	7.25E-12	-	-	-	gi|297851350|ref|XP_002893556.1|/9.54284e-166/hypothetical protein ARALYDRAFT_473140 [Arabidopsis lyrata subsp. lyrata]
Bra024087	855	1039	6926	176.3583588	1096.791318	2.636707194	Up	0	0	GO:0005618//cell wall;GO:0005576//extracellular region	GO:0004553//hydrolase activity, hydrolyzing O-glycosyl compounds;GO:0046527//glucosyltransferase activity	GO:0009725//response to hormone stimulus;GO:0009605//response to external stimulus;GO:0006950//response to stress;GO:0006073//cellular glucan metabolic process;GO:0007047//cellular cell wall organization	gi|15218642|ref|NP_176710.1|/1.52266e-133/xyloglucan:xyloglucosyl transferase [Arabidopsis thaliana]
Bra039869	2382	23	153	1.401305074	8.696756391	2.633706347	Up	4.60E-23	5.25E-22	GO:0043231//intracellular membrane-bounded organelle	GO:0032452//histone demethylase activity;GO:0003676//nucleic acid binding;GO:0001071//nucleic acid binding transcription factor activity	GO:0009648//photoperiodism;GO:0006259//DNA metabolic process;GO:0048229//gametophyte development;GO:0009908//flower development;GO:0070076//histone lysine demethylation;GO:0006351//transcription, DNA-dependent	gi|240254187|ref|NP_174367.6|/0/transcription factor jumonji and C5HC2 type zinc finger domain-containing protein [Arabidopsis thaliana]
Bra017207	708	247	1641	50.63027792	313.8216884	2.631872753	Up	7.21E-232	7.06E-230	-	-	-	gi|297823539|ref|XP_002879652.1|/6.21801e-121/hypothetical protein ARALYDRAFT_902846 [Arabidopsis lyrata subsp. lyrata]
Bra029869	597	31	205	7.535880074	46.49295621	2.62516425	Up	2.62E-30	3.73E-29	-	GO:0046914//transition metal ion binding	-	gi|42572357|ref|NP_974274.1|/6.08331e-78/RING/U-box domain-containing protein [Arabidopsis thaliana]
Bra032822	1098	18	119	2.379122371	14.6741263	2.624773223	Up	3.49E-18	3.30E-17	GO:0043231//intracellular membrane-bounded organelle	GO:0001071//nucleic acid binding transcription factor activity	GO:0048506;GO:0009965//leaf morphogenesis;GO:0006351//transcription, DNA-dependent	gi|312283225|dbj|BAJ34478.1|/5.85159e-134/unnamed protein product [Thellungiella halophila]
Bra006522	615	5	33	1.179889957	7.265181283	2.622346485	Up	6.56E-06	2.44E-05	GO:0009536//plastid	-	-	gi|297812167|ref|XP_002873967.1|/1.20672e-92/hypothetical protein ARALYDRAFT_910022 [Arabidopsis lyrata subsp. lyrata]
Bra029644	1347	12	79	1.292886099	7.940852459	2.618698708	Up	1.74E-12	1.20E-11	GO:0031225//anchored to membrane	-	GO:0043062//extracellular structure organization;GO:0009725//response to hormone stimulus;GO:0010101	gi|30680258|ref|NP_566306.3|/1.53793e-73/auxin-responsive-like protein [Arabidopsis thaliana]
Bra018587	2814	121	796	6.240334834	38.29980881	2.617641844	Up	9.54E-113	4.40E-111	GO:0043231//intracellular membrane-bounded organelle	GO:0004553//hydrolase activity, hydrolyzing O-glycosyl compounds;GO:0043167//ion binding	GO:0044238//primary metabolic process	gi|110082570|dbj|BAE97370.1|/0/endo-beta-mannosidase [Brassica oleracea]
Bra018665	849	59	388	10.08534913	61.87734439	2.617150254	Up	8.31E-56	2.02E-54	-	GO:0005488//binding	-	gi|297849094|ref|XP_002892428.1|/4.7298e-95/zinc finger family protein [Arabidopsis lyrata subsp. lyrata]
Bra035561	1383	317	2078	33.26470665	203.4374926	2.61252137	Up	1.03E-290	1.32E-288	GO:0044464//cell part	GO:0004553//hydrolase activity, hydrolyzing O-glycosyl compounds;GO:0043167//ion binding	GO:0044238//primary metabolic process	gi|297792991|ref|XP_002864380.1|/0/glycosyl hydrolase family 17 protein [Arabidopsis lyrata subsp. lyrata]
Bra005891	708	86	563	17.62835588	107.6670388	2.610606818	Up	5.15E-80	1.71E-78	GO:0031090//organelle membrane;GO:0009536//plastid	-	GO:0006952//defense response;GO:0002252;GO:0051707//response to other organism	gi|312282465|dbj|BAJ34098.1|/1.44349e-93/unnamed protein product [Thellungiella halophila]
Bra018693	3003	131	857	6.330858098	38.63964441	2.609608853	Up	7.66E-121	3.75E-119	GO:0044464//cell part	GO:0004672//protein kinase activity;GO:0032559	GO:0006464//protein modification process;GO:0007167//enzyme linked receptor protein signaling pathway	gi|297849060|ref|XP_002892411.1|/0/hypothetical protein ARALYDRAFT_470791 [Arabidopsis lyrata subsp. lyrata]
Bra024068	753	126	824	24.28410962	148.1630354	2.609101064	Up	3.12E-116	1.48E-114	-	GO:0016740//transferase activity	GO:0006950//response to stress;GO:0006520//cellular amino acid metabolic process	gi|14009290|gb|AAK50344.1|/1.72959e-119/defense-related protein [Brassica carinata]
Bra000551	768	91	594	17.19597433	104.7207771	2.606404941	Up	3.53E-84	1.22E-82	-	-	-	gi|15225171|ref|NP_180140.1|/1.287e-77/uncharacterized protein [Arabidopsis thaliana]
Bra005688	861	169	1103	28.48591466	173.4522718	2.6062181	Up	8.67E-155	5.54E-153	GO:0005634//nucleus	GO:0003677//DNA binding;GO:0005515//protein binding	GO:0006351//transcription, DNA-dependent	gi|15240966|ref|NP_195758.1|/2.65364e-101/transcription factor [Arabidopsis thaliana]
Bra004399	696	19	124	3.961785673	24.12237568	2.606149258	Up	9.39E-19	9.09E-18	-	GO:0003676//nucleic acid binding;GO:0001071//nucleic acid binding transcription factor activity	GO:0006950//response to stress;GO:0010467//gene expression	gi|15222382|ref|NP_177118.1|/2.18328e-86/zinc finger homeodomain 1 [Arabidopsis thaliana]
Bra023481	1104	66	430	8.676038648	52.73597909	2.603679191	Up	2.50E-61	6.61E-60	-	GO:0016620//oxidoreductase activity, acting on the aldehyde or oxo group of donors, NAD or NADP as acceptor;GO:0016616//oxidoreductase activity, acting on the CH-OH group of donors, NAD or NADP as acceptor;GO:0048037//cofactor binding	GO:0009699//phenylpropanoid biosynthetic process	gi|297811605|ref|XP_002873686.1|/9.94811e-174/hypothetical protein ARALYDRAFT_488312 [Arabidopsis lyrata subsp. lyrata]
Bra040891	1035	6	39	0.841312839	5.101899373	2.600320179	Up	9.93E-07	4.11E-06	GO:0016020//membrane	GO:0032559	GO:0009314//response to radiation;GO:0009607//response to biotic stimulus;GO:0033554//cellular response to stress;GO:0002252;GO:0012501//programmed cell death	gi|60547923|gb|AAX23925.1|/2.11396e-138/hypothetical protein At5g43480 [Arabidopsis thaliana]
Bra031055	1596	228	1478	20.73235209	125.3860377	2.596421001	Up	6.46E-206	5.59E-204	GO:0009536//plastid;GO:0016020//membrane	GO:0004674//protein serine/threonine kinase activity;GO:0046872//metal ion binding;GO:0032559	GO:0009755//hormone-mediated signaling pathway;GO:0006464//protein modification process	gi|312282647|dbj|BAJ34189.1|/0/unnamed protein product [Thellungiella halophila]
Bra010908	1257	87	562	10.04455245	60.53529584	2.591363285	Up	3.12E-79	1.03E-77	-	GO:0046914//transition metal ion binding;GO:0001071//nucleic acid binding transcription factor activity	GO:0006351//transcription, DNA-dependent	gi|297851244|ref|XP_002893503.1|/2.6673e-165/zinc finger (B-box type) family protein [Arabidopsis lyrata subsp. lyrata]
Bra001155	957	11	71	1.668120283	10.04509486	2.590195962	Up	3.13E-11	1.99E-10	-	GO:0016791//phosphatase activity;GO:0043169//cation binding	GO:0050896//response to stimulus;GO:0006464//protein modification process	gi|297833270|ref|XP_002884517.1|/1.74172e-176/hypothetical protein ARALYDRAFT_896644 [Arabidopsis lyrata subsp. lyrata]
Bra038595	1032	14	90	1.968769869	11.80783956	2.584378635	Up	7.32E-14	5.56E-13	GO:0031410//cytoplasmic vesicle	-	-	gi|297793887|ref|XP_002864828.1|/0/hypothetical protein ARALYDRAFT_919578 [Arabidopsis lyrata subsp. lyrata]
Bra035529	1287	7	45	0.789343631	4.734145464	2.584378635	Up	1.52E-07	6.90E-07	GO:0005840//ribosome;GO:0009532//plastid stroma;GO:0009526//plastid envelope;GO:0009534//chloroplast thylakoid;GO:0005576//extracellular region	GO:0016211//ammonia ligase activity;GO:0032559	GO:0010038//response to metal ion;GO:0006541//glutamine metabolic process;GO:0006970//response to osmotic stress;GO:0006536//glutamate metabolic process;GO:0032502//developmental process	gi|1934754|emb|CAA73062.1|/0/plastidic glutamine synthetase precursor [Brassica napus]
Bra009268	852	155	996	26.40211505	158.280486	2.583757988	Up	1.29E-138	7.43E-137	GO:0043231//intracellular membrane-bounded organelle;GO:0016020//membrane	GO:0051766//inositol trisphosphate kinase activity	GO:0009856//pollination;GO:0006351//transcription, DNA-dependent;GO:0032958//inositol phosphate biosynthetic process;GO:0000904//cell morphogenesis involved in differentiation	gi|21592823|gb|AAM64773.1|/2.75153e-143/putative inositol hexaphosphate kinase [Arabidopsis thaliana]
Bra022205	795	19	122	3.468431231	20.77783692	2.582690285	Up	2.65E-18	2.51E-17	-	GO:0004721//phosphoprotein phosphatase activity	-	gi|75311604|sp|Q9LUU7.1|P2C43_ARATH/5.79448e-60/RecName: Full=Probable protein phosphatase 2C 43; Short=AtPP2C43
Bra017210	2169	1529	9806	102.3044557	612.1247903	2.580956816	Up	0	0	GO:0044424//intracellular part	GO:0016841//ammonia-lyase activity	GO:0009411//response to UV;GO:0006558//L-phenylalanine metabolic process;GO:0009414//response to water deprivation;GO:0048229//gametophyte development;GO:0009696//salicylic acid metabolic process;GO:0009808//lignin metabolic process	gi|85363076|gb|ABC69916.1|/0/phenylalanine ammonia-lyase [Brassica napus]
Bra033492	882	5	32	0.822712385	4.912346858	2.577952366	Up	1.11E-05	4.01E-05	-	GO:0005488//binding;GO:0001071//nucleic acid binding transcription factor activity	GO:0006351//transcription, DNA-dependent	gi|116831593|gb|ABK28749.1|/4.645e-40/unknown [Arabidopsis thaliana]
Bra004473	828	5	32	0.87636754	5.232717305	2.577952366	Up	1.11E-05	4.01E-05	GO:0043231//intracellular membrane-bounded organelle	GO:0003676//nucleic acid binding;GO:0001071//nucleic acid binding transcription factor activity;GO:0005515//protein binding	GO:0009725//response to hormone stimulus;GO:0006970//response to osmotic stress;GO:0010038//response to metal ion	gi|15226524|ref|NP_182241.1|/2.92945e-134/myb domain protein 2 [Arabidopsis thaliana]
Bra014283	504	208	1331	59.8934616	357.5651225	2.577735599	Up	3.87E-184	3.01E-182	-	GO:0043169//cation binding	GO:0006812//cation transport	gi|297847468|ref|XP_002891615.1|/3.71842e-31/hypothetical protein ARALYDRAFT_892070 [Arabidopsis lyrata subsp. lyrata]
Bra004803	330	72	458	31.66395592	187.914014	2.569159247	Up	2.85E-64	7.76E-63	GO:0044464//cell part	-	GO:0043401//steroid hormone mediated signaling pathway;GO:0040008//regulation of growth	gi|297824399|ref|XP_002880082.1|/1.34163e-16/hypothetical protein ARALYDRAFT_483527 [Arabidopsis lyrata subsp. lyrata]
Bra023021	270	14	89	7.525075945	44.63071802	2.56825897	Up	1.23E-13	9.19E-13	-	-	-	gi|186505621|ref|NP_001118446.1|/2.87703e-19/uncharacterized protein [Arabidopsis thaliana]
Bra011359	1254	214	1356	24.76639827	146.4096776	2.563554938	Up	2.08E-186	1.63E-184	GO:0016020//membrane	GO:0046872//metal ion binding	-	gi|22329099|ref|NP_194986.2|/1.719e-172/C3H4 type zinc finger protein [Arabidopsis thaliana]
Bra031223	600	6	38	1.451264647	8.575115484	2.562845474	Up	1.68E-06	6.74E-06	GO:0009534//chloroplast thylakoid	GO:0046906//tetrapyrrole binding;GO:0003676//nucleic acid binding;GO:0001071//nucleic acid binding transcription factor activity	GO:0003006//developmental process involved in reproduction;GO:0009791//post-embryonic development;GO:0006091//generation of precursor metabolites and energy	gi|18399845|ref|NP_565524.1|/5.38173e-82/stress enhanced protein 2 [Arabidopsis thaliana]
Bra012014	612	9	57	2.134212715	12.61046395	2.562845474	Up	3.63E-09	1.94E-08	-	-	-	gi|15218285|ref|NP_173024.1|/2.67566e-07/protein TRF-like 5 [Arabidopsis thaliana]
Bra004447	1689	12	76	1.031093887	6.092444394	2.562845474	Up	8.28E-12	5.49E-11	GO:0005618//cell wall	GO:0030234//enzyme regulator activity;GO:0004091//carboxylesterase activity	GO:0071555	gi|31321894|gb|AAK84428.1|/0/papillar cell-specific pectin methylesterase-like protein [Brassica napus]
Bra036138	1062	236	1488	32.25032548	189.7081749	2.556396223	Up	9.91E-204	8.41E-202	GO:0043231//intracellular membrane-bounded organelle	GO:0003677//DNA binding	GO:0006351//transcription, DNA-dependent;GO:0006952//defense response;GO:0009743//response to carbohydrate stimulus;GO:0051707//response to other organism	gi|297792213|ref|XP_002863991.1|/1.87111e-121/hypothetical protein ARALYDRAFT_917932 [Arabidopsis lyrata subsp. lyrata]
Bra038663	753	10	63	1.927310288	11.32799907	2.555232289	Up	5.65E-10	3.25E-09	GO:0043231//intracellular membrane-bounded organelle	GO:0003676//nucleic acid binding;GO:0001071//nucleic acid binding transcription factor activity;GO:0019901//protein kinase binding	GO:0009314//response to radiation;GO:0009719;GO:0006950//response to stress;GO:0051707//response to other organism;GO:0034285;GO:0032535	gi|31322566|gb|AAP35048.1|/9.14985e-129/NAC-domain protein 1-1 [Brassica napus]
Bra000913	1953	59	370	4.384260837	25.65116605	2.548618872	Up	8.88E-52	2.04E-50	GO:0044464//cell part	-	GO:0019538//protein metabolic process	gi|297809975|ref|XP_002872871.1|/0/hypothetical protein ARALYDRAFT_490390 [Arabidopsis lyrata subsp. lyrata]
Bra027334	1005	39	244	5.631773255	32.87239871	2.545215579	Up	1.26E-34	2.01E-33	-	GO:0003676//nucleic acid binding	-	gi|15231858|ref|NP_188063.1|/3.67822e-140/CTC-interacting domain 9 protein [Arabidopsis thaliana]
Bra040235	453	4	25	1.281469887	7.472216351	2.543736651	Up	0.00012675	0.000393021	-	-	-	gi|18397463|ref|NP_566269.1|/1.57956e-47/uncharacterized protein [Arabidopsis thaliana]
Bra027377	2064	1222	7625	85.92274215	500.1932035	2.541373513	Up	0	0	GO:0016020//membrane;GO:0009536//plastid	GO:0016778;GO:0015291//secondary active transmembrane transporter activity	GO:0015893//drug transport;GO:0009725//response to hormone stimulus;GO:0006163//purine nucleotide metabolic process;GO:0006950//response to stress	gi|297834248|ref|XP_002885006.1|/0/hypothetical protein ARALYDRAFT_897663 [Arabidopsis lyrata subsp. lyrata]
Bra040643	1671	631	3935	54.80239329	318.8422889	2.540532186	Up	0	0	GO:0030312//external encapsulating structure	GO:0043169//cation binding	GO:0006812//cation transport	gi|30679432|ref|NP_187173.2|/2.86156e-35/heavy-metal-associated domain-containing protein [Arabidopsis thaliana]
Bra032023	1371	143	888	15.13718778	87.69667799	2.53442499	Up	3.79E-121	1.86E-119	GO:0043231//intracellular membrane-bounded organelle	GO:0003677//DNA binding;GO:0001071//nucleic acid binding transcription factor activity	GO:0006351//transcription, DNA-dependent;GO:0006950//response to stress	gi|15228440|ref|NP_186949.1|/0/heat stress transcription factor A-1e [Arabidopsis thaliana]
Bra021758	1908	34	211	2.586111005	14.9730997	2.533516808	Up	5.36E-30	7.58E-29	GO:0031410//cytoplasmic vesicle;GO:0016020//membrane	GO:0004672//protein kinase activity;GO:0032559	GO:0006952//defense response;GO:0008219//cell death;GO:0007167//enzyme linked receptor protein signaling pathway;GO:0051093//negative regulation of developmental process;GO:0006464//protein modification process	gi|75265989|sp|Q9SKB2.1|SBIR1_ARATH/0/RecName: Full=Leucine-rich repeat receptor-like serine/threonine/tyrosine-protein kinase SOBIR1; AltName: Full=Protein EVERSHED; AltName: Full=Protein SUPPRESSOR OF BIR1-1; Flags: Precursor
Bra023754	654	5	31	1.109529546	6.417879769	2.532148676	Up	1.88E-05	6.55E-05	GO:0044464//cell part	-	GO:0006950//response to stress	gi|297831054|ref|XP_002883409.1|/8.41482e-90/hypothetical protein ARALYDRAFT_319038 [Arabidopsis lyrata subsp. lyrata]
Bra022935	1566	109	675	10.10139505	58.36058633	2.530439828	Up	2.38E-92	8.91E-91	GO:0043231//intracellular membrane-bounded organelle	-	-	gi|145330350|ref|NP_001078000.1|/1.20065e-112/uncharacterized protein [Arabidopsis thaliana]
Bra022179	1056	23	142	3.160898378	18.20673443	2.526065624	Up	1.35E-20	1.41E-19	GO:0043231//intracellular membrane-bounded organelle	GO:0004721//phosphoprotein phosphatase activity	-	gi|75273870|sp|Q9LRZ4.1|P2C41_ARATH/8.77266e-172/RecName: Full=Probable protein phosphatase 2C 41; Short=AtPP2C41
Bra028487	1683	23	142	1.983308786	11.42383337	2.526065624	Up	1.35E-20	1.41E-19	GO:0016020//membrane	-	-	gi|297805536|ref|XP_002870652.1|/0/DNA binding protein [Arabidopsis lyrata subsp. lyrata]
Bra006004	1116	255	1573	33.16061692	190.8412091	2.524829979	Up	2.91E-212	2.59E-210	-	-	-	gi|297810977|ref|XP_002873372.1|/0/transducin family protein [Arabidopsis lyrata subsp. lyrata]
Bra038031	891	6	37	0.97728259	5.622528317	2.524371326	Up	2.82E-06	1.10E-05	GO:0009536//plastid	GO:0016412//serine O-acyltransferase activity;GO:0046914//transition metal ion binding	GO:0000097//sulfur amino acid biosynthetic process;GO:0009267//cellular response to starvation;GO:0006563//L-serine metabolic process	gi|47779326|gb|AAT38562.1|/3.9091e-119/chloroplast serine acetyltransferase [Thlaspi goesingense]
Bra035932	1428	42	258	4.268425431	24.46240375	2.518790293	Up	4.10E-36	6.78E-35	GO:0044464//cell part	GO:0004518//nuclease activity;GO:0005488//binding	-	gi|42568689|ref|NP_200947.3|/0/exonuclease-like protein [Arabidopsis thaliana]
Bra018459	1158	28	172	3.509102772	20.11071534	2.518790293	Up	1.43E-24	1.72E-23	-	-	-	gi|18391117|ref|NP_563862.1|/6.30788e-150/protein PHLOEM protein 2-LIKE A10 [Arabidopsis thaliana]
Bra007303	1260	22	135	2.533954145	14.50677432	2.517264439	Up	1.41E-19	1.42E-18	-	GO:0016301//kinase activity;GO:0032559	GO:0006464//protein modification process	gi|297817030|ref|XP_002876398.1|/1.01703e-164/hypothetical protein ARALYDRAFT_486155 [Arabidopsis lyrata subsp. lyrata]
Bra031152	1596	38	233	3.455392016	19.76654044	2.516139092	Up	1.01E-32	1.53E-31	-	-	-	gi|42570293|ref|NP_850008.2|/7.60469e-163/phospholipase-like protein (PEARLI 4) domain-containing protein [Arabidopsis thaliana]
Bra011286	1290	46	282	5.175052228	29.59831783	2.515869857	Up	2.80E-39	5.03E-38	-	GO:0003676//nucleic acid binding	GO:0044260;GO:0090304;GO:0003006//developmental process involved in reproduction	gi|340749211|gb|AEK67479.1|/1.34271e-127/transcriptional factor B3 family protein [Arabidopsis thaliana]
Bra027509	2286	129	790	8.189551155	46.79058732	2.514362048	Up	5.14E-107	2.26E-105	GO:0044464//cell part	-	-	gi|297791485|ref|XP_002863627.1|/0/hypothetical protein ARALYDRAFT_494617 [Arabidopsis lyrata subsp. lyrata]
Bra032945	348	18	110	7.506541275	42.79776331	2.511315173	Up	3.64E-16	3.14E-15	GO:0009536//plastid	-	-	gi|157849690|gb|ABV89628.1|/1.26356e-35/light regulated protein-like protein [Brassica rapa]
Bra010274	1671	52	317	4.516203568	25.68564309	2.507779773	Up	8.33E-44	1.65E-42	-	-	-	gi|15234853|ref|NP_194807.1|/0/uncharacterized protein [Arabidopsis thaliana]
Bra014297	603	42	256	10.10831097	57.4817901	2.507563038	Up	1.14E-35	1.86E-34	-	-	GO:0006351//transcription, DNA-dependent;GO:0009743//response to carbohydrate stimulus	gi|297847544|ref|XP_002891653.1|/6.47876e-59/hypothetical protein ARALYDRAFT_474287 [Arabidopsis lyrata subsp. lyrata]
Bra025982	2382	54	329	3.290020609	18.70086832	2.506936732	Up	2.18E-45	4.43E-44	-	-	-	gi|297844678|ref|XP_002890220.1|/0/phosphoinositide phosphatase family protein [Arabidopsis lyrata subsp. lyrata]
Bra025764	1146	118	718	14.94321364	84.82960757	2.505077445	Up	5.12E-97	2.01E-95	GO:0031224//intrinsic to membrane	GO:0015205//nucleobase transmembrane transporter activity	GO:0015851//nucleobase transport	gi|297844944|ref|XP_002890353.1|/3.18259e-154/ATPUP14 [Arabidopsis lyrata subsp. lyrata]
Bra041035	585	25	152	6.201985669	35.17996096	2.503951784	Up	9.64E-22	1.05E-20	-	-	-	gi|18403283|ref|NP_566699.1|/7.15609e-36/VQ motif-containing protein [Arabidopsis thaliana]
Bra012145	1419	26	158	2.659117746	15.07586788	2.503221491	Up	1.54E-22	1.74E-21	GO:0043231//intracellular membrane-bounded organelle	GO:0016763//transferase activity, transferring pentosyl groups	GO:0010413//glucuronoxylan metabolic process;GO:0003002//regionalization;GO:0048513//organ development;GO:0048608//reproductive structure development	gi|15240245|ref|NP_201524.1|/0/glycosyl transferase family 43 protein [Arabidopsis thaliana]
Bra022460	2016	149	903	10.72611271	60.64637596	2.499294118	Up	3.06E-121	1.50E-119	GO:0009536//plastid	-	-	gi|238479825|ref|NP_001154627.1|/0/calcium-dependent lipid-binding domain-containing protein [Arabidopsis thaliana]
Bra031596	1272	34	206	3.879166508	21.92743036	2.498918147	Up	6.87E-29	9.43E-28	GO:0016020//membrane	GO:0004871//signal transducer activity;GO:0004713//protein tyrosine kinase activity;GO:0032559	GO:0006464//protein modification process	gi|297849082|ref|XP_002892422.1|/0/kinase family protein [Arabidopsis lyrata subsp. lyrata]
Bra013374	2124	2010	12177	137.3371911	776.2353646	2.4987718	Up	0	0	GO:0043231//intracellular membrane-bounded organelle	GO:0016741;GO:0016772//transferase activity, transferring phosphorus-containing groups	GO:0006730//one-carbon metabolic process;GO:0006796//phosphate-containing compound metabolic process	gi|297800138|ref|XP_002867953.1|/0/early-responsive to dehydration 3 [Arabidopsis lyrata subsp. lyrata]
Bra023765	933	21	127	3.266512066	18.43018559	2.496247725	Up	2.45E-18	2.33E-17	-	-	-	gi|15228950|ref|NP_188950.1|/1.39226e-114/targeting protein for Xklp2-like protein [Arabidopsis thaliana]
Bra017058	273	11	66	5.847586488	32.73323435	2.484842962	Up	4.13E-10	2.40E-09	GO:0009536//plastid	-	GO:0048513//organ development	gi|18405136|ref|NP_565910.1|/4.71581e-30/protein rotundifolia like 8 [Arabidopsis thaliana]
Bra003724	1344	13	78	1.403753006	7.857836088	2.484842962	Up	1.02E-11	6.70E-11	-	GO:0004702//receptor signaling protein serine/threonine kinase activity;GO:0004713//protein tyrosine kinase activity;GO:0032559	GO:0006464//protein modification process	gi|297842391|ref|XP_002889077.1|/0/hypothetical protein ARALYDRAFT_476789 [Arabidopsis lyrata subsp. lyrata]
Bra036897	1452	37	222	3.698126165	20.70112698	2.484842962	Up	7.92E-31	1.15E-29	GO:0009536//plastid	GO:0016491//oxidoreductase activity;GO:0005506//iron ion binding;GO:0016829//lyase activity	GO:0006952//defense response;GO:0009700//indole phytoalexin biosynthetic process;GO:0051707//response to other organism	gi|15239008|ref|NP_199073.1|/1.72005e-158/cytochrome P450 71A16 [Arabidopsis thaliana]
Bra013976	450	4	24	1.290013019	7.221149881	2.484842962	Up	0.000213718	0.000639394	-	GO:0043169//cation binding	GO:0006812//cation transport	gi|15237967|ref|NP_197247.1|/6.1908e-81/heavy metal transport/detoxification domain-containing protein [Arabidopsis thaliana]
Bra032141	675	6	36	1.290013019	7.221149881	2.484842962	Up	4.73E-06	1.80E-05	-	-	-	gi|18391143|ref|NP_563867.1|/1.05428e-74/ankyrin repeat-containing protein [Arabidopsis thaliana]
Bra020798	654	4	24	0.887623637	4.968681111	2.484842962	Up	0.000213718	0.000639516	GO:0043231//intracellular membrane-bounded organelle;GO:0005576//extracellular region;GO:0031410//cytoplasmic vesicle;GO:0030312//external encapsulating structure	GO:0046914//transition metal ion binding;GO:0003824//catalytic activity	GO:0006950//response to stress	gi|297829118|ref|XP_002882441.1|/4.60667e-96/hypothetical protein ARALYDRAFT_896692 [Arabidopsis lyrata subsp. lyrata]
Bra013059	1650	10	60	0.879554331	4.923511283	2.484842962	Up	2.65E-09	1.43E-08	GO:0043231//intracellular membrane-bounded organelle	-	GO:0009628//response to abiotic stimulus	gi|4581109|gb|AAD24599.1|/0/nodulin-like protein [Arabidopsis thaliana]
Bra012264	624	4	24	0.93029785	5.207560011	2.484842962	Up	0.000213718	0.000639455	GO:0031981//nuclear lumen	-	-	gi|18394938|ref|NP_564129.1|/6.44102e-73/uncharacterized protein [Arabidopsis thaliana]
Bra032143	945	5	30	0.767864892	4.298303501	2.484842962	Up	3.15E-05	0.000106861	-	-	-	gi|227202680|dbj|BAH56813.1|/8.66636e-96/AT2G24600 [Arabidopsis thaliana]
Bra021770	555	7	42	1.830423879	10.24622618	2.484842962	Up	7.19E-07	3.03E-06	-	GO:0016407//acetyltransferase activity	GO:0009725//response to hormone stimulus	gi|297826657|ref|XP_002881211.1|/1.54029e-90/hypothetical protein ARALYDRAFT_902251 [Arabidopsis lyrata subsp. lyrata]
Bra000340	414	73	437	25.58993217	142.9185914	2.481545371	Up	4.40E-59	1.13E-57	GO:0044464//cell part	-	GO:0043401//steroid hormone mediated signaling pathway;GO:0040008//regulation of growth	gi|297824399|ref|XP_002880082.1|/1.93041e-23/hypothetical protein ARALYDRAFT_483527 [Arabidopsis lyrata subsp. lyrata]
Bra016328	2607	295	1761	16.42205872	91.4588963	2.47748851	Up	2.51E-232	2.47E-230	-	GO:0010333;GO:0035251//UDP-glucosyltransferase activity;GO:0019203//carbohydrate phosphatase activity	GO:0016098//monoterpenoid metabolic process;GO:0009719;GO:0005991//trehalose metabolic process;GO:0006950//response to stress;GO:0051707//response to other organism	gi|75180323|sp|Q9LRA7.1|TPS9_ARATH/0/RecName: Full=Probable alpha,alpha-trehalose-phosphate synthase [UDP-forming] 9; AltName: Full=Trehalose-6-phosphate synthase 9; Short=AtTPS9
Bra013575	1722	31	185	2.612613475	14.54608807	2.477065611	Up	7.56E-26	9.46E-25	GO:0016020//membrane;GO:0009536//plastid	GO:0019902//phosphatase binding;GO:0046872//metal ion binding;GO:0004674//protein serine/threonine kinase activity;GO:0032559	GO:0006464//protein modification process	gi|334186798|ref|NP_001190794.1|/0/calcium-dependent protein kinase 15 [Arabidopsis thaliana]
Bra012230	663	4472	26669	978.8922322	5446.290899	2.476052097	Up	0	0	GO:0043231//intracellular membrane-bounded organelle	GO:0008092//cytoskeletal protein binding	GO:0009725//response to hormone stimulus;GO:0009409//response to cold;GO:0009845//seed germination	gi|300252251|gb|ADJ96373.1|/2.12027e-64/cold-regulated protein [Brassica napus]
Bra027836	1812	26	155	2.082388566	11.58193534	2.475565148	Up	7.09E-22	7.79E-21	GO:0031224//intrinsic to membrane	-	GO:0015833//peptide transport	gi|297840607|ref|XP_002888185.1|/0/proton-dependent oligopeptide transport family protein [Arabidopsis lyrata subsp. lyrata]
Bra014542	1224	45	268	5.335531789	29.64565209	2.474116555	Up	1.00E-36	1.68E-35	GO:0016020//membrane	GO:0004702//receptor signaling protein serine/threonine kinase activity;GO:0032559;GO:0019900//kinase binding	GO:0006464//protein modification process	gi|30694970|ref|NP_567082.2|/0/protein kinase family protein [Arabidopsis thaliana]
Bra016869	1830	357	2126	28.31155622	157.2967689	2.474026078	Up	1.27E-279	1.56E-277	GO:0016020//membrane;GO:0042579//microbody;GO:0031981//nuclear lumen	GO:0042623//ATPase activity, coupled;GO:0032559	-	gi|15227951|ref|NP_181780.1|/0/DEAD-box ATP-dependent RNA helicase 37 [Arabidopsis thaliana]
Bra031927	915	2413	14368	382.7214855	2126.095932	2.473839895	Up	0	0	GO:0005618//cell wall	GO:0016788//hydrolase activity, acting on ester bonds;GO:0016747//transferase activity, transferring acyl groups other than amino-acyl groups	GO:0000003//reproduction	gi|312282027|dbj|BAJ33879.1|/6.17437e-160/unnamed protein product [Thellungiella halophila]
Bra028697	1236	86	512	10.09779608	56.08660102	2.473615706	Up	1.09E-68	3.14E-67	GO:0031090//organelle membrane;GO:0043231//intracellular membrane-bounded organelle	GO:0046914//transition metal ion binding;GO:0016639//oxidoreductase activity, acting on the CH-NH2 group of donors, NAD or NADP as acceptor;GO:0032559	GO:0006970//response to osmotic stress;GO:0019752//carboxylic acid metabolic process;GO:0010038//response to metal ion	gi|15004984|dbj|BAB62170.1|/0/glutamate dehydrogenase [Brassica napus]
Bra031382	846	204	1212	34.99503403	193.9723771	2.470629102	Up	5.56E-160	3.68E-158	GO:0043231//intracellular membrane-bounded organelle;GO:0016020//membrane	GO:0004721//phosphoprotein phosphatase activity	GO:0010017//red or far-red light signaling pathway;GO:0006464//protein modification process	gi|297845254|ref|XP_002890508.1|/9.68797e-133/hypothetical protein ARALYDRAFT_472467 [Arabidopsis lyrata subsp. lyrata]
Bra023126	1587	40	237	3.657881907	20.2199022	2.466695615	Up	1.52E-32	2.29E-31	GO:0044464//cell part	GO:0003824//catalytic activity;GO:0050662//coenzyme binding	GO:0008152//metabolic process	gi|15221494|ref|NP_174360.1|/0/FAD-binding and BBE domain-containing protein [Arabidopsis thaliana]
Bra037456	921	13	77	2.048473442	11.31979928	2.466227283	Up	1.69E-11	1.10E-10	-	-	GO:0009267//cellular response to starvation;GO:0006791//sulfur utilization	gi|297795599|ref|XP_002865684.1|/1.75914e-154/male sterility MS5 family protein [Arabidopsis lyrata subsp. lyrata]
Bra033974	1371	142	840	15.03133332	82.95631702	2.464378859	Up	4.09E-111	1.87E-109	-	-	-	gi|18408876|ref|NP_564909.1|/0/uncharacterized protein [Arabidopsis thaliana]
Bra016430	3108	44	260	2.054557415	11.32661058	2.462816655	Up	1.70E-35	2.77E-34	GO:0016020//membrane	GO:0000166//nucleotide binding	GO:0044238//primary metabolic process;GO:0044237//cellular metabolic process	gi|42563275|ref|NP_177807.3|/0/translation initiation factor eIF-5B [Arabidopsis thaliana]
Bra011590	1443	11	65	1.106300146	6.098944157	2.462816655	Up	6.88E-10	3.93E-09	GO:0031224//intrinsic to membrane	GO:0005275//amine transmembrane transporter activity	-	gi|297798404|ref|XP_002867086.1|/0/hypothetical protein ARALYDRAFT_491132 [Arabidopsis lyrata subsp. lyrata]
Bra001662	1092	39	230	5.183088023	28.51759053	2.459968293	Up	1.56E-31	2.30E-30	GO:0016020//membrane	GO:0004702//receptor signaling protein serine/threonine kinase activity;GO:0032559	GO:0006464//protein modification process;GO:0033554//cellular response to stress	gi|297830356|ref|XP_002883060.1|/0/hypothetical protein ARALYDRAFT_479217 [Arabidopsis lyrata subsp. lyrata]
Bra008354	1425	38	224	3.870039057	21.28338912	2.459307869	Up	9.65E-31	1.39E-29	-	GO:0035251//UDP-glucosyltransferase activity	-	gi|15218268|ref|NP_177950.1|/0/UDP-glucosyl transferase 85A4 [Arabidopsis thaliana]
Bra010503	900	54	318	8.707587879	47.84011796	2.457875914	Up	5.70E-43	1.11E-41	GO:0031224//intrinsic to membrane	-	GO:0009607//response to biotic stimulus	gi|297798316|ref|XP_002867042.1|/2.23174e-154/hypothetical protein ARALYDRAFT_912762 [Arabidopsis lyrata subsp. lyrata]
Bra008042	3567	207	1218	8.421973138	46.2329718	2.456691921	Up	1.01E-159	6.63E-158	GO:0031224//intrinsic to membrane	GO:0042625//ATPase activity, coupled to transmembrane movement of ions;GO:0046914//transition metal ion binding;GO:0005548//phospholipid transporter activity;GO:0032559	GO:0009206;GO:0006869//lipid transport	gi|297839131|ref|XP_002887447.1|/0/hypothetical protein ARALYDRAFT_316232 [Arabidopsis lyrata subsp. lyrata]
Bra024588	1404	75	441	7.752482086	42.52840675	2.455696616	Up	6.54E-59	1.67E-57	GO:0031410//cytoplasmic vesicle	-	-	gi|15220707|ref|NP_173747.1|/0/alpha/beta-hydrolase-like protein [Arabidopsis thaliana]
Bra011540	987	25	147	3.675948953	20.16544515	2.455696616	Up	1.22E-20	1.27E-19	GO:0043231//intracellular membrane-bounded organelle	GO:0003676//nucleic acid binding;GO:0001071//nucleic acid binding transcription factor activity	GO:0009908//flower development;GO:0006351//transcription, DNA-dependent	gi|297802514|ref|XP_002869141.1|/4.30921e-101/hypothetical protein ARALYDRAFT_491205 [Arabidopsis lyrata subsp. lyrata]
Bra015329	1617	271	1591	24.32236977	133.2194975	2.45344954	Up	9.69E-208	8.50E-206	GO:0009536//plastid	-	GO:0051234//establishment of localization	gi|30678917|ref|NP_171951.2|/0/integral membrane transporter family protein [Arabidopsis thaliana]
Bra030513	366	114	669	45.20332506	247.4871553	2.452852847	Up	2.22E-88	8.03E-87	GO:0005576//extracellular region	-	GO:0019932//second-messenger-mediated signaling;GO:0007154//cell communication	gi|297848506|ref|XP_002892134.1|/2.56704e-52/hypothetical protein ARALYDRAFT_470261 [Arabidopsis lyrata subsp. lyrata]
Bra017839	1140	29	170	3.691813574	20.19071513	2.451290402	Up	1.33E-23	1.55E-22	GO:0043231//intracellular membrane-bounded organelle;GO:0031090//organelle membrane	GO:0000989//transcription factor binding transcription factor activity;GO:0004468//lysine N-acetyltransferase activity;GO:0046914//transition metal ion binding;GO:0005515//protein binding	GO:0009725//response to hormone stimulus;GO:0000302//response to reactive oxygen species;GO:0009743//response to carbohydrate stimulus;GO:0006970//response to osmotic stress;GO:0006351//transcription, DNA-dependent	gi|18420081|ref|NP_568031.1|/0/BTB and TAZ domain protein 5 [Arabidopsis thaliana]
Bra039360	1278	7	41	0.794902389	4.343708115	2.450077543	Up	1.20E-06	4.91E-06	-	-	-	-
Bra018592	1023	7	41	0.993045213	5.426450607	2.450077543	Up	1.20E-06	4.91E-06	GO:0000325//plant-type vacuole	GO:0051119//sugar transmembrane transporter activity	GO:0009725//response to hormone stimulus;GO:0006970//response to osmotic stress;GO:0008643//carbohydrate transport	gi|297843682|ref|XP_002889722.1|/8.14353e-143/hypothetical protein ARALYDRAFT_470966 [Arabidopsis lyrata subsp. lyrata]
Bra011656	480	126	737	38.09569697	207.8901353	2.448121346	Up	5.70E-97	2.23E-95	GO:0043231//intracellular membrane-bounded organelle	GO:0005515//protein binding	GO:0044267//cellular protein metabolic process;GO:0050896//response to stimulus	gi|297798310|ref|XP_002867039.1|/4.34086e-68/DNAJ heat shock N-terminal domain-containing protein [Arabidopsis lyrata subsp. lyrata]
Bra013706	1170	44	257	5.457747389	29.74095384	2.446073391	Up	7.72E-35	1.24E-33	-	-	-	gi|297803784|ref|XP_002869776.1|/1.22477e-100/hypothetical protein ARALYDRAFT_914244 [Arabidopsis lyrata subsp. lyrata]
Bra028235	873	54	315	8.976894721	48.85442897	2.444200977	Up	2.58E-42	4.98E-41	-	GO:0008374//O-acyltransferase activity	GO:0009813//flavonoid biosynthetic process	gi|240256381|ref|NP_568561.4|/1.25962e-106/HXXXD-type acyl-transferase-like protein [Arabidopsis thaliana]
Bra036316	840	65	379	11.23002405	61.08963851	2.443566686	Up	1.42E-50	3.16E-49	GO:0030312//external encapsulating structure	GO:0004553//hydrolase activity, hydrolyzing O-glycosyl compounds	GO:0006026	gi|297809989|ref|XP_002872878.1|/1.33495e-134/hypothetical protein ARALYDRAFT_912061 [Arabidopsis lyrata subsp. lyrata]
Bra033353	1002	134	781	19.40813	105.5336463	2.442970008	Up	2.08E-102	8.72E-101	-	GO:0046914//transition metal ion binding;GO:0019787//small conjugating protein ligase activity	GO:0010035//response to inorganic substance;GO:0032446//protein modification by small protein conjugation;GO:0033554//cellular response to stress;GO:0009696//salicylic acid metabolic process;GO:0009814//defense response, incompatible interaction;GO:0010033//response to organic substance	gi|297843086|ref|XP_002889424.1|/1.47938e-157/hypothetical protein ARALYDRAFT_470251 [Arabidopsis lyrata subsp. lyrata]
Bra015731	717	177	1030	35.82619839	194.5027295	2.440703533	Up	2.43E-134	1.33E-132	-	-	-	gi|312282733|dbj|BAJ34232.1|/5.95656e-127/unnamed protein product [Thellungiella halophila]
Bra015585	1797	11	64	0.888364558	4.822136816	2.440448842	Up	1.14E-09	6.40E-09	-	GO:0003677//DNA binding	GO:0009725//response to hormone stimulus	gi|145335227|ref|NP_172234.2|/0/telomere repeat-binding protein 5 [Arabidopsis thaliana]
Bra026494	1008	10	58	1.439746673	7.790675095	2.435933361	Up	7.33E-09	3.82E-08	-	GO:0003824//catalytic activity	GO:0000904//cell morphogenesis involved in differentiation	gi|15237783|ref|NP_197744.1|/6.0775e-151/carboxyesterase 18 [Arabidopsis thaliana]
Bra026180	606	55	319	13.17154382	71.27310681	2.435933361	Up	1.14E-42	2.21E-41	-	GO:0004091//carboxylesterase activity;GO:0004857//enzyme inhibitor activity	-	gi|297844396|ref|XP_002890079.1|/2.16228e-86/invertase/pectin methylesterase inhibitor family protein [Arabidopsis lyrata subsp. lyrata]
Bra033758	1077	5	29	0.673753318	3.645775532	2.435933361	Up	5.28E-05	0.000173206	-	-	-	gi|15241545|ref|NP_199279.1|/3.63908e-88/uncharacterized protein [Arabidopsis thaliana]
Bra003527	4323	764	4430	25.64807286	138.7478052	2.435542616	Up	0	0	GO:0031090//organelle membrane;GO:0009526//plastid envelope	GO:0004721//phosphoprotein phosphatase activity;GO:0017111//nucleoside-triphosphatase activity;GO:0015405;GO:0032559;GO:0046915//transition metal ion transmembrane transporter activity;GO:0031559//oxidosqualene cyclase activity	GO:0015691//cadmium ion transport;GO:0015893//drug transport;GO:0050832//defense response to fungus;GO:0006796//phosphate-containing compound metabolic process;GO:0009207;GO:0016104//triterpenoid biosynthetic process;GO:0071365//cellular response to auxin stimulus;GO:0009814//defense response, incompatible interaction;GO:0006464//protein modification process;GO:0019762//glucosinolate catabolic pr…	gi|312281595|dbj|BAJ33663.1|/0/unnamed protein product [Thellungiella halophila]
Bra006571	1836	9	52	0.711404238	3.834760966	2.430395177	Up	4.72E-08	2.26E-07	GO:0031410//cytoplasmic vesicle	-	-	gi|297808139|ref|XP_002871953.1|/0/hypothetical protein ARALYDRAFT_910111 [Arabidopsis lyrata subsp. lyrata]
Bra017206	987	9	52	1.323341623	7.133354746	2.430395177	Up	4.72E-08	2.26E-07	GO:0044464//cell part	GO:0005506//iron ion binding;GO:0003824//catalytic activity;GO:0016209//antioxidant activity	GO:0006952//defense response;GO:0008152//metabolic process	gi|312283385|dbj|BAJ34558.1|/2.92937e-166/unnamed protein product [Thellungiella halophila]
Bra036272	285	22	127	11.20274464	60.33460756	2.429133529	Up	8.15E-18	7.59E-17	-	-	GO:0009414//response to water deprivation;GO:0007275//multicellular organismal development;GO:0006979//response to oxidative stress	gi|297809919|ref|XP_002872843.1|/4.5077e-25/hypothetical protein ARALYDRAFT_327563 [Arabidopsis lyrata subsp. lyrata]
Bra010122	858	43	248	7.273237739	39.1356025	2.427812016	Up	2.15E-33	3.33E-32	-	-	-	gi|297793867|ref|XP_002864818.1|/1.84359e-70/hypothetical protein ARALYDRAFT_496460 [Arabidopsis lyrata subsp. lyrata]
Bra010838	321	8	46	3.616858932	19.40262235	2.423442417	Up	3.06E-07	1.35E-06	GO:0044464//cell part	-	-	gi|297845844|ref|XP_002890803.1|/6.03715e-38/hypothetical protein ARALYDRAFT_473139 [Arabidopsis lyrata subsp. lyrata]
Bra040841	2421	8	46	0.479558743	2.572590571	2.423442417	Up	3.06E-07	1.35E-06	GO:0016020//membrane	GO:0032559	GO:0009314//response to radiation;GO:0009607//response to biotic stimulus;GO:0033554//cellular response to stress;GO:0002252;GO:0012501//programmed cell death	gi|297849456|ref|XP_002892609.1|/0/predicted protein [Arabidopsis lyrata subsp. lyrata]
Bra015916	354	8	46	3.279694116	17.59390331	2.423442417	Up	3.06E-07	1.35E-06	-	GO:0046914//transition metal ion binding	GO:0032446//protein modification by small protein conjugation	gi|297842183|ref|XP_002888973.1|/2.52207e-44/zinc finger family protein [Arabidopsis lyrata subsp. lyrata]
Bra027089	4809	100	575	3.017809621	16.18902519	2.423442417	Up	3.68E-75	1.15E-73	GO:0044464//cell part	GO:0030246//carbohydrate binding;GO:0004672//protein kinase activity;GO:0019899//enzyme binding;GO:0032559	GO:0006468//protein phosphorylation;GO:0008037//cell recognition	gi|15219914|ref|NP_176332.1|/0/S-locus lectin protein kinase family protein [Arabidopsis thaliana]
Bra013433	2184	139	799	9.236528657	49.53381486	2.422991081	Up	9.65E-104	4.06E-102	GO:0016020//membrane	GO:0046873//metal ion transmembrane transporter activity	GO:0034220//ion transmembrane transport;GO:0030001//metal ion transport;GO:0048229//gametophyte development	gi|297851594|ref|XP_002893678.1|/0/hypothetical protein ARALYDRAFT_336243 [Arabidopsis lyrata subsp. lyrata]
Bra033124	519	120	689	33.55525194	179.746108	2.421350038	Up	1.24E-89	4.53E-88	-	GO:0003676//nucleic acid binding;GO:0046914//transition metal ion binding	-	gi|119720772|gb|ABL97956.1|/2.14765e-85/zinc finger A20 and AN1 domains-containing protein [Brassica rapa]
Bra008695	1443	1443	8282	145.1264647	777.0993155	2.420788364	Up	0	0	GO:0030312//external encapsulating structure;GO:0044444//cytoplasmic part;GO:0043231//intracellular membrane-bounded organelle	GO:0000166//nucleotide binding;GO:0048037//cofactor binding;GO:0016616//oxidoreductase activity, acting on the CH-OH group of donors, NAD or NADP as acceptor	GO:0008152//metabolic process	gi|297811689|ref|XP_002873728.1|/0/hypothetical protein ARALYDRAFT_488394 [Arabidopsis lyrata subsp. lyrata]
Bra036850	1248	189	1083	21.97828671	117.4955727	2.418455564	Up	1.13E-139	6.58E-138	-	-	-	gi|312282503|dbj|BAJ34117.1|/2.82059e-167/unnamed protein product [Thellungiella halophila]
Bra013748	1809	11	63	0.882471593	4.715303094	2.417728766	Up	1.90E-09	1.04E-08	GO:0043231//intracellular membrane-bounded organelle	GO:0003676//nucleic acid binding;GO:0001071//nucleic acid binding transcription factor activity;GO:0005515//protein binding	GO:0006351//transcription, DNA-dependent;GO:0009755//hormone-mediated signaling pathway	gi|379323216|gb|AFD01307.1|/0/auxin response factor 9-1 [Brassica rapa subsp. pekinensis]
Bra008362	963	18	103	2.712644199	14.4816674	2.416455987	Up	1.26E-14	1.00E-13	-	GO:0046914//transition metal ion binding;GO:0045543	GO:0008152//metabolic process	gi|297842621|ref|XP_002889192.1|/1.35976e-144/gibberellin 2-oxidase [Arabidopsis lyrata subsp. lyrata]
Bra033318	588	7	40	1.727696008	9.210650359	2.414453634	Up	2.00E-06	7.96E-06	GO:0030312//external encapsulating structure	GO:0004553//hydrolase activity, hydrolyzing O-glycosyl compounds	GO:0006026	gi|312282141|dbj|BAJ33936.1|/2.78478e-112/unnamed protein product [Thellungiella halophila]
Bra032232	1176	10	57	1.234068577	6.562588381	2.41084238	Up	1.22E-08	6.20E-08	GO:0031224//intrinsic to membrane	-	GO:0015851//nucleobase transport	gi|5668802|gb|AAD46028.1|AC007519_13/5.61381e-170/F16N3.13 [Arabidopsis thaliana]
Bra003161	1791	13	74	1.053402591	5.594274406	2.408894108	Up	7.71E-11	4.76E-10	GO:0031224//intrinsic to membrane	-	GO:0015833//peptide transport	gi|7630016|emb|CAB88358.1|/0/transporter-like protein [Arabidopsis thaliana]
Bra035023	1977	970	5521	71.2051951	378.1104751	2.40875341	Up	0	0	-	GO:0016741	GO:0006730//one-carbon metabolic process	gi|157849752|gb|ABV89659.1|/0/dehydration-responsive protein-related [Brassica rapa]
Bra013019	1173	113	643	13.98063982	74.21993884	2.408376426	Up	3.02E-83	1.03E-81	-	-	-	gi|297808309|ref|XP_002872038.1|/4.97971e-110/hypothetical protein ARALYDRAFT_489170 [Arabidopsis lyrata subsp. lyrata]
Bra001168	567	33	187	8.446513816	44.65459748	2.402380801	Up	2.98E-25	3.67E-24	GO:0043231//intracellular membrane-bounded organelle	-	GO:0043401//steroid hormone mediated signaling pathway	gi|312282531|dbj|BAJ34131.1|/1.03261e-52/unnamed protein product [Thellungiella halophila]
Bra028128	1644	6	34	0.52965863	2.800172171	2.402380801	Up	1.32E-05	4.71E-05	-	-	-	gi|297805312|ref|XP_002870540.1|/0/pentatricopeptide repeat-containing protein [Arabidopsis lyrata subsp. lyrata]
Bra039804	792	6	34	1.099442914	5.812478598	2.402380801	Up	1.32E-05	4.71E-05	-	GO:0004672//protein kinase activity;GO:0032559	GO:0006464//protein modification process	gi|18086365|gb|AAL57644.1|/2.22119e-120/AT3g57730/F15B8_80 [Arabidopsis thaliana]
Bra029583	1959	165	933	12.2235154	64.4844261	2.399291517	Up	1.80E-119	8.75E-118	-	-	-	gi|30794036|gb|AAP40464.1|/0/putative neutral invertase [Arabidopsis thaliana]
Bra008510	1524	341	1926	32.4725226	171.111401	2.39764452	Up	1.97E-244	2.08E-242	GO:0043231//intracellular membrane-bounded organelle	GO:0005506//iron ion binding;GO:0004497//monooxygenase activity	GO:0008152//metabolic process	gi|297837797|ref|XP_002886780.1|/0/CYP89A5 [Arabidopsis lyrata subsp. lyrata]
Bra039311	588	726	4097	179.1867574	943.400863	2.3964069	Up	0	0	GO:0016020//membrane;GO:0043231//intracellular membrane-bounded organelle	GO:0005488//binding	-	gi|15225899|ref|NP_182106.1|/1.35741e-58/Remorin [Arabidopsis thaliana]
Bra031867	270	19	107	10.21260307	53.65715537	2.393419934	Up	5.48E-15	4.44E-14	-	-	-	gi|24417452|gb|AAN60336.1|/2.87703e-19/unknown [Arabidopsis thaliana]
Bra024656	333	8	45	3.486521673	18.29683247	2.391733557	Up	5.08E-07	2.17E-06	-	-	-	gi|116830739|gb|ABK28327.1|/8.15828e-06/unknown [Arabidopsis thaliana]
Bra023940	639	21	118	4.769414331	25.00280769	2.390206087	Up	2.29E-16	2.00E-15	GO:0031225//anchored to membrane	GO:0060089;GO:0005488//binding	GO:0033554//cellular response to stress;GO:0050832//defense response to fungus	gi|297830756|ref|XP_002883260.1|/2.48503e-91/non-race specific disease resistance 1 [Arabidopsis lyrata subsp. lyrata]
Bra017960	876	641	3599	106.1941368	556.269658	2.389080301	Up	0	0	GO:0031090//organelle membrane;GO:0009534//chloroplast thylakoid	-	-	gi|297819624|ref|XP_002877695.1|/1.43301e-142/hypothetical protein ARALYDRAFT_485334 [Arabidopsis lyrata subsp. lyrata]
Bra009888	2436	36	202	2.144726079	11.22746518	2.388166942	Up	5.56E-27	7.23E-26	GO:0044464//cell part	GO:0008081//phosphoric diester hydrolase activity;GO:0004672//protein kinase activity;GO:0000166//nucleotide binding	GO:0044237//cellular metabolic process;GO:0044238//primary metabolic process	gi|75333904|sp|Q9FID5.1|Y5393_ARATH/0/RecName: Full=Probable receptor-like protein kinase At5g39030; Flags: Precursor
Bra012604	1194	5	28	0.607732264	3.175128717	2.385307288	Up	8.80E-05	0.000279674	GO:0031410//cytoplasmic vesicle	GO:0043167//ion binding;GO:0008422//beta-glucosidase activity	GO:0044238//primary metabolic process	gi|22328768|ref|NP_193568.2|/0/glycosyl hydrolase family 17 protein [Arabidopsis thaliana]
Bra005403	1320	19	106	2.088941537	10.87275408	2.379873402	Up	9.02E-15	7.22E-14	GO:0043231//intracellular membrane-bounded organelle	GO:0004674//protein serine/threonine kinase activity;GO:0005515//protein binding;GO:0032559	GO:0060918//auxin transport;GO:0048588//developmental cell growth;GO:0009755//hormone-mediated signaling pathway;GO:0009630//gravitropism;GO:0009793//embryo development ending in seed dormancy;GO:0000904//cell morphogenesis involved in differentiation;GO:0006464//protein modification process	gi|1935918|gb|AAB54117.1|/0/putative serine/threonine protein kinase [Brassica rapa]
Bra011573	1647	23	128	2.026659798	10.52262278	2.376318505	Up	1.59E-17	1.46E-16	GO:0043231//intracellular membrane-bounded organelle	-	GO:0009628//response to abiotic stimulus	gi|297798430|ref|XP_002867099.1|/0/nodulin family protein [Arabidopsis lyrata subsp. lyrata]
Bra017637	1797	224	1244	18.09033282	93.73028435	2.373296309	Up	1.14E-156	7.42E-155	GO:0009536//plastid	GO:0031406//carboxylic acid binding;GO:0016616//oxidoreductase activity, acting on the CH-OH group of donors, NAD or NADP as acceptor;GO:0032559	GO:0009553//embryo sac development;GO:0006563//L-serine metabolic process	gi|297798490|ref|XP_002867129.1|/0/hypothetical protein ARALYDRAFT_491252 [Arabidopsis lyrata subsp. lyrata]
Bra030507	1941	58	322	4.336597089	22.46145925	2.372816344	Up	8.51E-42	1.63E-40	-	GO:0004091//carboxylesterase activity	GO:0044238//primary metabolic process	gi|297848470|ref|XP_002892116.1|/0/lipase class 3 family protein [Arabidopsis lyrata subsp. lyrata]
Bra028845	618	46	255	10.80229349	55.86751274	2.370671942	Up	2.18E-33	3.37E-32	GO:0043234//protein complex	GO:0005488//binding	GO:0006355//regulation of transcription, DNA-dependent	gi|297810431|ref|XP_002873099.1|/2.03066e-63/predicted protein [Arabidopsis lyrata subsp. lyrata]
Bra019905	1461	26	144	2.582674936	13.34504085	2.369365744	Up	1.77E-19	1.76E-18	GO:0043231//intracellular membrane-bounded organelle	GO:0046872//metal ion binding;GO:0016778;GO:0032559	GO:0009117//nucleotide metabolic process;GO:0006796//phosphate-containing compound metabolic process	gi|4902470|emb|CAB43552.1|/4.00798e-147/phosphoribosyl diphosphate synthase [Arabidopsis thaliana]
Bra029882	1725	28	155	2.355675948	12.16606774	2.368649944	Up	7.48E-21	7.90E-20	GO:0044464//cell part	GO:0015205//nucleobase transmembrane transporter activity	GO:0006863//purine base transport	gi|297833884|ref|XP_002884824.1|/0/xanthine/uracil permease family protein [Arabidopsis lyrata subsp. lyrata]
Bra000170	396	17	94	6.230176513	32.13958754	2.367006471	Up	3.56E-13	2.58E-12	-	GO:0001071//nucleic acid binding transcription factor activity	GO:0006351//transcription, DNA-dependent;GO:0006952//defense response;GO:0009743//response to carbohydrate stimulus	gi|312283321|dbj|BAJ34526.1|/1.27289e-43/unnamed protein product [Thellungiella halophila]
Bra028345	1458	388	2137	38.62076014	198.4516113	2.361338811	Up	3.72E-266	4.42E-264	GO:0043231//intracellular membrane-bounded organelle;GO:0031090//organelle membrane	GO:0016802;GO:0046914//transition metal ion binding	GO:0010608//posttranscriptional regulation of gene expression;GO:0006342//chromatin silencing;GO:0003006//developmental process involved in reproduction	gi|15229522|ref|NP_189023.1|/0/adenosylhomocysteinase 2 [Arabidopsis thaliana]
Bra007841	735	143	787	28.23548904	144.9756367	2.36022895	Up	3.87E-99	1.55E-97	-	-	-	gi|240254521|ref|NP_565573.4|/3.16342e-62/uncharacterized protein [Arabidopsis thaliana]
Bra029414	1026	34	187	4.809259063	24.67754071	2.359312079	Up	9.46E-25	1.14E-23	-	GO:0016706//oxidoreductase activity, acting on paired donors, with incorporation or reduction of molecular oxygen, 2-oxoglutarate as one donor, and incorporation of one atom each of oxygen into both donors	GO:0051707//response to other organism;GO:0009699//phenylpropanoid biosynthetic process	gi|15238567|ref|NP_197841.1|/2.78583e-175/downy mildew resistance 6 protein / oxidoreductase [Arabidopsis thaliana]
Bra000423	846	6	33	1.029265707	5.28142611	2.359312079	Up	2.19E-05	7.57E-05	GO:0031981//nuclear lumen	GO:0003677//DNA binding;GO:0001071//nucleic acid binding transcription factor activity	GO:0006351//transcription, DNA-dependent;GO:0009743//response to carbohydrate stimulus	gi|297828357|ref|XP_002882061.1|/2.4866e-104/hypothetical protein ARALYDRAFT_483794 [Arabidopsis lyrata subsp. lyrata]
Bra001661	1182	1513	8321	185.766786	953.1597107	2.359225392	Up	0	0	GO:0030312//external encapsulating structure;GO:0031981//nuclear lumen;GO:0016020//membrane	GO:0046872//metal ion binding;GO:0016765//transferase activity, transferring alkyl or aryl (other than methyl) groups;GO:0032559	GO:0009108//coenzyme biosynthetic process;GO:0000096//sulfur amino acid metabolic process;GO:0009699//phenylpropanoid biosynthetic process;GO:0006950//response to stress	gi|75309777|sp|Q9FUZ1.1|METK2_BRAJU/0/RecName: Full=S-adenosylmethionine synthase 2; Short=AdoMet synthase 2; AltName: Full=Methionine adenosyltransferase 2; Short=MAT 2
Bra000122	1653	37	203	3.248444762	16.62764775	2.355763012	Up	1.07E-26	1.38E-25	GO:0031224//intrinsic to membrane	-	GO:0010260//organ senescence;GO:0050832//defense response to fungus;GO:0009987//cellular process	gi|312283513|dbj|BAJ34622.1|/0/unnamed protein product [Thellungiella halophila]
Bra006372	831	74	406	12.92341562	66.15042536	2.355763012	Up	7.54E-52	1.73E-50	GO:0000325//plant-type vacuole;GO:0005768//endosome;GO:0005798//Golgi-associated vesicle	GO:0005515//protein binding	GO:0008360//regulation of cell shape;GO:0006892//post-Golgi vesicle-mediated transport;GO:0007034//vacuolar transport;GO:0016044//cellular membrane organization;GO:0006605//protein targeting;GO:0009657//plastid organization;GO:0009630//gravitropism	gi|82570055|gb|ABB83612.1|/3.27845e-77/syntaxin-like protein [Brassica oleracea]
Bra001937	1695	33	181	2.825470993	14.45827576	2.355332229	Up	5.86E-24	6.89E-23	GO:0043231//intracellular membrane-bounded organelle;GO:0044444//cytoplasmic part;GO:0016020//membrane	GO:0016772//transferase activity, transferring phosphorus-containing groups;GO:0016160//amylase activity;GO:0005102//receptor binding;GO:0043167//ion binding;GO:0032559	GO:0005982//starch metabolic process;GO:0009933//meristem structural organization;GO:0007167//enzyme linked receptor protein signaling pathway;GO:0010073//meristem maintenance;GO:0003006//developmental process involved in reproduction;GO:0006950//response to stress;GO:0006464//protein modification process	gi|297835494|ref|XP_002885629.1|/0/beta-amylase 7 [Arabidopsis lyrata subsp. lyrata]
Bra021759	1914	146	799	11.07025279	56.52134361	2.352107595	Up	3.23E-100	1.31E-98	GO:0031410//cytoplasmic vesicle;GO:0016020//membrane	GO:0004672//protein kinase activity;GO:0032559	GO:0006952//defense response;GO:0008219//cell death;GO:0007167//enzyme linked receptor protein signaling pathway;GO:0051093//negative regulation of developmental process;GO:0006464//protein modification process	gi|75265989|sp|Q9SKB2.1|SBIR1_ARATH/0/RecName: Full=Leucine-rich repeat receptor-like serine/threonine/tyrosine-protein kinase SOBIR1; AltName: Full=Protein EVERSHED; AltName: Full=Protein SUPPRESSOR OF BIR1-1; Flags: Precursor
Bra033414	798	15	82	2.727941065	13.91292975	2.35054187	Up	1.42E-11	9.24E-11	GO:0043232	-	GO:0006897//endocytosis	gi|297848580|ref|XP_002892171.1|/1.83393e-138/predicted protein [Arabidopsis lyrata subsp. lyrata]
Bra004520	819	30	164	5.315987716	27.11237593	2.35054187	Up	8.55E-22	9.35E-21	-	-	-	gi|297824745|ref|XP_002880255.1|/4.36302e-74/hypothetical protein ARALYDRAFT_904132 [Arabidopsis lyrata subsp. lyrata]
Bra003373	1227	90	491	10.64497296	54.18069364	2.347606579	Up	4.15E-62	1.11E-60	GO:0016020//membrane	GO:0004702//receptor signaling protein serine/threonine kinase activity;GO:0032559;GO:0019900//kinase binding	GO:0006464//protein modification process	gi|297817228|ref|XP_002876497.1|/0/hypothetical protein ARALYDRAFT_486400 [Arabidopsis lyrata subsp. lyrata]
Bra024660	1944	132	720	9.854266118	50.14687418	2.347339438	Up	2.88E-90	1.06E-88	GO:0043231//intracellular membrane-bounded organelle;GO:0031224//intrinsic to membrane	GO:0030246//carbohydrate binding;GO:0035250//UDP-galactosyltransferase activity	GO:0006464//protein modification process	gi|297850950|ref|XP_002893356.1|/0/galactosyltransferase family protein [Arabidopsis lyrata subsp. lyrata]
Bra007940	1245	43	234	5.012399984	25.4480282	2.343980426	Up	2.26E-30	3.21E-29	-	GO:0004702//receptor signaling protein serine/threonine kinase activity;GO:0032559	GO:0006464//protein modification process	gi|30698743|ref|NP_177231.2|/0/protein kinase domain-containing protein [Arabidopsis thaliana]
Bra025951	5358	53	288	1.435554802	7.27775464	2.341885008	Up	5.44E-37	9.21E-36	GO:0016020//membrane	GO:0004872//receptor activity;GO:0000166//nucleotide binding;GO:0016301//kinase activity	GO:0009987//cellular process;GO:0006952//defense response;GO:0009719;GO:0008152//metabolic process	gi|15220839|ref|NP_173217.1|/0/PEP1 receptor 2 [Arabidopsis thaliana]
Bra026781	507	149	809	42.65057837	216.0469769	2.340707833	Up	7.17E-101	2.94E-99	GO:0031410//cytoplasmic vesicle	GO:0046872//metal ion binding;GO:0019787//small conjugating protein ligase activity	GO:0032446//protein modification by small protein conjugation;GO:0006970//response to osmotic stress;GO:0009738//abscisic acid mediated signaling pathway;GO:0080134//regulation of response to stress	gi|15218053|ref|NP_172962.1|/1.86657e-54/E3 ubiquitin-protein ligase RHA2A [Arabidopsis thaliana]
Bra011065	516	7	38	1.968769869	9.971064517	2.340453052	Up	5.48E-06	2.06E-05	-	-	-	gi|297803170|ref|XP_002869469.1|/9.84979e-67/hypothetical protein ARALYDRAFT_353917 [Arabidopsis lyrata subsp. lyrata]
Bra009772	213	7	38	4.769414331	24.15525489	2.340453052	Up	5.48E-06	2.06E-05	-	-	-	-
Bra019123	585	14	76	3.473111975	17.58998048	2.340453052	Up	8.96E-11	5.50E-10	GO:0043231//intracellular membrane-bounded organelle	GO:0001071//nucleic acid binding transcription factor activity;GO:0003677//DNA binding;GO:0005515//protein binding	GO:0009743//response to carbohydrate stimulus;GO:0050688//regulation of defense response to virus;GO:0006351//transcription, DNA-dependent	gi|62199610|gb|AAX76840.1|/1.01906e-82/WRKY DNA-binding protein 1 [Brassica rapa subsp. chinensis]
Bra033568	1206	54	293	6.49819991	32.89485254	2.339749813	Up	1.44E-37	2.49E-36	-	GO:0016491//oxidoreductase activity	GO:0008152//metabolic process	gi|15233923|ref|NP_195566.1|/0/FAD/NAD(P)-binding oxidoreductase family protein [Arabidopsis thaliana]
Bra024725	2460	147	797	8.67219118	43.86628396	2.33864403	Up	2.68E-99	1.08E-97	GO:0016020//membrane	GO:0004674//protein serine/threonine kinase activity;GO:0032559	GO:0006464//protein modification process	gi|297845586|ref|XP_002890674.1|/0/hypothetical protein ARALYDRAFT_472802 [Arabidopsis lyrata subsp. lyrata]
Bra017261	951	12	65	1.831248765	9.254233878	2.337285773	Up	2.20E-09	1.20E-08	-	-	-	gi|297823417|ref|XP_002879591.1|/1.09749e-122/F-box family protein [Arabidopsis lyrata subsp. lyrata]
Bra018638	1014	177	958	25.33272608	127.9190382	2.336156756	Up	7.62E-119	3.68E-117	GO:0012505//endomembrane system;GO:0043231//intracellular membrane-bounded organelle	GO:0046914//transition metal ion binding;GO:0001071//nucleic acid binding transcription factor activity	GO:0006351//transcription, DNA-dependent	gi|15223175|ref|NP_172306.1|/1.72487e-153/WIP domain protein 3 [Arabidopsis thaliana]
Bra023395	744	177	958	34.52605409	174.3412698	2.336156756	Up	7.62E-119	3.67E-117	-	GO:0003676//nucleic acid binding;GO:0001071//nucleic acid binding transcription factor activity	GO:0010087//phloem or xylem histogenesis;GO:0032501//multicellular organismal process	gi|312282075|dbj|BAJ33903.1|/2.88268e-119/unnamed protein product [Thellungiella halophila]
Bra004171	675	17	92	3.655036888	18.4540497	2.335979576	Up	9.61E-13	6.77E-12	GO:0044424//intracellular part	GO:0005488//binding	-	gi|18642418|emb|CAC81237.1|/7.76449e-94/putative PCF11 protein [Brassica napus]
Bra005906	1806	118	638	9.482238554	47.83112152	2.334650025	Up	1.12E-79	3.71E-78	-	-	GO:0009664//plant-type cell wall organization;GO:0009832//plant-type cell wall biogenesis;GO:0009250//glucan biosynthetic process	gi|297806689|ref|XP_002871228.1|/0/hypothetical protein ARALYDRAFT_487481 [Arabidopsis lyrata subsp. lyrata]
Bra002206	1698	25	135	2.136726511	10.76474419	2.332839868	Up	4.85E-18	4.55E-17	-	-	-	gi|297807945|ref|XP_002871856.1|/0/hypothetical protein ARALYDRAFT_488789 [Arabidopsis lyrata subsp. lyrata]
Bra017699	1101	5	27	0.659066597	3.320351614	2.332839868	Up	0.000146099	0.000448959	GO:0044444//cytoplasmic part	GO:0005515//protein binding;GO:0008168//methyltransferase activity	GO:0006730//one-carbon metabolic process	gi|15236282|ref|NP_195242.1|/0/O-methyltransferase family 2 protein [Arabidopsis thaliana]
Bra020449	693	5	27	1.04708849	5.27519066	2.332839868	Up	0.000146099	0.000449003	-	-	-	gi|297793259|ref|XP_002864514.1|/3.36182e-63/hypothetical protein ARALYDRAFT_918907 [Arabidopsis lyrata subsp. lyrata]
Bra032309	2115	161	868	11.04745192	55.56700441	2.330514815	Up	1.53E-107	6.77E-106	GO:0043234//protein complex	GO:0005488//binding;GO:0019787//small conjugating protein ligase activity	GO:0050832//defense response to fungus;GO:0032446//protein modification by small protein conjugation;GO:0012501//programmed cell death	gi|312283441|dbj|BAJ34586.1|/0/unnamed protein product [Thellungiella halophila]
Bra019830	3393	23	124	0.983763244	4.948179627	2.330514815	Up	1.15E-16	1.02E-15	GO:0005840//ribosome;GO:0009526//plastid envelope;GO:0005576//extracellular region	GO:0016769//transferase activity, transferring nitrogenous groups;GO:0031406//carboxylic acid binding;GO:0008168//methyltransferase activity;GO:0016836//hydro-lyase activity	GO:0006558//L-phenylalanine metabolic process;GO:0010038//response to metal ion;GO:0006544//glycine metabolic process;GO:0006730//one-carbon metabolic process	gi|297844036|ref|XP_002889899.1|/0/hypothetical protein ARALYDRAFT_471331 [Arabidopsis lyrata subsp. lyrata]
Bra005143	2232	118	636	7.672456465	38.58074029	2.330120367	Up	2.99E-79	9.85E-78	-	GO:0016811//hydrolase activity, acting on carbon-nitrogen (but not peptide) bonds, in linear amides	-	gi|42569717|ref|NP_181337.2|/0/neutral ceramidase [Arabidopsis thaliana]
Bra026130	765	54	291	10.24422103	51.5037896	2.329868302	Up	3.85E-37	6.56E-36	GO:0044464//cell part	GO:0046914//transition metal ion binding	-	gi|297844446|ref|XP_002890104.1|/7.67856e-107/F9L1.39 [Arabidopsis lyrata subsp. lyrata]
Bra012619	627	263	1417	60.87441819	305.9919074	2.329585514	Up	2.59E-174	1.89E-172	-	-	-	gi|297804376|ref|XP_002870072.1|/2.68113e-26/predicted protein [Arabidopsis lyrata subsp. lyrata]
Bra019870	1569	132	711	12.20949225	61.35561145	2.329192091	Up	2.38E-88	8.57E-87	GO:0043231//intracellular membrane-bounded organelle;GO:0031224//intrinsic to membrane	GO:0016628//oxidoreductase activity, acting on the CH-CH group of donors, NAD or NADP as acceptor;GO:0005402	GO:0009725//response to hormone stimulus;GO:0016049//cell growth;GO:0008152//metabolic process;GO:0071702	gi|15220330|ref|NP_172592.1|/0/sugar transporter 1 [Arabidopsis thaliana]
Bra003942	429	99	533	33.49072261	168.2199688	2.328515563	Up	1.22E-66	3.45E-65	-	-	-	gi|297841827|ref|XP_002888795.1|/2.9954e-53/hypothetical protein ARALYDRAFT_894896 [Arabidopsis lyrata subsp. lyrata]
Bra021358	1197	90	484	10.91176426	54.74681301	2.326890602	Up	1.29E-60	3.38E-59	-	-	-	gi|30678850|ref|NP_186994.2|/2.8925e-129/armadillo/beta-catenin-like repeat-containing protein [Arabidopsis thaliana]
Bra038517	948	218	1172	33.37296339	167.3889965	2.32645299	Up	2.88E-144	1.71E-142	GO:0019866//organelle inner membrane;GO:0043231//intracellular membrane-bounded organelle;GO:0031224//intrinsic to membrane	GO:0046943//carboxylic acid transmembrane transporter activity	GO:0046907//intracellular transport;GO:0046942//carboxylic acid transport	gi|297825131|ref|XP_002880448.1|/3.06269e-133/hypothetical protein ARALYDRAFT_481111 [Arabidopsis lyrata subsp. lyrata]
Bra024126	366	16	86	6.344326324	31.81449231	2.326145215	Up	6.05E-12	4.05E-11	-	-	-	gi|30688449|ref|NP_567834.2|/2.85801e-27/uncharacterized protein [Arabidopsis thaliana]
Bra037667	402	208	1116	75.09031007	375.8770181	2.323562054	Up	2.93E-137	1.65E-135	GO:0044464//cell part	-	GO:0045927//positive regulation of growth;GO:0008283//cell proliferation;GO:0043401//steroid hormone mediated signaling pathway	gi|30689607|ref|NP_850409.1|/2.82762e-27/ARGOS-like protein [Arabidopsis thaliana]
Bra034592	1158	655	3505	82.08793985	409.8142865	2.319728093	Up	0	0	GO:0043234//protein complex;GO:0043231//intracellular membrane-bounded organelle	GO:0043169//cation binding;GO:0004721//phosphoprotein phosphatase activity	GO:0006464//protein modification process	gi|312283467|dbj|BAJ34599.1|/0/unnamed protein product [Thellungiella halophila]
Bra000487	1254	86	460	9.952851643	49.66699978	2.319105757	Up	1.81E-57	4.55E-56	GO:0043231//intracellular membrane-bounded organelle	GO:0003676//nucleic acid binding;GO:0001071//nucleic acid binding transcription factor activity	GO:0006351//transcription, DNA-dependent;GO:0009653//anatomical structure morphogenesis;GO:0003006//developmental process involved in reproduction	gi|18401775|ref|NP_565674.1|/8.57098e-156/ethylene-responsive transcription factor RAP2-7 [Arabidopsis thaliana]
Bra025563	1050	12	64	1.658588167	8.252742722	2.31491796	Up	3.61E-09	1.93E-08	GO:0043231//intracellular membrane-bounded organelle	GO:0004702//receptor signaling protein serine/threonine kinase activity;GO:0032559	GO:0006464//protein modification process	gi|15237443|ref|NP_198870.1|/0/protein kinase family protein [Arabidopsis thaliana]
Bra034609	1368	21	112	2.227818536	11.0850985	2.31491796	Up	4.48E-15	3.65E-14	GO:0044464//cell part	GO:0035251//UDP-glucosyltransferase activity	GO:0009607//response to biotic stimulus;GO:0051553	gi|297798502|ref|XP_002867135.1|/0/predicted protein [Arabidopsis lyrata subsp. lyrata]
Bra021377	3456	405	2158	17.00700758	84.54449568	2.313581513	Up	2.81E-262	3.29E-260	GO:0031228//intrinsic to Golgi membrane	GO:0016759//cellulose synthase activity	GO:0045229//external encapsulating structure organization;GO:0048588//developmental cell growth;GO:0009250//glucan biosynthetic process;GO:0042546//cell wall biogenesis;GO:0006950//response to stress	gi|297828774|ref|XP_002882269.1|/0/hypothetical protein ARALYDRAFT_477551 [Arabidopsis lyrata subsp. lyrata]
Bra039777	1533	203	1081	19.2176597	95.4753305	2.312695351	Up	2.85E-132	1.54E-130	GO:0044424//intracellular part	GO:0016841//ammonia-lyase activity	GO:0009411//response to UV;GO:0006558//L-phenylalanine metabolic process;GO:0009414//response to water deprivation;GO:0048229//gametophyte development;GO:0009696//salicylic acid metabolic process;GO:0009808//lignin metabolic process	gi|60499701|gb|AAX22053.1|/0/phenylalanine ammonia-lyase [Brassica napus]
Bra007885	858	37	197	6.258367357	31.08755522	2.312478915	Up	2.04E-25	2.53E-24	GO:0031090//organelle membrane;GO:0009536//plastid	GO:0019901//protein kinase binding	-	gi|15222481|ref|NP_177142.1|/2.88255e-140/Hypersensitive-induced response protein 2 [Arabidopsis thaliana]
Bra005365	2142	71	378	4.810447708	23.89351064	2.312375766	Up	2.35E-47	4.97E-46	-	-	-	gi|15226909|ref|NP_181059.1|/0/DCD (Development and Cell Death) domain protein [Arabidopsis thaliana]
Bra035469	1179	78	415	9.601241936	47.6586705	2.311445768	Up	8.32E-52	1.91E-50	GO:0031224//intrinsic to membrane	GO:0015205//nucleobase transmembrane transporter activity	GO:0015851//nucleobase transport	gi|15217805|ref|NP_176100.1|/9.94642e-167/purine permease 18 [Arabidopsis thaliana]
Bra026023	468	1050	5585	325.6042476	1615.790148	2.311048414	Up	0	0	-	-	-	gi|18394407|ref|NP_564007.1|/1.73069e-55/uncharacterized protein [Arabidopsis thaliana]
Bra012319	846	69	367	11.83655563	58.73586007	2.310992257	Up	5.44E-46	1.12E-44	GO:0043231//intracellular membrane-bounded organelle;GO:0016020//membrane	GO:0004721//phosphoprotein phosphatase activity	GO:0010017//red or far-red light signaling pathway;GO:0006464//protein modification process	gi|297845254|ref|XP_002890508.1|/4.96407e-137/hypothetical protein ARALYDRAFT_472467 [Arabidopsis lyrata subsp. lyrata]
Bra010605	3093	73	388	3.425228555	16.98476088	2.309968744	Up	1.66E-48	3.58E-47	GO:0031224//intrinsic to membrane;GO:0043231//intracellular membrane-bounded organelle;GO:0031090//organelle membrane	GO:0046914//transition metal ion binding;GO:0046873//metal ion transmembrane transporter activity;GO:0019829//cation-transporting ATPase activity;GO:0005515//protein binding;GO:0032559;GO:0016836//hydro-lyase activity	GO:0010035//response to inorganic substance;GO:0009206;GO:0006816//calcium ion transport	gi|15235643|ref|NP_195479.1|/0/Ca2+-transporting ATPase [Arabidopsis thaliana]
Bra022502	744	220	1169	42.91373955	212.7400255	2.309579962	Up	1.17E-142	6.90E-141	-	-	-	gi|15217806|ref|NP_176678.1|/5.79494e-128/Nucleotide-diphospho-sugar transferases superfamily protein [Arabidopsis thaliana]
Bra011830	1533	16	85	1.51469239	7.507310909	2.309271397	Up	9.90E-12	6.53E-11	GO:0044424//intracellular part	GO:0005488//binding;GO:0016872//intramolecular lyase activity	GO:0009642//response to light intensity;GO:0006952//defense response;GO:0009725//response to hormone stimulus;GO:0000302//response to reactive oxygen species;GO:0009267//cellular response to starvation;GO:0006020//inositol metabolic process;GO:0006658//phosphatidylserine metabolic process;GO:0002252;GO:0007275//multicellular organismal development;GO:0032958//inositol phosphate biosynthetic proce…	gi|215274557|gb|ACJ65004.1|/0/myo-inositol 1-phosphate synthase type 2 [Brassica napus]
Bra016098	972	10	53	1.493070624	7.382734254	2.30587282	Up	8.98E-08	4.19E-07	GO:0043231//intracellular membrane-bounded organelle	GO:0003676//nucleic acid binding;GO:0001071//nucleic acid binding transcription factor activity	GO:0009725//response to hormone stimulus;GO:0009743//response to carbohydrate stimulus;GO:0006355//regulation of transcription, DNA-dependent;GO:0010087//phloem or xylem histogenesis	gi|297839039|ref|XP_002887401.1|/2.87155e-150/hypothetical protein ARALYDRAFT_316163 [Arabidopsis lyrata subsp. lyrata]
Bra029277	732	10	53	1.982601976	9.803302862	2.30587282	Up	8.98E-08	4.19E-07	-	GO:0016788//hydrolase activity, acting on ester bonds	-	gi|15241725|ref|NP_201024.1|/2.93718e-60/carboxyesterase 20 [Arabidopsis thaliana]
Bra015548	612	46	243	10.90819832	53.76039893	2.301131008	Up	7.92E-31	1.15E-29	-	-	-	gi|297848992|ref|XP_002892377.1|/3.66494e-73/predicted protein [Arabidopsis lyrata subsp. lyrata]
Bra039012	2754	131	692	6.903255944	34.02121268	2.301085687	Up	8.26E-85	2.89E-83	-	-	-	gi|42569161|ref|NP_179561.2|/0/Regulator of Vps4 activity in the MVB pathway protein [Arabidopsis thaliana]
Bra023783	1509	561	2958	53.95357632	265.4095595	2.298429837	Up	0	0	GO:0009532//plastid stroma	GO:0005488//binding	-	gi|297816898|ref|XP_002876332.1|/0/hypothetical protein ARALYDRAFT_486012 [Arabidopsis lyrata subsp. lyrata]
Bra013392	771	62	326	11.67035124	57.24938865	2.294412305	Up	1.09E-40	2.02E-39	GO:0044464//cell part	-	-	gi|18415304|ref|NP_567583.1|/2.06515e-83/uncharacterized protein [Arabidopsis thaliana]
Bra024699	1755	672	3531	55.56979159	272.4132503	2.293424144	Up	0	0	GO:0005840//ribosome;GO:0030312//external encapsulating structure;GO:0031981//nuclear lumen;GO:0009536//plastid;GO:0031090//organelle membrane;GO:0005576//extracellular region	GO:0016628//oxidoreductase activity, acting on the CH-CH group of donors, NAD or NADP as acceptor;GO:0019899//enzyme binding;GO:0032559	GO:0006952//defense response;GO:0051707//response to other organism;GO:0010038//response to metal ion;GO:0044267//cellular protein metabolic process	gi|108864705|gb|ABG22608.1|/0/Heat shock cognate 70 kDa protein, putative, expressed [Oryza sativa Japonica Group]
Bra033494	1434	8	42	0.809631602	3.965589632	2.292197884	Up	2.28E-06	9.02E-06	GO:0009536//plastid	GO:0016757//transferase activity, transferring glycosyl groups	-	gi|295854835|gb|ADG45874.1|/0/UDP-glucosyltransferase [Isatis tinctoria]
Bra033669	297	8	42	3.909130361	19.14698832	2.292197884	Up	2.28E-06	9.02E-06	-	GO:0005515//protein binding	GO:0044267//cellular protein metabolic process	gi|297791583|ref|XP_002863676.1|/3.28191e-47/hypothetical protein ARALYDRAFT_917342 [Arabidopsis lyrata subsp. lyrata]
Bra035649	3231	5421	28452	243.4944491	1192.294315	2.291779617	Up	0	0	GO:0031224//intrinsic to membrane	GO:0046914//transition metal ion binding;GO:0046873//metal ion transmembrane transporter activity;GO:0019829//cation-transporting ATPase activity;GO:0005515//protein binding;GO:0032559	GO:0051707//response to other organism;GO:0009206;GO:0006816//calcium ion transport;GO:0048513//organ development;GO:0003006//developmental process involved in reproduction	gi|312282693|dbj|BAJ34212.1|/0/unnamed protein product [Thellungiella halophila]
Bra026230	1650	1464	7668	128.7667541	629.2247419	2.288815244	Up	0	0	GO:0009532//plastid stroma	GO:0016160//amylase activity;GO:0043167//ion binding	GO:0005982//starch metabolic process;GO:0006950//response to stress;GO:0000023//maltose metabolic process	gi|312282741|dbj|BAJ34236.1|/0/unnamed protein product [Thellungiella halophila]
Bra005059	1701	275	1438	23.46253838	114.4622303	2.286440613	Up	5.96E-173	4.31E-171	-	-	GO:0006810//transport	gi|15225053|ref|NP_181454.1|/0/major facilitator protein [Arabidopsis thaliana]
Bra037738	477	9	47	2.738235182	13.34096087	2.284544311	Up	5.77E-07	2.46E-06	GO:0043231//intracellular membrane-bounded organelle	GO:0001071//nucleic acid binding transcription factor activity	-	gi|297824277|ref|XP_002880021.1|/2.76019e-59/transcription factor [Arabidopsis lyrata subsp. lyrata]
Bra002497	2076	247	1289	17.2669734	84.06848083	2.283549778	Up	5.45E-155	3.50E-153	GO:0016020//membrane	GO:0004674//protein serine/threonine kinase activity;GO:0000166//nucleotide binding;GO:0030246//carbohydrate binding	GO:0006468//protein phosphorylation;GO:0009651//response to salt stress;GO:0007044//cell-substrate junction assembly;GO:0009723//response to ethylene stimulus	gi|145334855|ref|NP_001078773.1|/0/concanavalin A-like lectin kinase-like protein [Arabidopsis thaliana]
Bra019044	2142	2587	13475	175.2764538	851.759407	2.280813775	Up	0	0	GO:0031225//anchored to membrane;GO:0005576//extracellular region;GO:0009536//plastid	GO:0046914//transition metal ion binding	-	gi|297799230|ref|XP_002867499.1|/2.34479e-32/hypothetical protein ARALYDRAFT_913787 [Arabidopsis lyrata subsp. lyrata]
Bra019121	1242	108	562	12.61969258	61.26639845	2.279419279	Up	1.98E-68	5.72E-67	GO:0043231//intracellular membrane-bounded organelle;GO:0043234//protein complex	GO:0019900//kinase binding;GO:0046872//metal ion binding;GO:0004721//phosphoprotein phosphatase activity	GO:0010118//stomatal movement;GO:0009767//photosynthetic electron transport chain;GO:0009738//abscisic acid mediated signaling pathway;GO:0006950//response to stress;GO:0006464//protein modification process	gi|312283417|dbj|BAJ34574.1|/0/unnamed protein product [Thellungiella halophila]
Bra017850	723	5	26	1.003640834	4.869032596	2.278392084	Up	0.000241352	0.000715287	GO:0043231//intracellular membrane-bounded organelle	GO:0003677//DNA binding;GO:0001071//nucleic acid binding transcription factor activity;GO:0046983//protein dimerization activity	GO:0006351//transcription, DNA-dependent	gi|297802168|ref|XP_002868968.1|/2.41509e-75/predicted protein [Arabidopsis lyrata subsp. lyrata]
Bra018590	843	10	52	1.721547623	8.351863742	2.278392084	Up	1.47E-07	6.70E-07	GO:0043231//intracellular membrane-bounded organelle	-	-	gi|15223983|ref|NP_172369.1|/5.09307e-142/Phosphoglycerate mutase-like protein [Arabidopsis thaliana]
Bra008322	3036	122	634	5.831827631	28.27451226	2.277482153	Up	6.73E-77	2.15E-75	GO:0009536//plastid	GO:0003676//nucleic acid binding;GO:0004518//nuclease activity	-	gi|297842545|ref|XP_002889154.1|/0/ribonuclease II family protein [Arabidopsis lyrata subsp. lyrata]
Bra015050	930	64	331	9.987197567	48.18952844	2.270567868	Up	8.66E-41	1.61E-39	-	GO:0003677//DNA binding;GO:0001071//nucleic acid binding transcription factor activity	GO:0006351//transcription, DNA-dependent	gi|340749207|gb|AEK67477.1|/3.77132e-112/heat shock factor [Arabidopsis thaliana]
Bra015867	909	36	186	5.747582759	27.70490672	2.26911427	Up	1.44E-23	1.67E-22	GO:0043231//intracellular membrane-bounded organelle	GO:0003905//alkylbase DNA N-glycosylase activity	GO:0006281//DNA repair	gi|18410766|ref|NP_565100.1|/3.06598e-119/DNA-3-methyladenine glycosylase I [Arabidopsis thaliana]
Bra002903	1776	6	31	0.49029211	2.363340861	2.26911427	Up	5.95E-05	0.00019418	GO:0016021//integral to membrane;GO:0031410//cytoplasmic vesicle	-	-	gi|297796425|ref|XP_002866097.1|/0/hypothetical protein ARALYDRAFT_495632 [Arabidopsis lyrata subsp. lyrata]
Bra039737	747	72	372	13.98809298	67.4263995	2.26911427	Up	1.31E-45	2.67E-44	-	-	GO:0051707//response to other organism;GO:0007165//signal transduction	gi|18408342|ref|NP_564862.1|/2.3932e-97/late embryogenesis abundant (LEA) hydroxyproline-rich glycoprotein [Arabidopsis thaliana]
Bra003195	2142	26	134	1.7615724	8.470186311	2.265529933	Up	2.39E-17	2.18E-16	GO:0044464//cell part	GO:0022820//potassium ion symporter activity	GO:0030001//metal ion transport;GO:0034220//ion transmembrane transport	gi|138375093|gb|ABO76902.1|/0/high-affinity K+ transporter HAK5 [Eutrema halophilum]
Bra014037	357	13	67	5.2847172	25.41055893	2.265529933	Up	2.49E-09	1.35E-08	GO:0030312//external encapsulating structure;GO:0009532//plastid stroma;GO:0016020//membrane	GO:0005488//binding;GO:0015036//disulfide oxidoreductase activity	GO:0006952//defense response;GO:0010038//response to metal ion;GO:0044267//cellular protein metabolic process;GO:0009636//response to toxin;GO:0006091//generation of precursor metabolites and energy;GO:0019725//cellular homeostasis;GO:0009408//response to heat;GO:0006461//protein complex assembly;GO:0018904;GO:0051234//establishment of localization	gi|297852252|ref|XP_002894007.1|/7.29572e-55/thioredoxin H-type 5 [Arabidopsis lyrata subsp. lyrata]
Bra024256	1080	211	1086	28.35341115	136.1487634	2.26358966	Up	1.70E-129	8.96E-128	GO:0009532//plastid stroma	GO:0008252//nucleotidase activity	GO:0030307//positive regulation of cell growth;GO:0048017//inositol lipid-mediated signaling;GO:0006355//regulation of transcription, DNA-dependent;GO:0009755//hormone-mediated signaling pathway;GO:0009651//response to salt stress;GO:0009648//photoperiodism;GO:0009695//jasmonic acid biosynthetic process;GO:0010586//miRNA metabolic process	gi|297793993|ref|XP_002864881.1|/6.96882e-164/hypothetical protein ARALYDRAFT_496593 [Arabidopsis lyrata subsp. lyrata]
Bra003566	522	7	36	1.946140331	9.337693812	2.26245054	Up	1.48E-05	5.27E-05	-	-	-	gi|297839895|ref|XP_002887829.1|/5.7893e-62/VQ motif-containing protein [Arabidopsis lyrata subsp. lyrata]
Bra015471	1179	84	431	10.33979901	49.49611321	2.259107097	Up	2.60E-52	6.03E-51	GO:0043231//intracellular membrane-bounded organelle	GO:0003677//DNA binding;GO:0001071//nucleic acid binding transcription factor activity	GO:0006351//transcription, DNA-dependent	gi|297848874|ref|XP_002892318.1|/2.03694e-111/hypothetical protein ARALYDRAFT_887800 [Arabidopsis lyrata subsp. lyrata]
Bra032331	2127	16	82	1.091689438	5.219801572	2.257432465	Up	4.30E-11	2.71E-10	-	GO:0016301//kinase activity	-	gi|9972372|gb|AAG10622.1|AC008030_22/0/Putative receptor-like serine/threonine kinase - partial protein [Arabidopsis thaliana]
Bra009476	1635	131	671	11.62786964	55.56641709	2.256626415	Up	2.14E-80	7.15E-79	-	-	-	gi|42573265|ref|NP_974729.1|/0/calcium-dependent lipid-binding domain-containing protein [Arabidopsis thaliana]
Bra029099	1140	75	384	9.547793727	45.60726241	2.256024271	Up	1.04E-46	2.17E-45	-	GO:0003824//catalytic activity	-	gi|297796137|ref|XP_002865953.1|/8.57965e-160/hydrolase, alpha/beta fold family protein [Arabidopsis lyrata subsp. lyrata]
Bra033225	3213	229	1172	10.34359179	49.38835003	2.255433527	Up	5.36E-139	3.10E-137	GO:0044464//cell part	GO:0035091//phosphatidylinositol binding;GO:0046872//metal ion binding;GO:0004620//phospholipase activity	GO:0042742//defense response to bacterium;GO:0010038//response to metal ion;GO:0006650//glycerophospholipid metabolic process	gi|297827869|ref|XP_002881817.1|/0/phospholipase D beta 1 [Arabidopsis lyrata subsp. lyrata]
Bra008066	879	18	92	2.971872996	14.17119857	2.253517415	Up	2.90E-12	1.98E-11	GO:0044464//cell part	GO:0016791//phosphatase activity;GO:0016462//pyrophosphatase activity	GO:0007165//signal transduction;GO:0051259//protein oligomerization;GO:0006796//phosphate-containing compound metabolic process;GO:0009267//cellular response to starvation	gi|297842041|ref|XP_002888902.1|/3.32306e-139/hypothetical protein ARALYDRAFT_476431 [Arabidopsis lyrata subsp. lyrata]
Bra004022	1170	119	608	14.76072589	70.35992192	2.252990211	Up	7.21E-73	2.19E-71	GO:0016020//membrane;GO:0009536//plastid	GO:0004702//receptor signaling protein serine/threonine kinase activity;GO:0032559;GO:0005198//structural molecule activity	GO:0006464//protein modification process	gi|15221470|ref|NP_177036.1|/0/protein kinase-like protein [Arabidopsis thaliana]
Bra013292	1173	44	224	5.443788955	25.85577963	2.247803764	Up	8.90E-28	1.19E-26	GO:0031224//intrinsic to membrane	GO:0015205//nucleobase transmembrane transporter activity	GO:0051707//response to other organism;GO:0015851//nucleobase transport	gi|297804354|ref|XP_002870061.1|/3.88212e-163/ATPUP10 [Arabidopsis lyrata subsp. lyrata]
Bra018683	1620	45	229	4.031290685	19.13939031	2.247231153	Up	2.35E-28	3.18E-27	GO:0044464//cell part	-	-	gi|15222993|ref|NP_172250.1|/0/ankyrin repeats-containing protein [Arabidopsis thaliana]
Bra023294	234	74	376	45.89469395	217.5602849	2.245015947	Up	1.66E-45	3.38E-44	-	-	GO:0006950//response to stress	gi|297846270|ref|XP_002891016.1|/3.51382e-25/hypothetical protein ARALYDRAFT_890872 [Arabidopsis lyrata subsp. lyrata]
Bra009274	2658	189	959	10.31937615	48.85075294	2.243025042	Up	2.61E-113	1.21E-111	-	GO:0003676//nucleic acid binding	GO:0009888//tissue development;GO:0040020//regulation of meiosis	gi|15240750|ref|NP_196346.1|/0/MEI2-like protein 4 [Arabidopsis thaliana]
Bra016719	471	1032	5234	317.9841009	1504.597869	2.242351414	Up	0	0	GO:0009532//plastid stroma;GO:0009526//plastid envelope;GO:0016020//membrane	GO:0005515//protein binding	GO:0010102//lateral root morphogenesis;GO:0048869;GO:0051707//response to other organism;GO:0010038//response to metal ion;GO:0006970//response to osmotic stress;GO:0009755//hormone-mediated signaling pathway	gi|18394049|ref|NP_563934.1|/3.03481e-39/uncharacterized protein [Arabidopsis thaliana]
Bra002674	414	226	1145	79.22362563	374.4663322	2.240833381	Up	9.01E-135	4.97E-133	GO:0031090//organelle membrane;GO:0043231//intracellular membrane-bounded organelle	-	GO:0051234//establishment of localization;GO:0009314//response to radiation;GO:0006972//hyperosmotic response	gi|297796725|ref|XP_002866247.1|/4.2608e-55/hypothetical protein ARALYDRAFT_918995 [Arabidopsis lyrata subsp. lyrata]
Bra024376	423	31	157	10.63574564	50.25356965	2.240304899	Up	7.86E-20	7.95E-19	-	-	-	gi|297797557|ref|XP_002866663.1|/1.23697e-22/hypothetical protein ARALYDRAFT_496763 [Arabidopsis lyrata subsp. lyrata]
Bra027346	1572	16	81	1.477114144	6.97654032	2.239730464	Up	6.99E-11	4.32E-10	-	GO:0004091//carboxylesterase activity	GO:0044238//primary metabolic process	gi|297829988|ref|XP_002882876.1|/0/lipase class 3 family protein [Arabidopsis lyrata subsp. lyrata]
Bra007444	1209	438	2216	52.57683335	248.1710319	2.238835567	Up	9.26E-259	1.06E-256	GO:0016020//membrane	GO:0004702//receptor signaling protein serine/threonine kinase activity;GO:0032559;GO:0019900//kinase binding	GO:0006464//protein modification process	gi|297817228|ref|XP_002876497.1|/0/hypothetical protein ARALYDRAFT_486400 [Arabidopsis lyrata subsp. lyrata]
Bra040530	1047	18	91	2.495010854	11.76799139	2.2377501	Up	4.71E-12	3.17E-11	-	GO:0004721//phosphoprotein phosphatase activity	GO:0006950//response to stress	gi|297833280|ref|XP_002884522.1|/1.74437e-172/hypothetical protein ARALYDRAFT_477856 [Arabidopsis lyrata subsp. lyrata]
Bra015543	1794	20	101	1.617909305	7.622660305	2.236163849	Up	3.19E-13	2.32E-12	GO:0043234//protein complex;GO:0043231//intracellular membrane-bounded organelle;GO:0031988//membrane-bounded vesicle;GO:0044444//cytoplasmic part;GO:0016020//membrane	-	GO:0006887//exocytosis	gi|297848980|ref|XP_002892371.1|/0/ATEXO70B2 [Arabidopsis lyrata subsp. lyrata]
Bra015781	1626	136	686	12.13849889	57.12302605	2.234482386	Up	3.48E-81	1.17E-79	GO:0005576//extracellular region;GO:0005618//cell wall	GO:0046914//transition metal ion binding;GO:0016682//oxidoreductase activity, acting on diphenols and related substances as donors, oxygen as acceptor	GO:0008152//metabolic process	gi|297842363|ref|XP_002889063.1|/0/hypothetical protein ARALYDRAFT_895494 [Arabidopsis lyrata subsp. lyrata]
Bra009862	675	68	343	14.62014755	68.80151137	2.234482386	Up	2.02E-41	3.81E-40	-	GO:0001071//nucleic acid binding transcription factor activity	GO:0006351//transcription, DNA-dependent;GO:0016049//cell growth	gi|15239501|ref|NP_197953.1|/6.18077e-75/ethylene-responsive transcription factor TINY [Arabidopsis thaliana]
Bra027764	2847	184	923	9.37944134	43.89568849	2.226505342	Up	3.77E-108	1.67E-106	GO:0016021//integral to membrane	GO:0046914//transition metal ion binding;GO:0016209//antioxidant activity;GO:0050664//oxidoreductase activity, acting on NADH or NADPH, oxygen as acceptor;GO:0050662//coenzyme binding	GO:0012501//programmed cell death;GO:0006952//defense response;GO:0010118//stomatal movement;GO:0009755//hormone-mediated signaling pathway;GO:0042743//hydrogen peroxide metabolic process;GO:0002252	gi|312282195|dbj|BAJ33963.1|/0/unnamed protein product [Thellungiella halophila]
Bra022772	1128	162	812	20.84263056	97.46631821	2.225366375	Up	2.67E-95	1.03E-93	GO:0043234//protein complex	GO:0004721//phosphoprotein phosphatase activity;GO:0043169//cation binding	GO:0006464//protein modification process	gi|312282313|dbj|BAJ34022.1|/3.21657e-151/unnamed protein product [Thellungiella halophila]
Bra032767	930	8	40	1.248399696	5.823507969	2.221808556	Up	6.09E-06	2.28E-05	-	GO:0005488//binding	-	gi|15240962|ref|NP_198678.1|/2.3471e-21/MADS-box protein AGL73 [Arabidopsis thaliana]
Bra007535	726	12	60	2.39878454	11.18979837	2.221808556	Up	2.56E-08	1.26E-07	-	-	-	gi|297817348|ref|XP_002876557.1|/3.73069e-100/hypothetical protein ARALYDRAFT_486518 [Arabidopsis lyrata subsp. lyrata]
Bra016158	1473	18	90	1.773439487	8.272702257	2.221808556	Up	7.64E-12	5.07E-11	GO:0031090//organelle membrane	GO:0015291//secondary active transmembrane transporter activity	GO:0015893//drug transport	gi|297838939|ref|XP_002887351.1|/0/predicted protein [Arabidopsis lyrata subsp. lyrata]
Bra039433	486	10	50	2.986141248	13.92968727	2.221808556	Up	3.91E-07	1.70E-06	GO:0043231//intracellular membrane-bounded organelle	GO:0008135//translation factor activity, nucleic acid binding	GO:0006412//translation	gi|297829074|ref|XP_002882419.1|/3.46511e-68/rubber elongation factor family protein [Arabidopsis lyrata subsp. lyrata]
Bra012297	1092	11	55	1.461896622	6.819423823	2.221808556	Up	9.98E-08	4.63E-07	GO:0044464//cell part	-	-	gi|297850612|ref|XP_002893187.1|/8.59141e-162/T26F17.11 [Arabidopsis lyrata subsp. lyrata]
Bra040902	1719	6	30	0.506549615	2.362941715	2.221808556	Up	9.75E-05	0.000307883	GO:0005618//cell wall	GO:0046914//transition metal ion binding;GO:0016682//oxidoreductase activity, acting on diphenols and related substances as donors, oxygen as acceptor	GO:0008152//metabolic process	gi|6644161|gb|AAF20931.1|AF206721_1/0/ascorbate oxidase [Brassica juncea]
Bra023641	1656	35	175	3.067286391	14.30821138	2.221808556	Up	9.86E-22	1.07E-20	-	GO:0015298//solute:cation antiporter activity	GO:0006811//ion transport	gi|15238663|ref|NP_197287.1|/0/Sodium/calcium exchanger family protein [Arabidopsis thaliana]
Bra028126	1308	615	3074	68.2360671	318.2026195	2.22133931	Up	0	0	GO:0044464//cell part	GO:0004175//endopeptidase activity	GO:0019538//protein metabolic process;GO:0009987//cellular process	gi|297801286|ref|XP_002868527.1|/1.44266e-177/aspartyl protease family protein [Arabidopsis lyrata subsp. lyrata]
Bra006985	2121	1107	5526	75.74492992	352.7587893	2.219460801	Up	0	0	GO:0044424//intracellular part	GO:0016841//ammonia-lyase activity	GO:0009411//response to UV;GO:0006558//L-phenylalanine metabolic process;GO:0009414//response to water deprivation;GO:0048229//gametophyte development;GO:0009696//salicylic acid metabolic process;GO:0009808//lignin metabolic process	gi|302201604|gb|ADL09136.1|/0/phenylanlanine ammonia-lyase [Brassica oleracea var. botrytis]
Bra039051	2205	76	378	5.002091299	23.2108389	2.214195372	Up	5.40E-45	1.09E-43	GO:0005618//cell wall;GO:0005576//extracellular region	GO:0004175//endopeptidase activity;GO:0005515//protein binding	GO:0019538//protein metabolic process;GO:0010191;GO:0003006//developmental process involved in reproduction;GO:0044092//negative regulation of molecular function;GO:0009845//seed germination	gi|297794247|ref|XP_002865008.1|/0/hypothetical protein ARALYDRAFT_496864 [Arabidopsis lyrata subsp. lyrata]
Bra038088	1497	211	1048	20.45536676	94.78663672	2.212204274	Up	1.37E-121	6.72E-120	-	GO:0016160//amylase activity;GO:0043167//ion binding	GO:0005982//starch metabolic process;GO:0051707//response to other organism	gi|222427551|dbj|BAH20736.1|/0/beta-amylase [Raphanus sativus]
Bra016823	951	42	208	6.409370679	29.61354841	2.208002756	Up	2.27E-25	2.81E-24	GO:0031090//organelle membrane	GO:0015291//secondary active transmembrane transporter activity	GO:0015893//drug transport;GO:0009628//response to abiotic stimulus	gi|22655139|gb|AAM98160.1|/6.82657e-149/unknown protein [Arabidopsis thaliana]
Bra013092	2586	105	520	5.892605873	27.22591313	2.208002756	Up	4.51E-61	1.19E-59	-	-	-	gi|297836208|ref|XP_002885986.1|/0/predicted protein [Arabidopsis lyrata subsp. lyrata]
Bra005632	555	41	203	10.72105415	49.52342655	2.207664373	Up	8.61E-25	1.04E-23	-	GO:0016407//acetyltransferase activity	GO:0009725//response to hormone stimulus	gi|297826657|ref|XP_002881211.1|/7.64436e-90/hypothetical protein ARALYDRAFT_902251 [Arabidopsis lyrata subsp. lyrata]
Bra018496	1650	18	89	1.583197796	7.303208403	2.20568889	Up	1.24E-11	8.09E-11	GO:0044464//cell part	GO:0004672//protein kinase activity;GO:0032559	GO:0009725//response to hormone stimulus;GO:0006464//protein modification process	gi|15233558|ref|NP_192363.1|/0/putative cysteine-rich receptor-like protein kinase 39 [Arabidopsis thaliana]
Bra039668	3261	137	676	6.097002655	28.06748689	2.202727814	Up	1.19E-78	3.88E-77	GO:0031224//intrinsic to membrane	GO:0016887//ATPase activity;GO:0032559	GO:0009207	gi|297847738|ref|XP_002891750.1|/0/ATPase, coupled to transmembrane movement of substances [Arabidopsis lyrata subsp. lyrata]
Bra017915	1227	182	898	21.52650087	99.09218511	2.202657455	Up	6.75E-104	2.85E-102	-	-	GO:0006351//transcription, DNA-dependent	gi|312281583|dbj|BAJ33657.1|/0/unnamed protein product [Thellungiella halophila]
Bra032174	960	15	74	2.26760101	10.43681819	2.202443231	Up	7.09E-10	4.04E-09	GO:0043231//intracellular membrane-bounded organelle	GO:0003677//DNA binding;GO:0005515//protein binding	GO:0006351//transcription, DNA-dependent;GO:0009743//response to carbohydrate stimulus	gi|312283083|dbj|BAJ34407.1|/8.24585e-126/unnamed protein product [Thellungiella halophila]
Bra019002	762	14	69	2.666365492	12.26031845	2.201049996	Up	2.75E-09	1.48E-08	GO:0016020//membrane;GO:0044444//cytoplasmic part;GO:0043231//intracellular membrane-bounded organelle	-	-	gi|297853064|ref|XP_002894413.1|/4.48864e-131/predicted protein [Arabidopsis lyrata subsp. lyrata]
Bra024611	912	121	596	19.25471735	88.48283983	2.200185744	Up	1.89E-69	5.48E-68	-	-	-	gi|21593128|gb|AAM65077.1|/1.71144e-77/unknown [Arabidopsis thaliana]
[truncated: 4,787 more rows]
