# Supplementary material for: Comparative Analysis of the Brassica napus Root and Leaf Transcript Profiling in Response to Drought Stress
Source: Int J Mol Sci. 2015 Aug 11;16(8):18752–77. doi: 10.3390/ijms160818752 (PMC4581270; doi:10.3390/ijms160818752)
Supplement: Supplementary file 1 [file ijms-16-18752-s001.zip › ijms-90233-Supplementary Information/ijms-90233-Supplementary data S2.xls]

GeneID	Gene_length	CK_leaf_2-Expression	DS_leaf_2-Expression	CK_leaf_2-RPKM	DS_leaf_2-RPKM	log2 Ratio(DS_leaf_2/CK_leaf_2)	Up-Down-Regulation(DS_leaf_2/CK_leaf_2)	P-value	FDR	GO Component	GO Function	GO Process	Blast nr
Bra029719	336	0	797	0.001	337.267916932799	18.363535561001	Up	3.10716e-246	6.66817964689655e-244	-	GO:0005488//binding	GO:0006950//response to stress;GO:0010876	gi|297833626|ref|XP_002884695.1|/2.4168e-34/hypothetical protein ARALYDRAFT_478179 [Arabidopsis lyrata subsp. lyrata]
Bra021497	558	0	320	0.001	81.5401987484757	16.3152238528475	Up	2.64916e-99	1.69972290474227e-97	GO:0009536//plastid	GO:0004812//aminoacyl-tRNA ligase activity;GO:0032559	GO:0006412//translation;GO:0009699//phenylpropanoid biosynthetic process;GO:0003006//developmental process involved in reproduction;GO:0006950//response to stress	gi|15239779|ref|NP_199715.1|/1.99051e-61/disease resistance-responsive, dirigent domain-containing protein [Arabidopsis thaliana]
Bra010002	612	0	329	0.001	76.4364418231345	16.2219730008319	Up	4.47538e-102	2.95052700932203e-100	-	GO:0005488//binding	GO:0048827//phyllome development	gi|297813095|ref|XP_002874431.1|/9.71193e-50/hypothetical protein ARALYDRAFT_910943 [Arabidopsis lyrata subsp. lyrata]
Bra033152	564	0	278	0.001	70.084451411007	16.096806790114	Up	2.29302e-86	1.28334885539568e-84	GO:0044464//cell part	-	GO:0006950//response to stress;GO:0009699//phenylpropanoid biosynthetic process	gi|15237092|ref|NP_192860.1|/7.26501e-67/disease resistance-responsive, dirigent domain-containing protein [Arabidopsis thaliana]
Bra005783	534	0	228	0.001	60.708510332257	15.8896111522665	Up	5.78032e-71	2.53340841915493e-69	GO:0043231//intracellular membrane-bounded organelle;GO:0016020//membrane	-	GO:0009908//flower development;GO:0006605//protein targeting;GO:0007569//cell aging;GO:0034285	gi|226088515|dbj|BAH37010.1|/2.24903e-96/terminal flower1-like protein [Raphanus sativus]
Bra000129	1365	0	573	0.001	59.6867534492791	15.865123162739	Up	3.09948e-177	4.38407357454545e-175	GO:0009536//plastid	GO:0030246//carbohydrate binding	GO:0009719;GO:0006970//response to osmotic stress	gi|297827527|ref|XP_002881646.1|/0/jacalin lectin family protein [Arabidopsis lyrata subsp. lyrata]
Bra015981	1149	0	434	0.001	53.7063561012724	15.7128052195877	Up	2.03042e-134	1.89737566246246e-132	GO:0009526//plastid envelope	-	-	gi|297842109|ref|XP_002888936.1|/4.77426e-150/hypothetical protein ARALYDRAFT_895220 [Arabidopsis lyrata subsp. lyrata]
Bra005922	1320	0	473	0.001	50.9498835617428	15.6367912288829	Up	1.969602e-146	2.05671392738255e-144	GO:0005576//extracellular region;GO:0005618//cell wall;GO:0009536//plastid	GO:0004175//endopeptidase activity	GO:0019538//protein metabolic process	gi|79507883|ref|NP_196320.2|/0/aspartyl protease family protein [Arabidopsis thaliana]
Bra027384	1176	0	346	0.001	41.8335541347011	15.3523729525897	Up	2.596e-107	1.83179882086168e-105	GO:0009532//plastid stroma;GO:0016020//membrane;GO:0030312//external encapsulating structure	GO:0051219//phosphoprotein binding;GO:0032559	GO:0048827//phyllome development;GO:0010038//response to metal ion	gi|11994367|dbj|BAB02326.1|/2.54932e-130/unnamed protein product [Arabidopsis thaliana]
Bra016792	159	0	39	0.001	34.8757430260285	15.0899363333672	Up	9.54538e-13	7.22708357274939e-12	-	-	-	-
Bra010346	456	0	104	0.001	32.4283224627984	14.9849667737656	Up	9.0737e-33	1.69379362087582e-31	GO:0044464//cell part	-	-	gi|238480986|ref|NP_001154273.1|/4.45297e-13/glycine-rich protein [Arabidopsis thaliana]
Bra026892	1548	0	339	0.001	31.1375708084205	14.9263687767812	Up	3.7198e-105	2.57228303111111e-103	GO:0043231//intracellular membrane-bounded organelle	GO:0016709//oxidoreductase activity, acting on paired donors, with incorporation or reduction of molecular oxygen, NADH or NADPH as one donor, and incorporation of one atom of oxygen;GO:0005506//iron ion binding	GO:0009965//leaf morphogenesis;GO:0010073//meristem maintenance;GO:0045927//positive regulation of growth;GO:0008152//metabolic process;GO:0003006//developmental process involved in reproduction;GO:0008283//cell proliferation	gi|297849774|ref|XP_002892768.1|/0/CYP78A5 [Arabidopsis lyrata subsp. lyrata]
Bra003232	474	0	99	0.001	29.6970177957759	14.8580304409706	Up	3.1473e-31	5.56780451392837e-30	GO:0043231//intracellular membrane-bounded organelle	-	-	gi|15228867|ref|NP_191181.1|/7.59186e-62/transcription regulator [Arabidopsis thaliana]
Bra037705	297	0	55	0.001	26.3306891791953	14.6844576625132	Up	1.12538e-17	1.14931325369216e-16	-	-	GO:0006952//defense response	gi|1708577|sp|P26780.2|DEF2_SINAL/6.21819e-30/RecName: Full=Defensin-like protein 2; AltName: Full=MTI-2; AltName: Full=Trypsin inhibitor 2; Flags: Precursor
Bra022535	2436	0	450	0.001	26.2658352649608	14.6808998431	Up	2.3938e-139	2.37988077955271e-137	GO:0009532//plastid stroma;GO:0009534//chloroplast thylakoid	GO:0046914//transition metal ion binding;GO:0016702//oxidoreductase activity, acting on single donors with incorporation of molecular oxygen, incorporation of two atoms of oxygen	GO:0051707//response to other organism;GO:0006633//fatty acid biosynthetic process;GO:0009694//jasmonic acid metabolic process;GO:0009719;GO:0006950//response to stress	gi|6911852|emb|CAB72152.1|/0/lipoxygenase AtLOX2 [Arabidopsis thaliana]
Bra022761	870	0	160	0.001	26.1490982193388	14.6744735739406	Up	5.10568e-50	1.50168762041588e-48	GO:0016021//integral to membrane	GO:0015144//carbohydrate transmembrane transporter activity	GO:0071702	gi|15241265|ref|NP_199892.1|/8.91143e-129/nodulin MtN3-like protein [Arabidopsis thaliana]
Bra018969	1587	0	254	0.001	22.7568829730209	14.4740153437263	Up	5.66432e-79	2.77578440566929e-77	GO:0009536//plastid;GO:0042579//microbody;GO:0044432//endoplasmic reticulum part	GO:0046914//transition metal ion binding;GO:0008422//beta-glucosidase activity;GO:0016788//hydrolase activity, acting on ester bonds;GO:0019899//enzyme binding	GO:0006714;GO:0010118//stomatal movement;GO:0048878//chemical homeostasis;GO:0006996//organelle organization;GO:0006970//response to osmotic stress;GO:0043623//cellular protein complex assembly;GO:0009409//response to cold;GO:0009738//abscisic acid mediated signaling pathway;GO:0006952//defense response;GO:0009608//response to symbiont	gi|312281993|dbj|BAJ33862.1|/0/unnamed protein product [Thellungiella halophila]
Bra006956	1149	0	180	0.001	22.2745255719563	14.4431070834729	Up	3.52724e-56	1.17642716312969e-54	GO:0043231//intracellular membrane-bounded organelle;GO:0044444//cytoplasmic part;GO:0071944//cell periphery	GO:0005488//binding	GO:0048827//phyllome development;GO:0009987//cellular process	gi|145339427|ref|NP_190859.2|/4.81875e-118/growth-regulating factor 4 [Arabidopsis thaliana]
Bra031773	1533	0	226	0.001	20.9614958084083	14.3554540505457	Up	2.38788e-70	1.03202847e-68	GO:0044464//cell part	GO:0016712//oxidoreductase activity, acting on paired donors, with incorporation or reduction of molecular oxygen, reduced flavin or flavoprotein as one donor, and incorporation of one atom of oxygen;GO:0005506//iron ion binding	GO:0008152//metabolic process	gi|297843998|ref|XP_002889880.1|/0/CYP77B1 [Arabidopsis lyrata subsp. lyrata]
Bra011129	1380	0	203	0.001	20.9157257088651	14.3523004353089	Up	2.90218e-63	1.1053860127295e-61	GO:0043231//intracellular membrane-bounded organelle	GO:0016787//hydrolase activity	GO:0006753	gi|297799022|ref|XP_002867395.1|/0/type I phosphodiesterase/nucleotide pyrophosphatase family protein [Arabidopsis lyrata subsp. lyrata]
Bra017676	324	0	45	0.001	19.7480168843965	14.2694201632343	Up	1.353968e-14	1.15274353554036e-13	-	-	GO:0009725//response to hormone stimulus	gi|15236187|ref|NP_195202.1|/5.06955e-53/SAUR-like auxin-responsive protein 9 [Arabidopsis thaliana]
Bra034651	315	0	43	0.001	19.4094794520925	14.2444738061041	Up	5.59332e-14	4.57191835460993e-13	-	-	GO:0009725//response to hormone stimulus	gi|226492799|ref|NP_001147174.1|/9.33486e-55/SAUR9 - auxin-responsive SAUR family member [Zea mays]
Bra011443	294	0	40	0.001	19.3449961316537	14.2396728198403	Up	4.69638e-13	3.63718150423096e-12	-	-	-	gi|116830769|gb|ABK28342.1|/1.38407e-34/unknown [Arabidopsis thaliana]
Bra020116	264	0	35	0.001	18.8503797532875	14.2023059673758	Up	1.628986e-11	1.13427581893041e-10	-	-	-	-
Bra011077	444	0	58	0.001	18.573810475054	14.1809821985668	Up	1.340314e-18	1.44668369934096e-17	GO:0044464//cell part	-	-	gi|238480986|ref|NP_001154273.1|/1.67888e-14/glycine-rich protein [Arabidopsis thaliana]
Bra004364	516	0	64	0.001	17.6354383339726	14.106189814366	Up	1.90117e-20	2.25287921020564e-19	-	GO:0003676//nucleic acid binding;GO:0001071//nucleic acid binding transcription factor activity	GO:0048437//floral organ development;GO:0009943//adaxial/abaxial axis specification;GO:0006351//transcription, DNA-dependent	gi|71068380|gb|AAZ23116.1|/3.26378e-78/transcription factor CRC [Brassica juncea]
Bra025681	657	0	80	0.001	17.3133298712517	14.0795956043543	Up	2.24144e-25	3.25322434328358e-24	GO:0044424//intracellular part	-	GO:0050896//response to stimulus	gi|297844830|ref|XP_002890296.1|/8.85646e-63/hypothetical protein ARALYDRAFT_335127 [Arabidopsis lyrata subsp. lyrata]
Bra028786	1389	0	168	0.001	17.1974090880964	14.0699036085867	Up	1.753098e-52	5.42814960835821e-51	GO:0044464//cell part	GO:0016747//transferase activity, transferring acyl groups other than amino-acyl groups	GO:0009314//response to radiation;GO:0006950//response to stress;GO:0006631//fatty acid metabolic process	gi|297810541|ref|XP_002873154.1|/0/beta-ketoacyl-CoA synthase family protein [Arabidopsis lyrata subsp. lyrata]
Bra012130	390	0	46	0.001	16.7706235695182	14.0336487120967	Up	6.66158e-15	5.7726273027012e-14	GO:0005576//extracellular region	-	GO:0007154//cell communication;GO:0023052//signaling	gi|297797669|ref|XP_002866719.1|/3.62236e-30/hypothetical protein ARALYDRAFT_920006 [Arabidopsis lyrata subsp. lyrata]
Bra002328	612	0	63	0.001	14.6367654554938	13.8373091505966	Up	3.86414e-20	4.5221627875141e-19	GO:0044464//cell part	GO:0004091//carboxylesterase activity;GO:0004857//enzyme inhibitor activity	-	gi|297812259|ref|XP_002874013.1|/4.04268e-80/hypothetical protein ARALYDRAFT_488983 [Arabidopsis lyrata subsp. lyrata]
Bra026297	165	0	16	0.001	13.7877063338332	13.7510948555435	Up	1.160124e-05	4.47788869163979e-05	GO:0043231//intracellular membrane-bounded organelle	GO:0003676//nucleic acid binding;GO:0001071//nucleic acid binding transcription factor activity	GO:0003002//regionalization;GO:0006351//transcription, DNA-dependent;GO:0000904//cell morphogenesis involved in differentiation	gi|297792687|ref|XP_002864228.1|/1.91855e-15/hypothetical protein ARALYDRAFT_357563 [Arabidopsis lyrata subsp. lyrata]
Bra017597	1032	0	97	0.001	13.3643556124636	13.7061026565532	Up	1.300172e-30	2.25271449309577e-29	GO:0044464//cell part	GO:0016787//hydrolase activity	GO:0044238//primary metabolic process	gi|297794693|ref|XP_002865231.1|/0/GDSL-motif lipase/hydrolase family protein [Arabidopsis lyrata subsp. lyrata]
Bra020117	183	0	17	0.001	13.2085096538258	13.6891800727556	Up	5.70786e-06	2.29746717733799e-05	-	-	-	-
Bra034699	972	0	90	0.001	13.1653445895976	13.6844576625132	Up	1.863018e-28	3.02417288075117e-27	-	-	-	gi|297829850|ref|XP_002882807.1|/1.41931e-48/hypothetical protein ARALYDRAFT_478696 [Arabidopsis lyrata subsp. lyrata]
Bra011171	489	0	45	0.001	13.0845756043854	13.6755795111667	Up	1.353968e-14	1.15305900996169e-13	-	-	GO:0006351//transcription, DNA-dependent	gi|15234651|ref|NP_194747.1|/6.53934e-51/transcription factor/ transcription regulator [Arabidopsis thaliana]
Bra008061	1785	0	157	0.001	12.5059710286396	13.6103294597645	Up	4.28692e-49	1.23978045130112e-47	GO:0031410//cytoplasmic vesicle	GO:0016491//oxidoreductase activity;GO:0016832//aldehyde-lyase activity;GO:0050662//coenzyme binding	GO:0019395//fatty acid oxidation;GO:0007154//cell communication;GO:0048229//gametophyte development	gi|4903018|dbj|BAA77842.1|/0/ACE [Arabidopsis thaliana]
Bra013577	462	0	40	0.001	12.3104520837796	13.5875961232606	Up	4.69638e-13	3.63899284960159e-12	-	-	-	gi|186512232|ref|NP_193928.2|/2.00011e-64/uncharacterized protein [Arabidopsis thaliana]
Bra029388	1431	0	123	0.001	12.2214142227963	13.5771236184019	Up	1.274082e-38	2.86673056225596e-37	GO:0044424//intracellular part	GO:0016747//transferase activity, transferring acyl groups other than amino-acyl groups	GO:0006633//fatty acid biosynthetic process;GO:0048729//tissue morphogenesis;GO:0000904//cell morphogenesis involved in differentiation	gi|297812541|ref|XP_002874154.1|/0/EMB3009 [Arabidopsis lyrata subsp. lyrata]
Bra033221	987	0	82	0.001	11.81279551018	13.528062799951	Up	5.4258e-26	8.05919066348449e-25	GO:0043231//intracellular membrane-bounded organelle	GO:0003676//nucleic acid binding	GO:0009555//pollen development;GO:0003006//developmental process involved in reproduction;GO:0048236//plant-type spore development	gi|297848300|ref|XP_002892031.1|/5.24328e-115/hypothetical protein ARALYDRAFT_470069 [Arabidopsis lyrata subsp. lyrata]
Bra014028	645	0	53	0.001	11.6834778962569	13.5121821740419	Up	4.64902e-17	4.58391015082383e-16	-	-	GO:0050896//response to stimulus	gi|297852222|ref|XP_002893992.1|/2.69838e-109/universal stress protein family protein [Arabidopsis lyrata subsp. lyrata]
Bra004312	756	0	62	0.001	11.6607337793579	13.5093709559551	Up	7.85386e-20	9.05171909185185e-19	GO:0043231//intracellular membrane-bounded organelle	GO:0046914//transition metal ion binding	GO:0001708//cell fate specification;GO:0009887//organ morphogenesis;GO:0048437//floral organ development	gi|297841571|ref|XP_002888667.1|/4.20627e-73/hypothetical protein ARALYDRAFT_475967 [Arabidopsis lyrata subsp. lyrata]
Bra002229	774	0	62	0.001	11.389553924024	13.4754236240318	Up	7.85386e-20	9.05507282252686e-19	-	-	-	gi|30687257|ref|NP_197435.2|/8.82177e-50/uncharacterized protein [Arabidopsis thaliana]
Bra036308	174	0	13	0.001	10.6230711516064	13.3749132920817	Up	9.74086e-05	0.000329976139211844	-	-	-	-
Bra012695	174	0	13	0.001	10.6230711516064	13.3749132920817	Up	9.74086e-05	0.000329760750087032	GO:0044464//cell part	-	-	gi|238480764|ref|NP_001154243.1|/1.19459e-17/uncharacterized protein [Arabidopsis thaliana]
Bra035941	600	0	44	0.001	10.4269529149613	13.3480299979307	Up	2.75194e-14	2.29768899704856e-13	GO:0005911//cell-cell junction;GO:0005618//cell wall;GO:0031225//anchored to membrane	GO:0030247//polysaccharide binding;GO:0003824//catalytic activity	GO:0052386//cell wall thickening	gi|297797069|ref|XP_002866419.1|/1.58044e-49/hypothetical protein ARALYDRAFT_919353 [Arabidopsis lyrata subsp. lyrata]
Bra030132	360	0	26	0.001	10.2689687798862	13.3260036916007	Up	9.64262e-09	5.32113937151977e-08	-	-	-	gi|334182936|ref|NP_174221.2|/1.01911e-40/uncharacterized protein [Arabidopsis thaliana]
Bra034859	771	0	54	0.001	9.95853302808475	13.2817175220377	Up	2.28734e-17	2.29530622766849e-16	-	GO:0016787//hydrolase activity	GO:0044238//primary metabolic process	gi|297833908|ref|XP_002884836.1|/1.7759e-143/CPRD49 [Arabidopsis lyrata subsp. lyrata]
Bra024842	429	0	30	0.001	9.94305745228353	13.2794738278983	Up	5.6503e-10	3.47070737070667e-09	-	-	-	gi|312190380|gb|ADQ43180.1|/3.9212e-45/unknown [Eutrema parvulum]
Bra003759	885	0	58	0.001	9.31838627223046	13.1858644199465	Up	1.340314e-18	1.44618207531207e-17	GO:0043231//intracellular membrane-bounded organelle	GO:0003676//nucleic acid binding;GO:0001071//nucleic acid binding transcription factor activity	GO:0010467//gene expression	gi|18410804|ref|NP_565106.1|/1.02405e-95/homeobox protein 33 [Arabidopsis thaliana]
Bra027861	429	0	28	0.001	9.28018695546463	13.1799381543474	Up	2.33418e-09	1.35588973753967e-08	-	-	-	gi|297840661|ref|XP_002888212.1|/4.78224e-51/hypothetical protein ARALYDRAFT_315379 [Arabidopsis lyrata subsp. lyrata]
Bra021368	468	0	30	0.001	9.1144693312599	13.1539429458144	Up	5.6503e-10	3.4713926041461e-09	-	-	-	gi|18396462|ref|NP_566196.1|/2.67007e-56/uncharacterized protein [Arabidopsis thaliana]
Bra015472	912	0	58	0.001	9.04251299443417	13.1425080507521	Up	1.340314e-18	1.44568079902946e-17	GO:0031224//intrinsic to membrane	GO:0016705//oxidoreductase activity, acting on paired donors, with incorporation or reduction of molecular oxygen	GO:0006631//fatty acid metabolic process	gi|297843406|ref|XP_002889584.1|/1.36478e-167/hypothetical protein ARALYDRAFT_887802 [Arabidopsis lyrata subsp. lyrata]
Bra015750	1008	0	64	0.001	9.02766486143838	13.1401371462894	Up	1.90117e-20	2.25373744990476e-19	-	GO:0003676//nucleic acid binding;GO:0001071//nucleic acid binding transcription factor activity	GO:0009933//meristem structural organization;GO:0010160//formation of organ boundary	gi|316986380|gb|ADU76441.1|/6.7039e-158/CUP-SHAPED COTYLEDON 3 [Brassica oleracea]
Bra021436	207	0	13	0.001	8.92953806946622	13.1243698304311	Up	9.74086e-05	0.000329904311580322	-	-	-	gi|297828700|ref|XP_002882232.1|/1.91749e-07/hypothetical protein ARALYDRAFT_477484 [Arabidopsis lyrata subsp. lyrata]
Bra010613	405	0	25	0.001	8.77689639306509	13.099495161792	Up	1.959866e-08	1.04824871412857e-07	GO:0044464//cell part	-	-	gi|297802156|ref|XP_002868962.1|/6.44918e-48/hypothetical protein ARALYDRAFT_353057 [Arabidopsis lyrata subsp. lyrata]
Bra007331	393	0	24	0.001	8.68309750031478	13.0839940682518	Up	3.98344e-08	2.05839730853537e-07	-	-	-	gi|297817080|ref|XP_002876423.1|/2.66405e-41/hypothetical protein ARALYDRAFT_486196 [Arabidopsis lyrata subsp. lyrata]
Bra001532	1092	0	65	0.001	8.46343580759848	13.0470277418979	Up	9.35384e-21	1.12426725809193e-19	GO:0009532//plastid stroma;GO:0016020//membrane;GO:0030312//external encapsulating structure	GO:0051219//phosphoprotein binding;GO:0032559	GO:0048827//phyllome development;GO:0010038//response to metal ion	gi|341657342|gb|AEK86528.1|/1.40958e-180/growth-regulating factor 5 [Brassica rapa subsp. pekinensis]
Bra007517	267	0	15	0.001	7.98796188582328	12.9636117337103	Up	2.35796e-05	8.77481455154269e-05	-	-	-	gi|297817316|ref|XP_002876541.1|/2.28176e-24/hypothetical protein ARALYDRAFT_907544 [Arabidopsis lyrata subsp. lyrata]
Bra004719	1365	0	76	0.001	7.91656764772289	12.9506593474257	Up	3.82516e-24	5.32817049597135e-23	GO:0005618//cell wall	-	-	gi|297827983|ref|XP_002881874.1|/6.41606e-160/leucine-rich repeat family protein [Arabidopsis lyrata subsp. lyrata]
Bra008176	711	0	39	0.001	7.79921679485024	12.9291135390321	Up	9.54538e-13	7.22532558598881e-12	-	-	-	gi|297842249|ref|XP_002889006.1|/1.77564e-99/hypothetical protein ARALYDRAFT_476644 [Arabidopsis lyrata subsp. lyrata]
Bra020198	336	0	18	0.001	7.61709222683863	12.8950246484528	Up	2.8083e-06	1.18076853668423e-05	GO:0031410//cytoplasmic vesicle;GO:0009536//plastid	-	-	gi|297808251|ref|XP_002872009.1|/7.24311e-47/hypothetical protein ARALYDRAFT_910252 [Arabidopsis lyrata subsp. lyrata]
Bra037163	468	0	25	0.001	7.59539110938325	12.8909085399806	Up	1.959866e-08	1.04806857171335e-07	-	GO:0005488//binding	-	gi|15240014|ref|NP_201459.1|/1.32822e-47/uncharacterized protein [Arabidopsis thaliana]
Bra004886	774	0	41	0.001	7.53180178846748	12.878779318263	Up	2.31064e-13	1.81847484876075e-12	GO:0043231//intracellular membrane-bounded organelle	GO:0046914//transition metal ion binding;GO:0003677//DNA binding;GO:0001071//nucleic acid binding transcription factor activity	GO:0006351//transcription, DNA-dependent;GO:0009314//response to radiation	gi|301133588|gb|ADK63416.1|/4.16267e-108/GATA type zinc finger protein [Brassica rapa]
Bra038432	1671	0	87	0.001	7.4028472629479	12.8538645475768	Up	1.564264e-27	2.46839590020284e-26	GO:0044464//cell part	GO:0046914//transition metal ion binding;GO:0016641//oxidoreductase activity, acting on the CH-NH2 group of donors, oxygen as acceptor;GO:0048037//cofactor binding	GO:0006807//nitrogen compound metabolic process	gi|42562448|ref|NP_174452.2|/0/putative copper amine oxidase [Arabidopsis thaliana]
Bra028109	795	0	41	0.001	7.33284853367778	12.8401580242357	Up	2.31064e-13	1.81893487275487e-12	-	-	-	gi|297801238|ref|XP_002868503.1|/2.94848e-88/hypothetical protein ARALYDRAFT_493700 [Arabidopsis lyrata subsp. lyrata]
Bra032662	477	0	24	0.001	7.15399856944173	12.8045341145049	Up	3.98344e-08	2.05908116146179e-07	GO:0043231//intracellular membrane-bounded organelle	GO:0003676//nucleic acid binding	GO:0009555//pollen development;GO:0003006//developmental process involved in reproduction;GO:0048236//plant-type spore development	gi|22329284|ref|NP_683267.1|/5.2055e-58/squamosa promoter-binding-like protein 8 [Arabidopsis thaliana]
Bra036405	1386	0	69	0.001	7.07850994817327	12.7892299844302	Up	5.48108e-22	6.98159015309046e-21	GO:0043231//intracellular membrane-bounded organelle	GO:0004312//fatty acid synthase activity	GO:0006633//fatty acid biosynthetic process;GO:0009314//response to radiation;GO:0007275//multicellular organismal development;GO:0006950//response to stress	gi|297831994|ref|XP_002883879.1|/0/hypothetical protein ARALYDRAFT_480389 [Arabidopsis lyrata subsp. lyrata]
Bra039684	327	0	16	0.001	6.95709952624609	12.7642702442912	Up	1.160124e-05	4.47566806744359e-05	-	-	-	-
Bra005302	813	0	38	0.001	6.64582708434301	12.6982330411579	Up	1.940102e-12	1.4398305279275e-11	-	-	-	gi|297827081|ref|XP_002881423.1|/5.07428e-83/ATOFP15/OFP15 [Arabidopsis lyrata subsp. lyrata]
Bra002846	708	0	33	0.001	6.62730058154322	12.6942056390647	Up	6.72944e-11	4.46686676450512e-10	-	-	-	gi|297793101|ref|XP_002864435.1|/1.34794e-99/hypothetical protein ARALYDRAFT_495698 [Arabidopsis lyrata subsp. lyrata]
Bra000109	1476	0	67	0.001	6.45422990855884	12.6560292541867	Up	2.26426e-21	2.81274421876247e-20	GO:0043231//intracellular membrane-bounded organelle	GO:0016411//acylglycerol O-acyltransferase activity	GO:0006633//fatty acid biosynthetic process	gi|334184816|ref|NP_001189709.1|/0/O-acyltransferase (WSD1-like) family protein [Arabidopsis thaliana]
Bra003309	633	0	27	0.001	6.06479381094261	12.5662428825244	Up	4.74422e-09	2.68761401711269e-08	GO:0043231//intracellular membrane-bounded organelle	GO:0003676//nucleic acid binding	GO:0048507//meristem development;GO:0009908//flower development;GO:0009943//adaxial/abaxial axis specification;GO:0001708//cell fate specification	gi|385199149|gb|AFI44623.1|/1.73533e-105/putative male sterile protein [Brassica rapa subsp. pekinensis]
Bra004040	801	0	33	0.001	5.85783871627041	12.516152756739	Up	6.72944e-11	4.46781979773843e-10	-	-	-	gi|30697661|ref|NP_177000.2|/2.80452e-78/uncharacterized protein [Arabidopsis thaliana]
Bra039346	609	0	25	0.001	5.8368522811024	12.5109748416577	Up	1.959866e-08	1.04860918480055e-07	-	-	-	gi|15230623|ref|NP_187893.1|/4.13543e-77/uncharacterized protein [Arabidopsis thaliana]
Bra038403	723	0	29	0.001	5.70316172263068	12.4775462279657	Up	1.148426e-09	6.85925532975048e-09	-	-	-	gi|297851582|ref|XP_002893672.1|/9.09258e-107/zinc ion binding protein [Arabidopsis lyrata subsp. lyrata]
Bra039186	1791	0	71	0.001	5.6366198946418	12.460614567308	Up	1.326796e-22	1.73475789613445e-21	-	GO:0016881//acid-amino acid ligase activity	GO:0009725//response to hormone stimulus;GO:0048878//chemical homeostasis	gi|297825207|ref|XP_002880486.1|/0/GH3.3 [Arabidopsis lyrata subsp. lyrata]
Bra001491	483	0	19	0.001	5.59322714241291	12.4494652043971	Up	1.381694e-06	6.02600615164681e-06	-	-	-	gi|15231156|ref|NP_187920.1|/6.2582e-30/uncharacterized protein [Arabidopsis thaliana]
Bra010598	1506	0	59	0.001	5.57035695384569	12.4435540644792	Up	6.5944e-19	7.22296864484336e-18	GO:0043231//intracellular membrane-bounded organelle	GO:0016491//oxidoreductase activity;GO:0005506//iron ion binding	GO:0052482;GO:0019761//glucosinolate biosynthetic process	gi|15235541|ref|NP_195457.1|/0/cytochrome P450, family 81, subfamily F, polypeptide 4 [Arabidopsis thaliana]
Bra027050	1149	0	45	0.001	5.56863139298908	12.4431070834729	Up	1.353968e-14	1.15242823369803e-13	GO:0043231//intracellular membrane-bounded organelle	GO:0001071//nucleic acid binding transcription factor activity;GO:0003677//DNA binding	GO:0048437//floral organ development;GO:0009933//meristem structural organization;GO:0006351//transcription, DNA-dependent;GO:0009690//cytokinin metabolic process	gi|290796117|gb|ADD64788.1|/1.33302e-176/SHOOT MERISTEMLESS [Brassica rapa]
Bra017726	1221	0	46	0.001	5.35671023105005	12.3871315408589	Up	6.66158e-15	5.77584414711619e-14	-	GO:0019887//protein kinase regulator activity;GO:0005488//binding	GO:0007049//cell cycle	gi|297802384|ref|XP_002869076.1|/2.39427e-163/CYCB2_2 [Arabidopsis lyrata subsp. lyrata]
Bra032183	1449	0	54	0.001	5.29884676649644	12.3714626923958	Up	2.28734e-17	2.29456628368794e-16	GO:0043231//intracellular membrane-bounded organelle	GO:0004497//monooxygenase activity;GO:0005506//iron ion binding	GO:0010683;GO:0048513//organ development	gi|15218388|ref|NP_177970.1|/1.10664e-173/cytochrome P450, family 708, subfamily A, polypeptide 3 [Arabidopsis thaliana]
Bra038558	510	0	19	0.001	5.29711511722634	12.370991146374	Up	1.381694e-06	6.02516170011211e-06	-	-	GO:0006351//transcription, DNA-dependent	gi|186501451|ref|NP_001118345.1|/3.34695e-59/uncharacterized protein [Arabidopsis thaliana]
Bra013459	594	0	22	0.001	5.26613783583905	12.3625295676258	Up	1.64558e-07	7.93540344645901e-07	GO:0010008//endosome membrane	-	GO:0006810//transport	gi|297790129|ref|XP_002862972.1|/2.55954e-87/predicted protein [Arabidopsis lyrata subsp. lyrata]
Bra026805	408	0	15	0.001	5.22741623410494	12.3518823234263	Up	2.35796e-05	8.77166757680813e-05	GO:0043231//intracellular membrane-bounded organelle	GO:0003676//nucleic acid binding	GO:0009954//proximal/distal pattern formation	gi|238478488|ref|NP_001154340.1|/2.20307e-56/protein KNATM [Arabidopsis thaliana]
Bra024161	1167	0	42	0.001	5.11722391246057	12.3211456468607	Up	1.136844e-13	9.08016211293635e-13	-	-	-	gi|297803130|ref|XP_002869449.1|/6.16559e-153/hypothetical protein ARALYDRAFT_491843 [Arabidopsis lyrata subsp. lyrata]
Bra036802	399	0	14	0.001	4.98897268658437	12.2845270556246	Up	4.79254e-05	0.000169760113511668	GO:0005576//extracellular region	-	GO:0007154//cell communication;GO:0023052//signaling	gi|297797669|ref|XP_002866719.1|/2.92354e-40/hypothetical protein ARALYDRAFT_920006 [Arabidopsis lyrata subsp. lyrata]
Bra016285	1062	0	37	0.001	4.95373982862826	12.2743023846141	Up	3.94326e-12	2.86028822097902e-11	GO:0043231//intracellular membrane-bounded organelle	GO:0003676//nucleic acid binding	GO:0006351//transcription, DNA-dependent;GO:0010160//formation of organ boundary	gi|238478643|ref|NP_001154369.1|/8.06002e-149/myb domain protein 117 [Arabidopsis thaliana]
Bra030354	813	0	28	0.001	4.89692522004222	12.2576604497719	Up	2.33418e-09	1.35614289096341e-08	-	GO:0003824//catalytic activity	-	gi|297805828|ref|XP_002870798.1|/1.60233e-145/hydrolase, alpha/beta fold family protein [Arabidopsis lyrata subsp. lyrata]
Bra011759	1506	0	50	0.001	4.72064148630991	12.2047672048921	Up	3.9035e-16	3.65210802766085e-15	GO:0043231//intracellular membrane-bounded organelle	GO:0016491//oxidoreductase activity;GO:0005506//iron ion binding	GO:0052482;GO:0019761//glucosinolate biosynthetic process	gi|15235541|ref|NP_195457.1|/0/cytochrome P450, family 81, subfamily F, polypeptide 4 [Arabidopsis thaliana]
Bra008788	609	0	20	0.001	4.66948182488192	12.1890467467703	Up	6.798e-07	3.0680226831037e-06	-	GO:0003676//nucleic acid binding;GO:0001071//nucleic acid binding transcription factor activity	GO:0006351//transcription, DNA-dependent;GO:0032501//multicellular organismal process	gi|18417264|ref|NP_568292.1|/2.26919e-75/NAC domain containing protein 84 [Arabidopsis thaliana]
Bra027912	753	0	24	0.001	4.53181582685751	12.1458735158385	Up	3.98344e-08	2.05771390969456e-07	-	-	-	-
Bra007125	756	0	24	0.001	4.51383243071919	12.1401371462894	Up	3.98344e-08	2.05805555238253e-07	GO:0005815//microtubule organizing center;GO:0042598//vesicular fraction;GO:0016020//membrane	GO:0005488//binding	GO:0000226//microtubule cytoskeleton organization	gi|297816796|ref|XP_002876281.1|/7.10856e-105/hypothetical protein ARALYDRAFT_906916 [Arabidopsis lyrata subsp. lyrata]
Bra005498	759	0	24	0.001	4.49599119581516	12.134423495095	Up	3.98344e-08	2.05737238041494e-07	-	-	-	gi|30685680|ref|NP_180898.2|/1.41413e-60/uncharacterized protein [Arabidopsis thaliana]
Bra039163	1368	0	42	0.001	4.36535110076132	12.0918819776822	Up	1.136844e-13	9.08249334839538e-13	GO:0031225//anchored to membrane	-	-	gi|15232863|ref|NP_186870.1|/0/COBRA-like protein 1 [Arabidopsis thaliana]
Bra013963	456	0	14	0.001	4.36535110076132	12.0918819776822	Up	4.79254e-05	0.000169798770033018	-	-	-	gi|21592356|gb|AAM64307.1|/6.34122e-60/nuclear matrix protein 1 [Arabidopsis thaliana]
Bra004368	981	0	30	0.001	4.34818720390381	12.0861983391786	Up	5.6503e-10	3.47002240773633e-09	-	GO:0005488//binding	GO:0009725//response to hormone stimulus	gi|12325077|gb|AAG52486.1|AC018364_4/1.92891e-77/unknown protein; 57564-56338 [Arabidopsis thaliana]
Bra000994	1062	0	32	0.001	4.28431552746228	12.0648490189851	Up	1.36776e-10	8.89115430958847e-10	GO:0016020//membrane	-	-	gi|186509669|ref|NP_566147.3|/7.46103e-70/TPX2 (targeting protein for Xklp2) protein family [Arabidopsis thaliana]
Bra023175	1164	0	35	0.001	4.27534386157037	12.061824743826	Up	1.628986e-11	1.13452968549687e-10	-	-	GO:0006351//transcription, DNA-dependent	gi|312283387|dbj|BAJ34559.1|/4.51556e-63/unnamed protein product [Thellungiella halophila]
Bra004617	954	0	28	0.001	4.17316583217434	12.0269265358414	Up	2.33418e-09	1.35563667861142e-08	GO:0043231//intracellular membrane-bounded organelle	GO:0005488//binding	GO:0006355//regulation of transcription, DNA-dependent;GO:0009943//adaxial/abaxial axis specification;GO:0003006//developmental process involved in reproduction	gi|15227330|ref|NP_181668.1|/2.35835e-149/ankyrin repeat and BTB/POZ domain-containing protein [Arabidopsis thaliana]
Bra027455	864	0	25	0.001	4.11417018424926	12.0063857574005	Up	1.959866e-08	1.04878951312124e-07	-	GO:0003676//nucleic acid binding	-	gi|297795199|ref|XP_002865484.1|/7.57618e-72/ATHB27 [Arabidopsis lyrata subsp. lyrata]
Bra017266	561	0	16	0.001	4.05520774524505	11.9855601091805	Up	1.160124e-05	4.47899983027295e-05	-	-	-	gi|297789900|ref|XP_002862872.1|/2.16206e-55/hypothetical protein ARALYDRAFT_920186 [Arabidopsis lyrata subsp. lyrata]
Bra034714	1104	0	31	0.001	3.99253384836711	11.963088923398	Up	2.77998e-10	1.75899588531924e-09	-	-	-	gi|297834106|ref|XP_002884935.1|/1.1153e-124/hypothetical protein ARALYDRAFT_897507 [Arabidopsis lyrata subsp. lyrata]
Bra000672	1038	0	29	0.001	3.97243345420229	11.955807336559	Up	1.148426e-09	6.86057213822231e-09	-	-	-	gi|15233676|ref|NP_192645.1|/5.41265e-134/uncharacterized protein [Arabidopsis thaliana]
Bra034083	1182	0	33	0.001	3.96965212498528	11.9547968689702	Up	6.72944e-11	4.46877323772941e-10	-	-	-	gi|6682250|gb|AAF23302.1|AC016661_27/1.90477e-125/hypothetical protein [Arabidopsis thaliana]
Bra008382	576	0	16	0.001	3.94960337687929	11.947492068347	Up	1.160124e-05	4.48233655723864e-05	-	-	-	gi|297842663|ref|XP_002889213.1|/3.10621e-76/At1g78815 [Arabidopsis lyrata subsp. lyrata]
Bra004924	975	0	27	0.001	3.93745075110428	11.9430461633158	Up	4.74422e-09	2.68712482635602e-08	-	GO:0003824//catalytic activity	-	gi|18406834|ref|NP_566047.1|/3.06899e-168/alpha/beta-hydrolase domain-containing protein [Arabidopsis thaliana]
Bra016828	1533	0	42	0.001	3.89549922103163	11.9275925109093	Up	1.136844e-13	9.077832073903e-13	GO:0044464//cell part	GO:0016712//oxidoreductase activity, acting on paired donors, with incorporation or reduction of molecular oxygen, reduced flavin or flavoprotein as one donor, and incorporation of one atom of oxygen;GO:0005506//iron ion binding	GO:0008152//metabolic process	gi|297843998|ref|XP_002889880.1|/0/CYP77B1 [Arabidopsis lyrata subsp. lyrata]
Bra024696	1593	0	43	0.001	3.83803266001829	11.9061512729661	Up	5.59332e-14	4.57311959432475e-13	GO:0009536//plastid	-	-	gi|297851012|ref|XP_002893387.1|/1.39859e-124/T24P13.6 [Arabidopsis lyrata subsp. lyrata]
Bra031449	447	0	12	0.001	3.81706635080952	11.8982485493271	Up	0.0001979832	0.000642557490362954	-	-	-	gi|238478435|ref|NP_001154324.1|/6.51536e-43/uncharacterized protein [Arabidopsis thaliana]
Bra029829	2988	0	80	0.001	3.80684662831739	11.8943807318874	Up	2.24144e-25	3.25170768857809e-24	GO:0015630//microtubule cytoskeleton	GO:0003774//motor activity;GO:0032559	GO:0007017//microtubule-based process	gi|255585490|ref|XP_002533437.1|/0/kinesin heavy chain, putative [Ricinus communis]
Bra014906	1161	0	31	0.001	3.79651797467467	11.8904611233106	Up	2.77998e-10	1.75828084634146e-09	-	-	GO:0006351//transcription, DNA-dependent	gi|297846550|ref|XP_002891156.1|/1.24729e-113/hypothetical protein ARALYDRAFT_313994 [Arabidopsis lyrata subsp. lyrata]
Bra000077	939	0	25	0.001	3.78556234205683	11.8862919119102	Up	1.959866e-08	1.04896990347437e-07	GO:0043231//intracellular membrane-bounded organelle;GO:0043234//protein complex	GO:0004674//protein serine/threonine kinase activity;GO:0005515//protein binding;GO:0032559	GO:0007049//cell cycle;GO:0010103//stomatal complex morphogenesis;GO:0000902//cell morphogenesis;GO:0006261//DNA-dependent DNA replication;GO:0009793//embryo development ending in seed dormancy;GO:0006464//protein modification process	gi|79324650|ref|NP_001031507.1|/3.77886e-160/cyclin-dependent kinase B1-2 [Arabidopsis thaliana]
Bra034666	1674	0	44	0.001	3.73725910930514	11.8677648758762	Up	2.75194e-14	2.29830566076221e-13	GO:0043231//intracellular membrane-bounded organelle	-	GO:0009628//response to abiotic stimulus	gi|297798430|ref|XP_002867099.1|/0/nodulin family protein [Arabidopsis lyrata subsp. lyrata]
Bra029450	615	0	16	0.001	3.69914072371134	11.8529744695627	Up	1.160124e-05	4.47844419203573e-05	GO:0005618//cell wall;GO:0031090//organelle membrane	GO:0004091//carboxylesterase activity;GO:0004857//enzyme inhibitor activity	-	gi|15234547|ref|NP_192976.1|/1.0263e-75/pectin methylesterase inhibitor 1 [Arabidopsis thaliana]
Bra033541	540	0	14	0.001	3.68629648508734	11.8479563947961	Up	4.79254e-05	0.000169837444163535	GO:0019866//organelle inner membrane;GO:0031968//organelle outer membrane;GO:0031224//intrinsic to membrane	GO:0008320//protein transmembrane transporter activity	GO:0006810//transport	gi|297804586|ref|XP_002870177.1|/6.34852e-78/ATOEP16-2/ATOEP16-S [Arabidopsis lyrata subsp. lyrata]
Bra020023	888	0	23	0.001	3.68273828384691	11.8465631594962	Up	8.09632e-08	4.04011041949968e-07	-	GO:0016798//hydrolase activity, acting on glycosyl bonds;GO:0043167//ion binding	GO:0044238//primary metabolic process	gi|297843740|ref|XP_002889751.1|/3.82625e-58/predicted protein [Arabidopsis lyrata subsp. lyrata]
Bra004204	2358	0	61	0.001	3.67825657999445	11.8448064043724	Up	1.596296e-19	1.80828317903167e-18	-	-	-	gi|15219814|ref|NP_176875.1|/0/uncharacterized protein [Arabidopsis thaliana]
Bra034167	1050	0	27	0.001	3.65620426888254	11.8361309593993	Up	4.74422e-09	2.68810338601602e-08	-	-	-	gi|297833900|ref|XP_002884832.1|/1.50754e-115/hypothetical protein ARALYDRAFT_478455 [Arabidopsis lyrata subsp. lyrata]
Bra021994	1236	0	31	0.001	3.56614673834732	11.8001503522718	Up	2.77998e-10	1.75863829314901e-09	-	-	-	gi|9758932|dbj|BAB09313.1|/1.26321e-127/unnamed protein product [Arabidopsis thaliana]
Bra036167	483	0	12	0.001	3.53256451099763	11.7865001916747	Up	0.0001979832	0.000642691552013353	-	-	GO:0009628//response to abiotic stimulus	gi|18422923|ref|NP_568700.1|/2.7897e-54/uncharacterized protein [Arabidopsis thaliana]
Bra004422	654	0	16	0.001	3.47854976312304	11.7642702442912	Up	1.160124e-05	4.47733332903386e-05	GO:0016020//membrane	-	-	gi|297824903|ref|XP_002880334.1|/3.24243e-41/hypothetical protein ARALYDRAFT_904269 [Arabidopsis lyrata subsp. lyrata]
Bra017197	492	0	12	0.001	3.46794442847938	11.7598650651712	Up	0.0001979832	0.000643362700250627	-	-	-	gi|334184769|ref|NP_001189698.1|/4.50711e-23/uncharacterized protein [Arabidopsis thaliana]
Bra041046	1764	0	43	0.001	3.46597847358795	11.7590469789339	Up	5.59332e-14	4.57432146544021e-13	-	GO:0016881//acid-amino acid ligase activity	GO:0009725//response to hormone stimulus;GO:0048878//chemical homeostasis	gi|297802218|ref|XP_002868993.1|/0/hypothetical protein ARALYDRAFT_490882 [Arabidopsis lyrata subsp. lyrata]
Bra024219	711	0	17	0.001	3.39965860288344	11.7311741614202	Up	5.70786e-06	2.29806168301203e-05	GO:0043231//intracellular membrane-bounded organelle;GO:0044444//cytoplasmic part	GO:0003676//nucleic acid binding	GO:0010075//regulation of meristem growth;GO:0009909//regulation of flower development	gi|18417145|ref|NP_567799.1|/1.0673e-128/protein ULTRAPETALA 1 [Arabidopsis thaliana]
Bra036350	1674	0	40	0.001	3.39750828118649	11.7302613521263	Up	4.69638e-13	3.63808695145631e-12	GO:0009536//plastid	-	-	gi|297814834|ref|XP_002875300.1|/8.43807e-112/hypothetical protein ARALYDRAFT_484367 [Arabidopsis lyrata subsp. lyrata]
Bra009035	630	0	15	0.001	3.38537432303939	11.7250996470105	Up	2.35796e-05	8.7695708473766e-05	GO:0044464//cell part	GO:0015291//secondary active transmembrane transporter activity	GO:0003006//developmental process involved in reproduction;GO:0015893//drug transport	gi|110741546|dbj|BAE98722.1|/1.41413e-83/hypothetical protein [Arabidopsis thaliana]
Bra036900	1938	0	46	0.001	3.37489328798354	11.7206261704312	Up	6.66158e-15	5.77423527688022e-14	-	GO:0001071//nucleic acid binding transcription factor activity	GO:0009933//meristem structural organization;GO:0010015//root morphogenesis;GO:0006351//transcription, DNA-dependent	gi|334186533|ref|NP_193213.5|/0/TESMIN/TSO1-like CXC 2 [Arabidopsis thaliana]
Bra016885	1878	0	44	0.001	3.33129486101001	11.7018673407728	Up	2.75194e-14	2.29892265557047e-13	GO:0016020//membrane	GO:0016301//kinase activity;GO:0032559	GO:0006464//protein modification process;GO:0007167//enzyme linked receptor protein signaling pathway	gi|15227915|ref|NP_181758.1|/0/leucine-rich repeat-like protein [Arabidopsis thaliana]
Bra004605	1590	0	37	0.001	3.3087243383668	11.6920593852465	Up	3.94326e-12	2.85962164250757e-11	GO:0031224//intrinsic to membrane;GO:0031090//organelle membrane	GO:0005275//amine transmembrane transporter activity	-	gi|297827755|ref|XP_002881760.1|/0/amino acid transporter family protein [Arabidopsis lyrata subsp. lyrata]
Bra029163	786	0	18	0.001	3.25616156261804	11.668956568973	Up	2.8083e-06	1.18108770644682e-05	GO:0005881//cytoplasmic microtubule	GO:0015631//tubulin binding	GO:0051707//response to other organism;GO:0031109//microtubule polymerization or depolymerization;GO:0048285;GO:0052093	gi|15242132|ref|NP_199973.1|/9.92265e-89/microtubule associated protein MAP65-3 [Arabidopsis thaliana]
Bra022685	1104	0	25	0.001	3.21978536158638	11.6527488027858	Up	1.959866e-08	1.04770847256485e-07	-	GO:0001071//nucleic acid binding transcription factor activity	GO:0003002//regionalization;GO:0010346;GO:0048827//phyllome development;GO:0003006//developmental process involved in reproduction;GO:0003156//regulation of organ formation	gi|297796249|ref|XP_002866009.1|/3.54645e-163/cup-shaped cotyledon2 [Arabidopsis lyrata subsp. lyrata]
Bra010504	669	0	15	0.001	3.18802066295189	11.6384452647563	Up	2.35796e-05	8.77376530909961e-05	GO:0043231//intracellular membrane-bounded organelle	GO:0005488//binding	GO:0009416//response to light stimulus;GO:0009743//response to carbohydrate stimulus;GO:0009908//flower development	gi|297802334|ref|XP_002869051.1|/3.9398e-66/predicted protein [Arabidopsis lyrata subsp. lyrata]
Bra036041	1257	0	28	0.001	3.16722371033757	11.6290030574264	Up	2.33418e-09	1.35639613893557e-08	-	-	GO:0006351//transcription, DNA-dependent	gi|15229645|ref|NP_190564.1|/0/scarecrow-like protein 32 [Arabidopsis thaliana]
Bra011513	1395	0	31	0.001	3.15968270150343	11.6255639734596	Up	2.77998e-10	1.75935362294082e-09	GO:0043231//intracellular membrane-bounded organelle	GO:0004312//fatty acid synthase activity	GO:0006633//fatty acid biosynthetic process;GO:0009314//response to radiation;GO:0007275//multicellular organismal development;GO:0006950//response to stress	gi|297802556|ref|XP_002869162.1|/0/hypothetical protein ARALYDRAFT_491244 [Arabidopsis lyrata subsp. lyrata]
Bra026238	999	0	22	0.001	3.13121709157998	11.6125078206342	Up	1.64558e-07	7.93048760105312e-07	GO:0009536//plastid	-	-	gi|89257623|gb|ABD65111.1|/6.40137e-153/hypothetical protein 31.t00013 [Brassica oleracea]
Bra025062	834	0	18	0.001	3.06875658059686	11.5834384977869	Up	2.8083e-06	1.1809281e-05	-	GO:0042578//phosphoric ester hydrolase activity	GO:0006796//phosphate-containing compound metabolic process	gi|297794689|ref|XP_002865229.1|/2.25347e-126/NLI interacting factor family protein [Arabidopsis lyrata subsp. lyrata]
Bra031448	744	0	16	0.001	3.05775745306784	11.5782582586813	Up	1.160124e-05	4.48122376266137e-05	-	-	-	gi|297840445|ref|XP_002888104.1|/7.16646e-86/hypothetical protein ARALYDRAFT_475202 [Arabidopsis lyrata subsp. lyrata]
Bra038722	654	0	14	0.001	3.04373104273266	11.5716251663488	Up	4.79254e-05	0.000169992317018124	-	-	-	gi|15795164|dbj|BAB03152.1|/2.63409e-67/unnamed protein product [Arabidopsis thaliana]
Bra025971	1128	0	24	0.001	3.02522811846073	11.5628282181117	Up	3.98344e-08	2.0587391782096e-07	-	-	-	gi|297850144|ref|XP_002892953.1|/1.19216e-121/IQ-domain 7 [Arabidopsis lyrata subsp. lyrata]
Bra032552	1512	0	32	0.001	3.00922162047946	11.5551746455682	Up	1.36776e-10	8.8930120518178e-10	GO:0044464//cell part	-	-	gi|42561648|ref|NP_171826.2|/0/CBS domain-containing protein [Arabidopsis thaliana]
Bra013000	951	0	20	0.001	2.99023599511366	11.5460436338161	Up	6.798e-07	3.06757778422274e-06	GO:0043231//intracellular membrane-bounded organelle	GO:0016772//transferase activity, transferring phosphorus-containing groups;GO:0001071//nucleic acid binding transcription factor activity;GO:0003676//nucleic acid binding	GO:0006351//transcription, DNA-dependent;GO:0006568//tryptophan metabolic process;GO:0010675;GO:0006970//response to osmotic stress;GO:0019761//glucosinolate biosynthetic process;GO:0052482;GO:0009725//response to hormone stimulus;GO:0009267//cellular response to starvation	gi|238625809|gb|ACR48185.1|/0/MYB domain protein 34-2 [Brassica rapa subsp. pekinensis]
Bra014054	1008	0	21	0.001	2.96220253265947	11.5324545690681	Up	3.34464e-07	1.56438460123253e-06	GO:0043231//intracellular membrane-bounded organelle	GO:0003677//DNA binding;GO:0001071//nucleic acid binding transcription factor activity	GO:0006351//transcription, DNA-dependent;GO:0051301//cell division	gi|297846900|ref|XP_002891331.1|/5.8729e-154/hypothetical protein ARALYDRAFT_473862 [Arabidopsis lyrata subsp. lyrata]
Bra021866	1683	0	35	0.001	2.95692231424118	11.5298806254043	Up	1.628986e-11	1.13402206595078e-10	GO:0031410//cytoplasmic vesicle	GO:0046872//metal ion binding	-	gi|75254668|sp|Q6DR03.1|ZDHC3_ARATH/0/RecName: Full=Probable S-acyltransferase At2g33640; AltName: Full=Probable palmitoyltransferase At2g33640; AltName: Full=Zinc finger DHHC domain-containing protein At2g33640
Bra003404	1011	0	21	0.001	2.95341261416493	11.528167210665	Up	3.34464e-07	1.56461977630788e-06	-	GO:0046872//metal ion binding;GO:0019787//small conjugating protein ligase activity	GO:0032446//protein modification by small protein conjugation	gi|15232280|ref|NP_191581.1|/2.06599e-90/E3 ubiquitin-protein ligase ATL4 [Arabidopsis thaliana]
Bra035324	678	0	14	0.001	2.93598835095452	11.5196305287106	Up	4.79254e-05	0.000169856787835991	-	GO:0003676//nucleic acid binding	GO:0006351//transcription, DNA-dependent	gi|297795221|ref|XP_002865495.1|/1.8153e-74/transcriptional factor B3 family protein [Arabidopsis lyrata subsp. lyrata]
Bra005672	969	0	20	0.001	2.93468981563786	11.5189923092616	Up	6.798e-07	3.06891286812709e-06	-	GO:0004033//aldo-keto reductase (NADP) activity	GO:0050896//response to stimulus;GO:0008152//metabolic process	gi|297810233|ref|XP_002873000.1|/7.74508e-164/hypothetical protein ARALYDRAFT_486904 [Arabidopsis lyrata subsp. lyrata]
Bra024557	1074	0	22	0.001	2.9125566801568	11.5080704104412	Up	1.64558e-07	7.93417391385188e-07	-	GO:0043169//cation binding	GO:0006812//cation transport	gi|15219992|ref|NP_173713.1|/1.30383e-45/heavy-metal-associated domain-containing protein [Arabidopsis thaliana]
Bra017265	786	0	16	0.001	2.89436583343826	11.4990315675307	Up	1.160124e-05	4.47955560640278e-05	-	-	-	gi|297827081|ref|XP_002881423.1|/5.64751e-76/ATOFP15/OFP15 [Arabidopsis lyrata subsp. lyrata]
Bra011648	789	0	16	0.001	2.88336064015522	11.4935355797758	Up	1.160124e-05	4.48178009087523e-05	GO:0043231//intracellular membrane-bounded organelle	GO:0005488//binding	GO:0009416//response to light stimulus;GO:0009743//response to carbohydrate stimulus;GO:0009908//flower development	gi|297802334|ref|XP_002869051.1|/1.71248e-72/predicted protein [Arabidopsis lyrata subsp. lyrata]
Bra001148	2472	0	50	0.001	2.87592478898977	11.4898102316596	Up	3.9035e-16	3.65101030958822e-15	GO:0031410//cytoplasmic vesicle	GO:0008092//cytoskeletal protein binding	GO:0007010//cytoskeleton organization	gi|297833264|ref|XP_002884514.1|/0/hypothetical protein ARALYDRAFT_317406 [Arabidopsis lyrata subsp. lyrata]
Bra011942	702	0	14	0.001	2.83561268083641	11.4694447715423	Up	4.79254e-05	0.000169934206608933	GO:0009536//plastid	-	-	gi|297826209|ref|XP_002880987.1|/5.86075e-79/hypothetical protein ARALYDRAFT_481760 [Arabidopsis lyrata subsp. lyrata]
Bra003641	957	0	19	0.001	2.82291401231498	11.4629694687469	Up	1.381694e-06	6.02347350686467e-06	GO:0043231//intracellular membrane-bounded organelle;GO:0016020//membrane;GO:0044463	-	GO:0042445//hormone metabolic process;GO:0009926//auxin polar transport	gi|145337709|ref|NP_177964.2|/1.77846e-104/ROP interactive partner 2 [Arabidopsis thaliana]
Bra004300	711	0	14	0.001	2.79971884943342	11.4510662422275	Up	4.79254e-05	0.000169972942466378	GO:0043229//intracellular organelle	GO:0001071//nucleic acid binding transcription factor activity	GO:0006351//transcription, DNA-dependent	gi|15221378|ref|NP_177003.1|/8.00755e-84/zinc finger-related protein [Arabidopsis thaliana]
Bra012119	663	0	13	0.001	2.78795532485597	11.4449917278178	Up	9.74086e-05	0.000329832515212187	GO:0043231//intracellular membrane-bounded organelle	GO:0005488//binding	GO:0050794//regulation of cellular process;GO:0006351//transcription, DNA-dependent;GO:0010033//response to organic substance	gi|297794311|ref|XP_002865040.1|/1.01685e-66/Dof-type zinc finger domain-containing protein [Arabidopsis lyrata subsp. lyrata]
Bra027175	630	0	12	0.001	2.70829945843151	11.4031715521232	Up	0.0001979832	0.000643026951007202	GO:0016020//membrane	-	-	gi|15228175|ref|NP_188251.1|/7.77762e-74/uncharacterized protein [Arabidopsis thaliana]
Bra026589	903	0	17	0.001	2.67680760426371	11.3862977335588	Up	5.70786e-06	2.29717003983445e-05	-	-	GO:0006355//regulation of transcription, DNA-dependent	gi|20148768|gb|AAM10791.1|/3.52727e-91/hypothetical protein At2g02540/T822.16 [Arabidopsis thaliana]
Bra011078	1236	0	23	0.001	2.64585080587059	11.3695159979419	Up	8.09632e-08	4.04140657298685e-07	GO:0044464//cell part	-	GO:0007154//cell communication	gi|297803144|ref|XP_002869456.1|/1.62788e-58/hypothetical protein ARALYDRAFT_913608 [Arabidopsis lyrata subsp. lyrata]
Bra027230	975	0	18	0.001	2.62496716740285	11.3580836625946	Up	2.8083e-06	1.18124735604217e-05	GO:0044464//cell part	GO:0016706//oxidoreductase activity, acting on paired donors, with incorporation or reduction of molecular oxygen, 2-oxoglutarate as one donor, and incorporation of one atom each of oxygen into both donors	GO:0019748//secondary metabolic process;GO:0044249//cellular biosynthetic process	gi|15217812|ref|NP_174124.1|/1.88361e-125/2-oxoglutarate (2OG) and Fe(II)-dependent oxygenase-like protein [Arabidopsis thaliana]
Bra007306	1389	0	25	0.001	2.55913825715721	11.3214423755826	Up	1.959866e-08	1.04788849120275e-07	GO:0043231//intracellular membrane-bounded organelle	GO:0005488//binding	GO:0006355//regulation of transcription, DNA-dependent;GO:0009943//adaxial/abaxial axis specification;GO:0003006//developmental process involved in reproduction	gi|255742416|gb|ACU32462.1|/0/NPR1 protein [Brassica rapa subsp. pekinensis]
Bra032701	1893	0	34	0.001	2.55378475081894	11.3184212153359	Up	3.31092e-11	2.25545552889667e-10	-	-	-	gi|297790504|ref|XP_002863137.1|/0/hypothetical protein ARALYDRAFT_497045 [Arabidopsis lyrata subsp. lyrata]
Bra016867	1179	0	20	0.001	2.41197152786522	11.2359971616969	Up	6.798e-07	3.06846771105309e-06	GO:0043231//intracellular membrane-bounded organelle	-	-	gi|18406003|ref|NP_565975.1|/0/protein trichome birefringence-like 39 [Arabidopsis thaliana]
Bra000717	1299	0	22	0.001	2.40807226673472	11.2336629729787	Up	1.64558e-07	7.9317159913259e-07	-	-	-	gi|297809293|ref|XP_002872530.1|/5.67054e-142/IQ-domain 16 [Arabidopsis lyrata subsp. lyrata]
Bra006930	777	0	13	0.001	2.37891168646011	11.2160859995227	Up	9.74086e-05	0.000330119888346765	-	-	-	gi|18409629|ref|NP_566967.1|/1.23996e-51/ovate family protein 18 [Arabidopsis thaliana]
Bra003443	849	0	14	0.001	2.34464087390714	11.1951512482939	Up	4.79254e-05	0.000169876135915252	GO:0043231//intracellular membrane-bounded organelle	GO:0003676//nucleic acid binding;GO:0001071//nucleic acid binding transcription factor activity	GO:0006351//transcription, DNA-dependent;GO:0009719;GO:0010033//response to organic substance	gi|297817436|ref|XP_002876601.1|/1.27912e-116/AtMYB17 [Arabidopsis lyrata subsp. lyrata]
Bra035199	1038	0	17	0.001	2.32866788694617	11.1852891826818	Up	5.70786e-06	2.29776439172057e-05	-	-	-	gi|5902384|gb|AAD55486.1|AC009322_26/1.68257e-135/Hypothetical protein [Arabidopsis thaliana]
Bra000727	1530	0	25	0.001	2.32329610404664	11.181957321984	Up	1.959866e-08	1.04842891848032e-07	-	GO:0035251//UDP-glucosyltransferase activity;GO:0010334//sesquiterpene synthase activity;GO:0046872//metal ion binding;GO:0009975//cyclase activity;GO:0019203//carbohydrate phosphatase activity	GO:0051707//response to other organism;GO:0009719;GO:0043692;GO:0005991//trehalose metabolic process;GO:0006714;GO:0006950//response to stress;GO:0016098//monoterpenoid metabolic process	gi|15224102|ref|NP_179998.1|/1.49239e-176/myrcene/ocimene synthase [Arabidopsis thaliana]
Bra014840	918	0	15	0.001	2.32329610404664	11.181957321984	Up	2.35796e-05	8.7685228585086e-05	GO:0019866//organelle inner membrane;GO:0031224//intrinsic to membrane;GO:0009536//plastid	GO:0022857//transmembrane transporter activity	GO:0046907//intracellular transport;GO:0043094;GO:0006818//hydrogen transport	gi|15232420|ref|NP_190979.1|/9.57802e-161/uncoupling mitochondrial protein 1 [Arabidopsis thaliana]
Bra006169	1347	0	21	0.001	2.21670389971844	11.1142003571057	Up	3.34464e-07	1.564149496844e-06	-	-	-	gi|297811409|ref|XP_002873588.1|/5.51792e-156/hypothetical protein ARALYDRAFT_909241 [Arabidopsis lyrata subsp. lyrata]
Bra015911	837	0	13	0.001	2.20838038277122	11.10877297538	Up	9.74086e-05	0.000330012064757757	GO:0043231//intracellular membrane-bounded organelle	GO:0003676//nucleic acid binding;GO:0001071//nucleic acid binding transcription factor activity	GO:0010038//response to metal ion;GO:0009725//response to hormone stimulus;GO:0009743//response to carbohydrate stimulus;GO:0006355//regulation of transcription, DNA-dependent;GO:0040007//growth;GO:0032989;GO:0006970//response to osmotic stress;GO:0007275//multicellular organismal development;GO:0006109//regulation of carbohydrate metabolic process	gi|15221257|ref|NP_177583.1|/1.81373e-91/myb domain protein 95 [Arabidopsis thaliana]
Bra035955	786	0	12	0.001	2.17077437507869	11.0839940682518	Up	0.0001979832	0.000642959843206011	GO:0019898//extrinsic to membrane	-	GO:0000902//cell morphogenesis;GO:0009791//post-embryonic development;GO:0008356//asymmetric cell division	gi|297797031|ref|XP_002866400.1|/3.19201e-87/hypothetical protein ARALYDRAFT_919327 [Arabidopsis lyrata subsp. lyrata]
Bra039187	1551	0	23	0.001	2.10849232498778	11.0419960548102	Up	8.09632e-08	4.03946265448132e-07	GO:0044464//cell part	GO:0016491//oxidoreductase activity;GO:0005506//iron ion binding	GO:0008152//metabolic process	gi|297821565|ref|XP_002878665.1|/0/CYP96A1 [Arabidopsis lyrata subsp. lyrata]
Bra028793	885	0	13	0.001	2.08860381963786	11.02832314296	Up	9.74086e-05	0.000330047998127178	-	GO:0016841//ammonia-lyase activity	GO:0009411//response to UV;GO:0009414//response to water deprivation;GO:0048229//gametophyte development;GO:0009696//salicylic acid metabolic process;GO:0009808//lignin metabolic process	gi|297806395|ref|XP_002871081.1|/1.21057e-52/phenyl alanine ammonia-lyase 3 [Arabidopsis lyrata subsp. lyrata]
Bra009406	1923	0	28	0.001	2.07030691830178	11.015628944507	Up	2.33418e-09	1.35664948150915e-08	GO:0005618//cell wall	GO:0030234//enzyme regulator activity;GO:0004091//carboxylesterase activity	GO:0071555	gi|75309020|sp|Q9FF77.1|PME47_ARATH/0/RecName: Full=Probable pectinesterase/pectinesterase inhibitor 47; Includes: RecName: Full=Pectinesterase inhibitor 47; AltName: Full=Pectin methylesterase inhibitor 47; Includes: RecName: Full=Pectinesterase 47; Short=PE 47; AltName: Full=Pectin methylesterase 47; Short=AtPME47; Flags: Precursor
Bra011247	2178	0	31	0.001	2.02376371377286	10.9828251414593	Up	2.77998e-10	1.75792354480797e-09	GO:0016020//membrane	GO:0016301//kinase activity	GO:0051707//response to other organism	gi|297802922|ref|XP_002869345.1|/0/kinase [Arabidopsis lyrata subsp. lyrata]
Bra003073	1302	0	18	0.001	1.96570121982932	10.940828338066	Up	2.8083e-06	1.18060901648203e-05	GO:0043231//intracellular membrane-bounded organelle	GO:0001071//nucleic acid binding transcription factor activity	GO:0006351//transcription, DNA-dependent;GO:0009791//post-embryonic development	gi|312282859|dbj|BAJ34295.1|/3.3585e-118/unnamed protein product [Thellungiella halophila]
Bra035186	1389	0	19	0.001	1.94494507543948	10.9255136992515	Up	1.381694e-06	6.02431748521788e-06	GO:0043231//intracellular membrane-bounded organelle	GO:0005488//binding	GO:0006261//DNA-dependent DNA replication;GO:0007049//cell cycle	gi|297842829|ref|XP_002889296.1|/1.04932e-157/CYCA2_4 [Arabidopsis lyrata subsp. lyrata]
Bra011626	981	0	13	0.001	1.88421445502498	10.8797474617111	Up	9.74086e-05	0.000330083939322661	-	-	GO:0006351//transcription, DNA-dependent	gi|297802390|ref|XP_002869079.1|/2.58293e-106/RWP-RK domain-containing protein [Arabidopsis lyrata subsp. lyrata]
Bra007920	984	0	13	0.001	1.87846989875966	10.8753422825911	Up	9.74086e-05	0.000329940221486884	GO:0043231//intracellular membrane-bounded organelle	GO:0001071//nucleic acid binding transcription factor activity;GO:0003677//DNA binding	GO:0009755//hormone-mediated signaling pathway;GO:0010093//specification of floral organ identity;GO:0006351//transcription, DNA-dependent	gi|984046|emb|CAA57122.1|/5.74228e-130/ATK1 [Arabidopsis thaliana]
Bra030614	1062	0	14	0.001	1.87438804326475	10.8722039410427	Up	4.79254e-05	0.000169953572330484	-	-	-	gi|334182306|ref|NP_001184912.1|/2.28728e-119/uncharacterized protein [Arabidopsis thaliana]
Bra028286	1749	0	23	0.001	1.86979508064954	10.8686644519246	Up	8.09632e-08	4.04075839230152e-07	GO:0044464//cell part	GO:0016491//oxidoreductase activity;GO:0050662//coenzyme binding;GO:0016832//aldehyde-lyase activity	GO:0044281//small molecule metabolic process	gi|15242236|ref|NP_200008.1|/0/Glucose-methanol-choline (GMC) oxidoreductase family protein [Arabidopsis thaliana]
Bra033767	1674	0	22	0.001	1.86862955465257	10.8677648758762	Up	1.64558e-07	7.93294476219985e-07	GO:0043231//intracellular membrane-bounded organelle;GO:0043234//protein complex	GO:0003676//nucleic acid binding;GO:0001071//nucleic acid binding transcription factor activity	GO:0006261//DNA-dependent DNA replication;GO:0006351//transcription, DNA-dependent;GO:0010948	gi|312282835|dbj|BAJ34283.1|/8.32147e-160/unnamed protein product [Thellungiella halophila]
Bra017969	1014	0	13	0.001	1.82289386625198	10.832014850927	Up	9.74086e-05	0.000329796628745512	GO:0044464//cell part	GO:0046914//transition metal ion binding;GO:0016706//oxidoreductase activity, acting on paired donors, with incorporation or reduction of molecular oxygen, 2-oxoglutarate as one donor, and incorporation of one atom each of oxygen into both donors	GO:0032502//developmental process;GO:0051553;GO:0031669//cellular response to nutrient levels	gi|334185852|ref|NP_190532.2|/1.00887e-161/2-oxoglutarate-Fe(II)-dependent oxygenase domain-containing protein [Arabidopsis thaliana]
Bra032494	1296	0	16	0.001	1.75537927861302	10.7775670669047	Up	1.160124e-05	4.48011152047655e-05	GO:0044464//cell part	GO:0016837//carbon-oxygen lyase activity, acting on polysaccharides	-	gi|32129844|sp|Q940Q1.2|PEL1_ARATH/0/RecName: Full=Probable pectate lyase 1; AltName: Full=Pectate lyase A1; Flags: Precursor
Bra003563	1299	0	16	0.001	1.75132528489798	10.7742313543414	Up	1.160124e-05	4.47677810416667e-05	GO:0043231//intracellular membrane-bounded organelle	GO:0005488//binding	GO:0006261//DNA-dependent DNA replication;GO:0007049//cell cycle	gi|297842829|ref|XP_002889296.1|/0/CYCA2_4 [Arabidopsis lyrata subsp. lyrata]
Bra013835	2373	0	29	0.001	1.73762575872818	10.7629016797229	Up	1.148426e-09	6.85793902667434e-09	-	GO:0016779//nucleotidyltransferase activity;GO:0000166//nucleotide binding	-	gi|186513260|ref|NP_194210.2|/0/AAA-type ATPase family protein [Arabidopsis thaliana]
Bra012416	1641	0	20	0.001	1.73291555841139	10.7589856411629	Up	6.798e-07	3.06935815438189e-06	GO:0044464//cell part	GO:0046527//glucosyltransferase activity	-	gi|172044676|sp|Q9LR87.2|CSLAA_ARATH/0/RecName: Full=Probable mannan synthase 10; AltName: Full=Cellulose synthase-like protein A10; Short=AtCslA10
Bra011936	1314	0	16	0.001	1.73133298712517	10.757667509467	Up	1.160124e-05	4.48066757254561e-05	GO:0043231//intracellular membrane-bounded organelle	GO:0016747//transferase activity, transferring acyl groups other than amino-acyl groups	GO:0009314//response to radiation;GO:0006950//response to stress;GO:0006631//fatty acid metabolic process	gi|15226916|ref|NP_180431.1|/0/3-ketoacyl-CoA synthase 12 [Arabidopsis thaliana]
Bra024984	2388	0	29	0.001	1.72671102406281	10.7538109436521	Up	1.148426e-09	6.85662322870299e-09	GO:0043231//intracellular membrane-bounded organelle	GO:0001071//nucleic acid binding transcription factor activity	GO:0009755//hormone-mediated signaling pathway;GO:0006351//transcription, DNA-dependent;GO:0006950//response to stress	gi|334188232|ref|NP_199499.3|/0/homeobox-leucine zipper protein HDG5 [Arabidopsis thaliana]
Bra005326	1008	0	12	0.001	1.6926871615197	10.7250996470105	Up	0.0001979832	0.000642490480508916	GO:0043231//intracellular membrane-bounded organelle	GO:0005515//protein binding	GO:0009755//hormone-mediated signaling pathway;GO:0048528//post-embryonic root development	gi|297827041|ref|XP_002881403.1|/3.45101e-146/hypothetical protein ARALYDRAFT_902664 [Arabidopsis lyrata subsp. lyrata]
Bra015424	1095	0	13	0.001	1.68804966244704	10.7211416334418	Up	9.74086e-05	0.000329868409489607	-	-	-	gi|297848818|ref|XP_002892290.1|/9.36841e-108/hypothetical protein ARALYDRAFT_887729 [Arabidopsis lyrata subsp. lyrata]
Bra019335	1191	0	14	0.001	1.67136868341491	10.7068142939828	Up	4.79254e-05	0.000169914845300216	-	-	-	gi|358344036|ref|XP_003636100.1|/8.95156e-06/hypothetical protein MTR_027s0017 [Medicago truncatula]
Bra004174	1062	0	12	0.001	1.60661832279836	10.6498115197063	Up	0.0001979832	0.000642892749410414	GO:0005622//intracellular	GO:0005488//binding	GO:0044267//cellular protein metabolic process	gi|7657876|emb|CAB89182.1|/1.11948e-166/SIAH1 protein [Brassica napus var. napus]
Bra036997	1689	0	19	0.001	1.59948413841648	10.6433909704315	Up	1.381694e-06	6.0268508399215e-06	GO:0043231//intracellular membrane-bounded organelle	GO:0016881//acid-amino acid ligase activity	GO:0002831//regulation of response to biotic stimulus;GO:0009725//response to hormone stimulus;GO:0009626//plant-type hypersensitive response;GO:0042742//defense response to bacterium;GO:0032787//monocarboxylic acid metabolic process;GO:0048878//chemical homeostasis;GO:0007165//signal transduction;GO:0009581	gi|15242095|ref|NP_199960.1|/0/auxin-responsive GH3 family protein [Arabidopsis thaliana]
Bra010320	1350	0	15	0.001	1.57984135075172	10.6255639734596	Up	2.35796e-05	8.77061908677982e-05	GO:0043231//intracellular membrane-bounded organelle	GO:0016787//hydrolase activity	GO:0006753	gi|297799020|ref|XP_002867394.1|/0/type I phosphodiesterase/nucleotide pyrophosphatase family protein [Arabidopsis lyrata subsp. lyrata]
Bra020406	1089	0	12	0.001	1.56678481066286	10.6135913317935	Up	0.0001979832	0.000642624514196307	GO:0043231//intracellular membrane-bounded organelle	-	GO:0007127//meiosis I;GO:0007051//spindle organization;GO:0048869;GO:0048229//gametophyte development	gi|260590345|emb|CAX83745.1|/6.83565e-159/putative recombination initiation defect 2 protein [Arabidopsis thaliana]
Bra007835	2154	0	23	0.001	1.51823193874469	10.5681764913021	Up	8.09632e-08	4.0420549616557e-07	-	-	-	gi|297825455|ref|XP_002880610.1|/4.61572e-137/transcriptional factor B3 family protein [Arabidopsis lyrata subsp. lyrata]
Bra029305	1248	0	13	0.001	1.48110126632973	10.5324545690681	Up	9.74086e-05	0.000330191809891068	GO:0043231//intracellular membrane-bounded organelle	GO:0001071//nucleic acid binding transcription factor activity;GO:0003677//DNA binding;GO:0003682//chromatin binding	GO:0010074//maintenance of meristem identity;GO:0010476//gibberellin mediated signaling pathway;GO:0009791//post-embryonic development;GO:0003006//developmental process involved in reproduction;GO:0010467//gene expression	gi|328684595|gb|AEB33727.1|/0/LEAFYa [Brassica rapa]
Bra036547	1326	0	13	0.001	1.39397766242798	10.4449917278178	Up	9.74086e-05	0.000330155845202048	-	GO:0016709//oxidoreductase activity, acting on paired donors, with incorporation or reduction of molecular oxygen, NADH or NADPH as one donor, and incorporation of one atom of oxygen;GO:0050662//coenzyme binding;GO:0000166//nucleotide binding	GO:0009850//auxin metabolic process	gi|22327064|ref|NP_197944.2|/0/flavin-containing monooxygenase-like protein [Arabidopsis thaliana]
Bra004715	1233	1	1280	0.111686877402821	147.605615252715	10.3680722034964	Up	0	0	-	-	-	gi|15228010|ref|NP_181812.1|/7.06927e-46/protodermal factor 1 [Arabidopsis thaliana]
Bra038405	1512	0	14	0.001	1.31653445895976	10.3625295676258	Up	4.79254e-05	0.000169818104896379	-	GO:0016772//transferase activity, transferring phosphorus-containing groups	-	gi|30692244|ref|NP_564372.3|/0/N-acetylglucosamine-1-phosphate uridylyltransferase 1 [Arabidopsis thaliana]
Bra001762	1635	0	15	0.001	1.30445616117114	10.3492327450124	Up	2.35796e-05	8.76642763201912e-05	GO:0044464//cell part	GO:0060089	GO:0023052//signaling;GO:0009314//response to radiation	gi|312282551|dbj|BAJ34141.1|/0/unnamed protein product [Thellungiella halophila]
Bra021728	1347	0	12	0.001	1.26668794269625	10.3068454350481	Up	0.0001979832	0.000642423484629823	-	-	-	gi|297826591|ref|XP_002881178.1|/2.32368e-146/hypothetical protein ARALYDRAFT_482077 [Arabidopsis lyrata subsp. lyrata]
Bra007817	1353	0	12	0.001	1.26107070126523	10.3004334465339	Up	0.0001979832	0.000642758603818466	-	-	-	gi|15224683|ref|NP_180085.1|/6.77138e-162/armadillo/beta-catenin-like repeats-containing protein [Arabidopsis thaliana]
Bra026069	1386	0	12	0.001	1.23104520837796	10.2656680283732	Up	0.0001979832	0.000643161208643909	GO:0009536//plastid	-	-	gi|297850040|ref|XP_002892901.1|/0/hypothetical protein ARALYDRAFT_312606 [Arabidopsis lyrata subsp. lyrata]
Bra009445	1392	0	12	0.001	1.2257389790315	10.2594360746617	Up	0.0001979832	0.000643228358488202	GO:0044464//cell part	GO:0016747//transferase activity, transferring acyl groups other than amino-acyl groups	GO:0009314//response to radiation;GO:0006950//response to stress;GO:0006631//fatty acid metabolic process	gi|297810541|ref|XP_002873154.1|/0/beta-ketoacyl-CoA synthase family protein [Arabidopsis lyrata subsp. lyrata]
Bra017755	1668	0	14	0.001	1.19340533689878	10.2208684184022	Up	4.79254e-05	0.000169895488402825	GO:0005618//cell wall	GO:0016791//phosphatase activity;GO:0043169//cation binding	-	gi|15223530|ref|NP_176033.1|/0/purple acid phosphatase 6 [Arabidopsis thaliana]
Bra026831	1680	0	14	0.001	1.18488101306379	10.2105264741808	Up	4.79254e-05	0.000169779439571949	GO:0044464//cell part	-	-	gi|297844346|ref|XP_002890054.1|/0/hypothetical protein ARALYDRAFT_888820 [Arabidopsis lyrata subsp. lyrata]
Bra002355	1722	0	14	0.001	1.15598147615979	10.1749025644501	Up	4.79254e-05	0.000170011695987232	GO:0005618//cell wall	GO:0046914//transition metal ion binding;GO:0016682//oxidoreductase activity, acting on diphenols and related substances as donors, oxygen as acceptor	GO:0008152//metabolic process	gi|6644161|gb|AAF20931.1|AF206721_1/0/ascorbate oxidase [Brassica juncea]
Bra032527	2958	0	24	0.001	1.1536366861473	10.1719732334114	Up	3.98344e-08	2.05942325834856e-07	-	-	-	gi|15219665|ref|NP_171911.1|/0/C2 domain-containing protein [Arabidopsis thaliana]
Bra033509	1512	0	12	0.001	1.1284581076798	10.1401371462894	Up	0.0001979832	0.000643295522355644	GO:0009536//plastid	GO:0016491//oxidoreductase activity;GO:0005506//iron ion binding;GO:0016829//lyase activity	GO:0006952//defense response;GO:0009700//indole phytoalexin biosynthetic process;GO:0051707//response to other organism	gi|374095371|sp|P58047.2|C71AS_ARATH/0/RecName: Full=Putative cytochrome P450 71A28
Bra003227	2253	0	16	0.001	1.00975212831002	9.97978547155387	Up	1.160124e-05	4.47622301698698e-05	GO:0016020//membrane	GO:0004672//protein kinase activity;GO:0032559	GO:0006464//protein modification process;GO:0007167//enzyme linked receptor protein signaling pathway	gi|269969409|sp|C0LGP9.1|IMK3_ARATH/0/RecName: Full=Probable leucine-rich repeat receptor-like protein kinase IMK3; AltName: Full=Protein INFLORESCENCE MERISTEM RECEPTOR-LIKE KINASE 3; AltName: Full=Protein MERISTEMATIC RECEPTOR-LIKE KINASE; Flags: Precursor
Bra037343	2136	0	15	0.001	0.998495235727911	9.96361173371026	Up	2.35796e-05	8.77271631755141e-05	-	GO:0003676//nucleic acid binding;GO:0001071//nucleic acid binding transcription factor activity	-	gi|297810131|ref|XP_002872949.1|/0/F6N23.22 protein [Arabidopsis lyrata subsp. lyrata]
Bra033682	3060	0	20	0.001	0.929318441618657	9.86002922709664	Up	6.798e-07	3.06980356987375e-06	GO:0009526//plastid envelope	GO:0017111//nucleoside-triphosphatase activity;GO:0003676//nucleic acid binding;GO:0046914//transition metal ion binding;GO:0032559	GO:0009292//genetic transfer;GO:0000725//recombinational repair	gi|297795067|ref|XP_002865418.1|/0/SNF2 domain-containing protein [Arabidopsis lyrata subsp. lyrata]
Bra025073	2424	0	15	0.001	0.879862138413703	9.78113368192486	Up	2.35796e-05	8.76747512008603e-05	GO:0016020//membrane	-	-	gi|15242428|ref|NP_199366.1|/0/uncharacterized protein [Arabidopsis thaliana]
Bra007670	1971	0	12	0.001	0.865666493562584	9.75766750946696	Up	0.0001979832	0.000643094072818372	GO:0043231//intracellular membrane-bounded organelle	-	-	gi|297817574|ref|XP_002876670.1|/0/agenet domain-containing protein [Arabidopsis lyrata subsp. lyrata]
Bra019092	2154	0	12	0.001	0.792121011518966	9.62957703596624	Up	0.0001979832	0.000642825669616027	GO:0009536//plastid;GO:0005576//extracellular region;GO:0031225//anchored to membrane	GO:0004672//protein kinase activity;GO:0008081//phosphoric diester hydrolase activity;GO:0032559	GO:0010383;GO:0009913//epidermal cell differentiation;GO:0019400;GO:0006950//response to stress;GO:0000904//cell morphogenesis involved in differentiation;GO:0006464//protein modification process	gi|297799324|ref|XP_002867546.1|/0/MRH5/SHV3 [Arabidopsis lyrata subsp. lyrata]
Bra022563	2880	0	15	0.001	0.740550633164867	9.53245456906814	Up	2.35796e-05	8.7758640449707e-05	-	GO:0032559	GO:0006464//protein modification process	gi|297792497|ref|XP_002864133.1|/0/hypothetical protein ARALYDRAFT_357417 [Arabidopsis lyrata subsp. lyrata]
Bra011130	1350	2	1299	0.20401469605582	136.814260975099	9.3893298240569	Up	0	0	GO:0043231//intracellular membrane-bounded organelle	GO:0016787//hydrolase activity	GO:0006753	gi|297799020|ref|XP_002867394.1|/0/type I phosphodiesterase/nucleotide pyrophosphatase family protein [Arabidopsis lyrata subsp. lyrata]
Bra024790	708	1	436	0.194505536493896	87.5606985925104	8.81432843338594	Up	1.096012e-132	1.00016719695015e-130	GO:0005618//cell wall	GO:0005198//structural molecule activity	GO:0009725//response to hormone stimulus;GO:0000902//cell morphogenesis;GO:0009827//plant-type cell wall modification;GO:0010118//stomatal movement;GO:0009639//response to red or far red light	gi|297817946|ref|XP_002876856.1|/2.87501e-134/ATEXPA15 [Arabidopsis lyrata subsp. lyrata]
Bra040720	1551	3	1110	0.26636348131079	101.757673075497	8.57752556912532	Up	0	0	GO:0043231//intracellular membrane-bounded organelle	GO:0016709//oxidoreductase activity, acting on paired donors, with incorporation or reduction of molecular oxygen, NADH or NADPH as one donor, and incorporation of one atom of oxygen;GO:0005506//iron ion binding	GO:0009965//leaf morphogenesis;GO:0010073//meristem maintenance;GO:0045927//positive regulation of growth;GO:0008152//metabolic process;GO:0003006//developmental process involved in reproduction;GO:0008283//cell proliferation	gi|297849774|ref|XP_002892768.1|/0/CYP78A5 [Arabidopsis lyrata subsp. lyrata]
Bra036281	1557	1	332	0.0884456774808469	30.3183426849462	8.42118353995593	Up	9.06986e-101	5.89219005177453e-99	GO:0044464//cell part	GO:0004553//hydrolase activity, hydrolyzing O-glycosyl compounds	GO:0044238//primary metabolic process;GO:0051707//response to other organism;GO:0007275//multicellular organismal development	gi|297809927|ref|XP_002872847.1|/0/glycosyl hydrolase family 9 protein [Arabidopsis lyrata subsp. lyrata]
Bra009313	639	4	1267	0.862033926996423	281.923801605975	8.35334491774982	Up	0	0	GO:0005911//cell-cell junction;GO:0005618//cell wall;GO:0031225//anchored to membrane	GO:0030247//polysaccharide binding	GO:0052386//cell wall thickening	gi|21592859|gb|AAM64809.1|/1.05135e-65/unknown [Arabidopsis thaliana]
Bra030915	1161	1	311	0.118613195381291	38.0876480685104	8.32691487873961	Up	2.5011e-94	1.53207145275591e-92	GO:0005618//cell wall;GO:0005840//ribosome;GO:0009526//plastid envelope;GO:0042579//microbody;GO:0031090//organelle membrane;GO:0005576//extracellular region;GO:0005773//vacuole	GO:0005488//binding;GO:0016788//hydrolase activity, acting on ester bonds	GO:0006952//defense response;GO:0051707//response to other organism;GO:0019759	gi|297853184|ref|XP_002894473.1|/0/hypothetical protein ARALYDRAFT_474528 [Arabidopsis lyrata subsp. lyrata]
Bra027040	921	6	1250	0.897133028258492	192.977363691171	7.74889398743731	Up	0	0	GO:0031410//cytoplasmic vesicle	GO:0005488//binding	GO:0010876	gi|15221483|ref|NP_176439.1|/6.90534e-42/bifunctional inhibitor/lipid-transfer protein/seed storage 2S albumin-like protein [Arabidopsis thaliana]
Bra004530	1755	1	178	0.0784671907907	14.4211159196823	7.52187753957541	Up	1.339554e-53	4.2319026773604e-52	GO:0043231//intracellular membrane-bounded organelle	GO:0003676//nucleic acid binding;GO:0001071//nucleic acid binding transcription factor activity;GO:0005515//protein binding	GO:0006351//transcription, DNA-dependent;GO:0009755//hormone-mediated signaling pathway	gi|379323222|gb|AFD01310.1|/0/auxin response factor 11 [Brassica rapa subsp. pekinensis]
Bra001782	1269	2	341	0.217036910697681	38.2075106813004	7.45977203763318	Up	1.378648e-101	9.05079503459916e-100	GO:0005622//intracellular	-	-	gi|297834956|ref|XP_002885360.1|/1.94211e-155/hypothetical protein ARALYDRAFT_479545 [Arabidopsis lyrata subsp. lyrata]
Bra030627	687	1	166	0.200451120578863	34.3563752259544	7.42118353995593	Up	6.21632e-50	1.82318045014138e-48	GO:0005737//cytoplasm;GO:0043231//intracellular membrane-bounded organelle	GO:0046914//transition metal ion binding;GO:0003676//nucleic acid binding;GO:0005515//protein binding;GO:0016741	GO:0006730//one-carbon metabolic process	gi|19424053|gb|AAL87299.1|/6.45879e-51/unknown protein [Arabidopsis thaliana]
Bra000059	1047	3	447	0.394584297529165	60.7039327036691	7.26531262907117	Up	4.02772e-132	3.65406970728863e-130	GO:0005618//cell wall;GO:0043231//intracellular membrane-bounded organelle;GO:0031090//organelle membrane;GO:0005576//extracellular region	GO:0016209//antioxidant activity;GO:0003824//catalytic activity;GO:0005506//iron ion binding	GO:0009314//response to radiation;GO:0006952//defense response;GO:0010038//response to metal ion;GO:0000902//cell morphogenesis;GO:0006970//response to osmotic stress;GO:0042743//hydrogen peroxide metabolic process	gi|15224496|ref|NP_181372.1|/2.44539e-158/peroxidase 22 [Arabidopsis thaliana]
Bra017240	1089	2	286	0.252910780234488	37.3417046541315	7.2060154453874	Up	8.51256e-85	4.62292918115183e-83	GO:0016020//membrane;GO:0030312//external encapsulating structure;GO:0009536//plastid	GO:0032559	GO:0048827//phyllome development	gi|15227652|ref|NP_181181.1|/2.4653e-108/growth-regulating factor 3 [Arabidopsis thaliana]
Bra025064	1071	2	265	0.257161381582967	35.1813410041349	7.09599265805957	Up	2.15424e-78	1.04743188e-76	GO:0005576//extracellular region;GO:0030312//external encapsulating structure;GO:0009536//plastid	GO:0016787//hydrolase activity	GO:0044238//primary metabolic process	gi|297794693|ref|XP_002865231.1|/0/GDSL-motif lipase/hydrolase family protein [Arabidopsis lyrata subsp. lyrata]
Bra037954	1152	9	1144	1.07585874873186	141.198320723435	7.0360904439451	Up	0	0	GO:0005618//cell wall;GO:0005840//ribosome;GO:0009526//plastid envelope;GO:0042579//microbody;GO:0031090//organelle membrane;GO:0005576//extracellular region;GO:0005773//vacuole	GO:0005488//binding;GO:0016788//hydrolase activity, acting on ester bonds	GO:0006952//defense response;GO:0051707//response to other organism;GO:0019759	gi|1769968|emb|CAA71238.1|/0/myrosinase-associated protein [Brassica napus]
Bra017851	1344	1	112	0.102462737974463	11.8488101306379	6.85349903066662	Up	1.8196e-33	3.4823070602706e-32	GO:0009536//plastid;GO:0031090//organelle membrane;GO:0005576//extracellular region	GO:0005488//binding	GO:0048827//phyllome development;GO:0043401//steroid hormone mediated signaling pathway;GO:0010038//response to metal ion	gi|377657082|gb|AFB74091.1|/0/growth-regulating factor 2 [Brassica napus]
Bra024394	1350	1	100	0.10200734802791	10.5322756716781	6.69000029838374	Up	8.09976e-30	1.37206495198693e-28	GO:0043231//intracellular membrane-bounded organelle	GO:0003676//nucleic acid binding;GO:0001071//nucleic acid binding transcription factor activity	GO:0040007//growth;GO:0009909//regulation of flower development;GO:0048513//organ development;GO:0006351//transcription, DNA-dependent;GO:0009653//anatomical structure morphogenesis	gi|312283249|dbj|BAJ34490.1|/1.04145e-162/unnamed protein product [Thellungiella halophila]
Bra009465	1083	1	96	0.12715597399601	12.603720471371	6.63110660933016	Up	1.328582e-28	2.17022649217848e-27	-	GO:0003676//nucleic acid binding	-	gi|15237649|ref|NP_196041.1|/8.87831e-34/CCCH-type zinc fingerfamily protein with RNA-binding domain [Arabidopsis thaliana]
Bra005268	1167	2	191	0.236006717802363	23.2711849352374	6.62357293664476	Up	7.03886e-56	2.33513054882729e-54	GO:0016020//membrane;GO:0030312//external encapsulating structure;GO:0009536//plastid	GO:0032559	GO:0006139//nucleobase-containing compound metabolic process;GO:0048827//phyllome development	gi|297827117|ref|XP_002881441.1|/1.38314e-128/hypothetical protein ARALYDRAFT_482616 [Arabidopsis lyrata subsp. lyrata]
Bra008555	1530	1	95	0.0900064835540383	8.82852519537724	6.61599971693996	Up	2.67306e-28	4.32329943243243e-27	GO:0044464//cell part	GO:0046914//transition metal ion binding	-	gi|240255719|ref|NP_192082.4|/0/DHHC-type zinc finger protein [Arabidopsis thaliana]
Bra016855	837	16	1470	2.63244769104284	249.716858667207	6.56774454833274	Up	0	0	-	-	-	gi|15228010|ref|NP_181812.1|/1.60743e-47/protodermal factor 1 [Arabidopsis thaliana]
Bra027759	1254	1	90	0.109816522996554	10.2047168589226	6.53799720493869	Up	8.79858e-27	1.35407622373887e-25	GO:0016020//membrane	-	-	gi|297836967|ref|XP_002886365.1|/4.95804e-87/hypothetical protein ARALYDRAFT_474947 [Arabidopsis lyrata subsp. lyrata]
Bra003862	1785	1	86	0.0771484144748899	6.85040451250324	6.47240886331111	Up	1.436934e-25	2.10124587462406e-24	GO:0031410//cytoplasmic vesicle	GO:0016491//oxidoreductase activity;GO:0016832//aldehyde-lyase activity;GO:0050662//coenzyme binding	GO:0019395//fatty acid oxidation;GO:0007154//cell communication;GO:0048229//gametophyte development	gi|297839167|ref|XP_002887465.1|/0/hypothetical protein ARALYDRAFT_895153 [Arabidopsis lyrata subsp. lyrata]
Bra031724	1548	7	594	0.622719275751776	54.5596373457279	6.45310830735217	Up	5.1069e-170	6.76240485957446e-168	-	GO:0004553//hydrolase activity, hydrolyzing O-glycosyl compounds	GO:0044238//primary metabolic process;GO:0045229//external encapsulating structure organization	gi|240254055|ref|NP_563875.6|/0/Pectin lyase-like protein [Arabidopsis thaliana]
Bra040203	1101	3	250	0.375231389203484	32.2855861870242	6.42696589254994	Up	3.45996e-72	1.538100504e-70	GO:0044464//cell part	GO:0016787//hydrolase activity	GO:0044238//primary metabolic process;GO:0006972//hyperosmotic response;GO:0010033//response to organic substance;GO:0010038//response to metal ion	gi|297833112|ref|XP_002884438.1|/0/Li-tolerant lipase 1 [Arabidopsis lyrata subsp. lyrata]
Bra004058	3177	3	249	0.130037695786288	11.1439234089852	6.42118353995593	Up	6.94964e-72	3.06750209248227e-70	GO:0009532//plastid stroma;GO:0009534//chloroplast thylakoid	GO:0046914//transition metal ion binding;GO:0016702//oxidoreductase activity, acting on single donors with incorporation of molecular oxygen, incorporation of two atoms of oxygen	GO:0051707//response to other organism;GO:0006633//fatty acid biosynthetic process;GO:0009694//jasmonic acid metabolic process;GO:0009719;GO:0006950//response to stress	gi|130845790|gb|ABO32545.1|/0/LOX [Brassica oleracea var. gemmifera]
Bra004057	2676	6	495	0.308766636407351	26.3011704693531	6.41246632285482	Up	1.235436e-141	1.24013862735484e-139	GO:0009532//plastid stroma;GO:0009534//chloroplast thylakoid	GO:0046914//transition metal ion binding;GO:0016702//oxidoreductase activity, acting on single donors with incorporation of molecular oxygen, incorporation of two atoms of oxygen	GO:0051707//response to other organism;GO:0006633//fatty acid biosynthetic process;GO:0009694//jasmonic acid metabolic process;GO:0009719;GO:0006950//response to stress	gi|130845790|gb|ABO32545.1|/0/LOX [Brassica oleracea var. gemmifera]
Bra015829	3417	2	164	0.0806028210931686	6.82424885487133	6.4036961132271	Up	1.082708e-47	3.04351468328817e-46	GO:0031224//intrinsic to membrane	GO:0004672//protein kinase activity;GO:0032559	GO:0006464//protein modification process	gi|297842307|ref|XP_002889035.1|/0/leucine-rich repeat family protein [Arabidopsis lyrata subsp. lyrata]
Bra033980	1221	1	81	0.112784537131596	9.43246801554464	6.38599411149363	Up	4.70404e-24	6.52318701960784e-23	GO:0044464//cell part	GO:0016837//carbon-oxygen lyase activity, acting on polysaccharides	-	gi|32129846|sp|Q9FXD8.2|PEL5_ARATH/0/RecName: Full=Probable pectate lyase 5; Flags: Precursor
Bra008024	681	4	320	0.808868838987833	66.8126738643898	6.36807220349637	Up	8.14824e-92	4.88549002543353e-90	-	-	-	gi|76150698|gb|ABA39633.1|/2.22426e-96/Kunitz-type cysteine protease inhibitor [Brassica oleracea var. botrytis]
Bra015980	738	2	154	0.373197614736256	29.6701912214347	6.31293064930391	Up	1.151716e-44	2.98908244270225e-43	GO:0044464//cell part	-	GO:0009607//response to biotic stimulus	gi|157849656|gb|ABV89611.1|/7.94138e-138/thaumatin-like protein [Brassica rapa]
Bra031249	2076	1	77	0.0663342581106351	5.27374786161339	6.31293064930391	Up	7.64536e-23	1.00936916622826e-21	GO:0044464//cell part	GO:0017111//nucleoside-triphosphatase activity;GO:0015604//organic phosphonate transmembrane transporter activity;GO:0032559	GO:0009725//response to hormone stimulus;GO:0009207;GO:0006970//response to osmotic stress	gi|297835074|ref|XP_002885419.1|/0/abc transporter family protein [Arabidopsis lyrata subsp. lyrata]
Bra009716	1389	2	147	0.198286421652525	15.0477329520844	6.24581645344538	Up	1.506844e-42	3.74221640798085e-41	GO:0044424//intracellular part	GO:0016747//transferase activity, transferring acyl groups other than amino-acyl groups	GO:0006633//fatty acid biosynthetic process;GO:0048729//tissue morphogenesis;GO:0000904//cell morphogenesis involved in differentiation	gi|297812541|ref|XP_002874154.1|/0/EMB3009 [Arabidopsis lyrata subsp. lyrata]
Bra037119	2331	2	141	0.118155229375958	8.60068071258656	6.1856954610078	Up	9.7929e-41	2.31914354794521e-39	GO:0044464//cell part	GO:0016491//oxidoreductase activity;GO:0005506//iron ion binding	GO:0008152//metabolic process	gi|30698292|ref|NP_201532.2|/3.71509e-180/cytochrome P450, family 81, subfamily G, polypeptide 1 [Arabidopsis thaliana]
Bra030386	1581	51	3586	4.44225547863479	322.50347725592	6.18187853950589	Up	0	0	GO:0009536//plastid;GO:0042579//microbody;GO:0044432//endoplasmic reticulum part	GO:0046914//transition metal ion binding;GO:0008422//beta-glucosidase activity;GO:0016788//hydrolase activity, acting on ester bonds;GO:0019899//enzyme binding	GO:0006714;GO:0010118//stomatal movement;GO:0048878//chemical homeostasis;GO:0006996//organelle organization;GO:0006970//response to osmotic stress;GO:0043623//cellular protein complex assembly;GO:0009409//response to cold;GO:0009738//abscisic acid mediated signaling pathway;GO:0006952//defense response;GO:0009608//response to symbiont	gi|312281993|dbj|BAJ33862.1|/0/unnamed protein product [Thellungiella halophila]
Bra035799	1293	2	136	0.213008383352944	14.9553427170928	6.13360694985935	Up	3.16574e-39	7.21167623133235e-38	GO:0030529//ribonucleoprotein complex	GO:0005198//structural molecule activity	GO:0010467//gene expression	gi|30685695|ref|NP_188661.2|/0/uncharacterized protein [Arabidopsis thaliana]
Bra013957	1494	1	67	0.0921753144830512	6.37646810243163	6.11223329906679	Up	8.04804e-20	9.26179396153846e-19	GO:0044464//cell part	GO:0015291//secondary active transmembrane transporter activity	GO:0015893//drug transport	gi|22326870|ref|NP_197272.2|/0/mate efflux domain-containing protein [Arabidopsis thaliana]
Bra027940	765	4	268	0.720051868432306	49.81146847076	6.11223329906678	Up	4.2195e-76	1.98943031818182e-74	GO:0005576//extracellular region;GO:0030312//external encapsulating structure	GO:0004553//hydrolase activity, hydrolyzing O-glycosyl compounds	GO:0009793//embryo development ending in seed dormancy;GO:0006950//response to stress;GO:0000272//polysaccharide catabolic process	gi|584929|sp|Q06209.2|CHI4_BRANA/3.22606e-105/RecName: Full=Basic endochitinase CHB4; Flags: Precursor
Bra014222	2469	1	66	0.0557755851914453	3.80083338333949	6.09053822796747	Up	1.612388e-19	1.82518333153874e-18	GO:0043231//intracellular membrane-bounded organelle	-	-	gi|15222833|ref|NP_175409.1|/0/uncharacterized protein [Arabidopsis thaliana]
Bra022135	1089	1	65	0.126455390117244	8.48675105775715	6.06851192163746	Up	3.22966e-19	3.60346216851918e-18	GO:0005618//cell wall	GO:0004091//carboxylesterase activity	GO:0071555	gi|89257486|gb|ABD64977.1|/0/pectinesterase family protein [Brassica oleracea]
Bra013564	3948	2	124	0.069761864152826	4.46581293677537	6.00034041899589	Up	1.314336e-35	2.68369472755906e-34	-	GO:0005515//protein binding	-	gi|240256033|ref|NP_193913.4|/0/binding / calmodulin binding protein [Arabidopsis thaliana]
Bra038889	726	1	61	0.189683085175866	11.9467341813043	5.9768814461719	Up	5.18728e-18	5.39497924598931e-17	-	-	-	gi|297819820|ref|XP_002877793.1|/1.62955e-79/predicted protein [Arabidopsis lyrata subsp. lyrata]
Bra017140	1779	1	60	0.077408611488296	4.79547121644703	5.95303470421753	Up	1.037834e-17	1.06304537235023e-16	-	-	-	gi|15224439|ref|NP_181342.1|/2.54822e-138/uncharacterized protein [Arabidopsis thaliana]
Bra012267	696	1	59	0.19785908022655	12.0530999604765	5.92878715797085	Up	2.0759e-17	2.08851782088587e-16	-	-	-	gi|21536976|gb|AAM61317.1|/1.61915e-81/unknown [Arabidopsis thaliana]
Bra016640	1968	1	58	0.0699745527630481	4.19043285107925	5.90412510373658	Up	4.15118e-17	4.10997197709195e-16	GO:0043231//intracellular membrane-bounded organelle	-	GO:0007049//cell cycle	gi|334182617|ref|NP_173083.3|/0/cyclin B3-1 [Arabidopsis thaliana]
Bra006671	1932	2	116	0.142556852834036	8.5370309015776	5.90412510373658	Up	3.36248e-33	6.37232963702801e-32	-	GO:0005488//binding	-	gi|15238647|ref|NP_200833.1|/0/C3H4 type zinc finger protein [Arabidopsis thaliana]
Bra037631	1947	1	57	0.0707292859977805	4.16260201815938	5.87903412277375	Up	8.2989e-17	8.06512086820737e-16	GO:0043231//intracellular membrane-bounded organelle;GO:0016020//membrane	GO:0005488//binding;GO:0016301//kinase activity	-	gi|30689844|ref|NP_850426.1|/0/protein kinase domain-containing protein [Arabidopsis thaliana]
Bra040444	1461	1	57	0.0942573031058717	5.54728687840952	5.87903412277375	Up	8.2989e-17	8.06260287855136e-16	-	-	GO:0009888//tissue development;GO:0010051//xylem and phloem pattern formation;GO:0009755//hormone-mediated signaling pathway	gi|22331920|ref|NP_191889.2|/1.01923e-150/protein forked1 [Arabidopsis thaliana]
Bra011301	1734	1	57	0.0794174854888573	4.67392510343501	5.87903412277375	Up	8.2989e-17	8.06008646067416e-16	GO:0005768//endosome;GO:0016020//membrane	GO:0060089	GO:0009314//response to radiation;GO:0008105//asymmetric protein localization;GO:0009926//auxin polar transport;GO:0009908//flower development;GO:0009793//embryo development ending in seed dormancy	gi|312282399|dbj|BAJ34065.1|/0/unnamed protein product [Thellungiella halophila]
Bra024169	423	1	56	0.325555366046521	18.8236416259779	5.85349903066662	Up	1.658626e-16	1.58322465852761e-15	GO:0044464//cell part	-	-	gi|238480986|ref|NP_001154273.1|/2.85832e-11/glycine-rich protein [Arabidopsis thaliana]
Bra014708	2364	1	56	0.0582529271732989	3.36818968180569	5.85349903066661	Up	1.658626e-16	1.5827391557191e-15	GO:0016020//membrane	GO:0004672//protein kinase activity;GO:0032559	GO:0006464//protein modification process;GO:0007167//enzyme linked receptor protein signaling pathway	gi|269969409|sp|C0LGP9.1|IMK3_ARATH/0/RecName: Full=Probable leucine-rich repeat receptor-like protein kinase IMK3; AltName: Full=Protein INFLORESCENCE MERISTEM RECEPTOR-LIKE KINASE 3; AltName: Full=Protein MERISTEMATIC RECEPTOR-LIKE KINASE; Flags: Precursor
Bra005303	561	1	55	0.24547222787465	13.9397766242798	5.82750382213366	Up	3.31398e-16	3.11178122027761e-15	-	-	-	gi|297789900|ref|XP_002862872.1|/9.7276e-48/hypothetical protein ARALYDRAFT_920186 [Arabidopsis lyrata subsp. lyrata]
Bra032163	1275	1	54	0.108007780264846	6.02198350168889	5.80103161077248	Up	6.6195e-16	6.09785674955595e-15	-	-	-	gi|145360248|ref|NP_179934.2|/5.00674e-135/Zinc-finger domain of monoamine-oxidase A repressor R1 [Arabidopsis thaliana]
Bra020791	711	1	53	0.193684838027677	10.5989356442837	5.77406456317222	Up	1.321796e-15	1.1942987203252e-14	-	-	-	gi|297829122|ref|XP_002882443.1|/1.73186e-70/hypothetical protein ARALYDRAFT_896702 [Arabidopsis lyrata subsp. lyrata]
Bra004059	2601	25	1325	1.32362475814762	72.4321726555718	5.77406456317221	Up	0	0	GO:0009532//plastid stroma;GO:0009534//chloroplast thylakoid	GO:0046914//transition metal ion binding;GO:0016702//oxidoreductase activity, acting on single donors with incorporation of molecular oxygen, incorporation of two atoms of oxygen	GO:0051707//response to other organism;GO:0006633//fatty acid biosynthetic process;GO:0009694//jasmonic acid metabolic process;GO:0009719;GO:0006950//response to stress	gi|27372775|gb|AAO03559.1|/0/lipoxygenase 2 [Brassica napus]
Bra020696	315	10	528	4.37174348691043	238.330352341973	5.7686101330801	Up	1.376964e-145	1.43305571076923e-143	GO:0044464//cell part	GO:0046914//transition metal ion binding;GO:0008289//lipid binding;GO:0022892;GO:0016787//hydrolase activity	GO:0010876;GO:0009627//systemic acquired resistance	gi|27754511|gb|AAO22703.1|/9.08358e-34/unknown protein [Arabidopsis thaliana]
Bra036573	1053	44	2256	5.75426065798467	304.625819426998	5.72626384237051	Up	0	0	GO:0031224//intrinsic to membrane;GO:0009536//plastid	-	-	gi|297808655|ref|XP_002872211.1|/1.88463e-166/hypothetical protein ARALYDRAFT_489472 [Arabidopsis lyrata subsp. lyrata]
Bra023930	2130	1	51	0.0646525445247317	3.4044468544368	5.71856945058051	Up	5.2653e-15	4.59208535313901e-14	GO:0005881//cytoplasmic microtubule	GO:0015631//tubulin binding	GO:0051707//response to other organism;GO:0031109//microtubule polymerization or depolymerization;GO:0048285;GO:0052093	gi|297795969|ref|XP_002865869.1|/0/hypothetical protein ARALYDRAFT_495230 [Arabidopsis lyrata subsp. lyrata]
Bra040579	615	1	51	0.223918568841754	11.7910110568299	5.71856945058051	Up	5.2653e-15	4.59079869431213e-14	GO:0044464//cell part	-	-	gi|288558967|sp|B9SA89.1|CSPLB_RICCO/1.44208e-53/RecName: Full=CASP-like protein RCOM_0864260
Bra010428	1749	5	251	0.393681874893306	20.4051550105668	5.69575956767242	Up	1.473622e-69	6.2474345226158e-68	GO:0055028//cortical microtubule	GO:0015631//tubulin binding	GO:0022403;GO:0030865//cortical cytoskeleton organization;GO:0031112	gi|297799316|ref|XP_002867542.1|/0/microtubule associated protein family protein [Arabidopsis lyrata subsp. lyrata]
Bra021880	426	1	50	0.323262722623659	16.6884649727294	5.69000029838373	Up	1.050344e-14	8.99906514096916e-14	GO:0043231//intracellular membrane-bounded organelle	GO:0043169//cation binding;GO:0003676//nucleic acid binding;GO:0001071//nucleic acid binding transcription factor activity	GO:0010467//gene expression;GO:0009908//flower development;GO:0010050//vegetative phase change	gi|297823181|ref|XP_002879473.1|/8.78977e-37/hypothetical protein ARALYDRAFT_482334 [Arabidopsis lyrata subsp. lyrata]
Bra030659	1401	1	50	0.0982940184423116	5.07443688678281	5.69000029838373	Up	1.050344e-14	8.99658810679879e-14	-	-	-	gi|297848942|ref|XP_002892352.1|/0/hypothetical protein ARALYDRAFT_887868 [Arabidopsis lyrata subsp. lyrata]
Bra021821	1530	1	49	0.0900064835540383	4.55366036393142	5.66085395272422	Up	2.09452e-14	1.76345436580087e-13	GO:0044464//cell part	GO:0004553//hydrolase activity, hydrolyzing O-glycosyl compounds	GO:0044238//primary metabolic process	gi|15225764|ref|NP_180858.1|/0/endoglucanase 11 [Arabidopsis thaliana]
Bra010633	3057	1	49	0.045047405900451	2.27906455898432	5.66085395272422	Up	2.09452e-14	1.76297736975926e-13	GO:0043231//intracellular membrane-bounded organelle	GO:0001071//nucleic acid binding transcription factor activity	-	gi|257096919|sp|P0CB23.1|Y4862_ARATH/0/RecName: Full=Uncharacterized protein At4g38062
Bra000378	678	2	98	0.406223952323536	20.5519184566816	5.66085395272422	Up	8.49948e-28	1.35149115298927e-26	GO:0043231//intracellular membrane-bounded organelle	GO:0003676//nucleic acid binding	GO:0048507//meristem development;GO:0009908//flower development;GO:0009943//adaxial/abaxial axis specification;GO:0001708//cell fate specification	gi|387913740|gb|AFK10493.1|/2.97144e-101/YABBY1 [Brassica rapa var. parachinensis]
Bra012258	951	3	146	0.434416150907503	21.8287227643297	5.65100616676787	Up	7.72692e-41	1.83968092241775e-39	GO:0043234//protein complex	GO:0004674//protein serine/threonine kinase activity;GO:0032559	GO:0006468//protein phosphorylation;GO:0000086//G2/M transition of mitotic cell cycle;GO:0009933//meristem structural organization;GO:0007165//signal transduction	gi|365927258|gb|AEX07593.1|/2.48938e-175/cyclin-dependent kinase B2_2, partial [Brassica juncea]
Bra040322	702	12	581	2.354015723721	117.677926254711	5.64357596129238	Up	1.1551e-158	1.38781474131274e-156	GO:0043231//intracellular membrane-bounded organelle	GO:0003676//nucleic acid binding	GO:0048507//meristem development;GO:0009908//flower development;GO:0009943//adaxial/abaxial axis specification;GO:0001708//cell fate specification	gi|387913740|gb|AFK10493.1|/8.93759e-120/YABBY1 [Brassica rapa var. parachinensis]
Bra015263	2307	4	193	0.238768825032819	11.8950343574154	5.63860114587709	Up	1.473512e-53	4.64566832988855e-52	GO:0009526//plastid envelope	GO:0015631//tubulin binding	GO:0007051//spindle organization	gi|297848596|ref|XP_002892179.1|/0/hypothetical protein ARALYDRAFT_470351 [Arabidopsis lyrata subsp. lyrata]
Bra012147	1101	1	48	0.125077129734495	6.19883254790864	5.63110660933016	Up	4.1752e-14	3.45083329614874e-13	GO:0044444//cytoplasmic part;GO:0030312//external encapsulating structure;GO:0031981//nuclear lumen;GO:0015630//microtubule cytoskeleton	-	GO:0009612//response to mechanical stimulus	gi|297794257|ref|XP_002865013.1|/9.77558e-105/ATEB1C [Arabidopsis lyrata subsp. lyrata]
Bra027219	690	1	47	0.19957959396765	9.68511436765183	5.60073296028665	Up	8.3196e-14	6.71393446058091e-13	GO:0043231//intracellular membrane-bounded organelle	-	GO:0003006//developmental process involved in reproduction	gi|56605414|emb|CAD59382.1|/6.48735e-67/group 3 late embryogenesis abundant protein [Brassica napus]
Bra014739	783	3	141	0.527624213937466	25.6043253397692	5.60073296028665	Up	2.42096e-39	5.5312359236417e-38	GO:0005618//cell wall	-	GO:0000902//cell morphogenesis;GO:0009827//plant-type cell wall modification	gi|297820306|ref|XP_002878036.1|/1.55481e-126/ATEXPA16 [Arabidopsis lyrata subsp. lyrata]
Bra023402	1185	2	89	0.232421805633213	10.6789276114103	5.5218775395754	Up	4.1784e-25	6.01960422222222e-24	GO:0016020//membrane;GO:0031410//cytoplasmic vesicle	GO:0046914//transition metal ion binding;GO:0016301//kinase activity;GO:0005102//receptor binding;GO:0005083//small GTPase regulator activity;GO:0032559;GO:0019899//enzyme binding	GO:0009908//flower development;GO:0010015//root morphogenesis;GO:0032012//regulation of ARF protein signal transduction;GO:0006464//protein modification process;GO:0010073//meristem maintenance	gi|297811445|ref|XP_002873606.1|/7.41424e-170/predicted protein [Arabidopsis lyrata subsp. lyrata]
Bra003549	1494	5	222	0.460876572415256	21.1279987871615	5.51863188007176	Up	6.92156e-61	2.51324508844807e-59	GO:0031224//intrinsic to membrane	GO:0005488//binding;GO:0004871//signal transducer activity;GO:0016491//oxidoreductase activity	GO:0009725//response to hormone stimulus;GO:0008152//metabolic process;GO:0023052//signaling;GO:0051301//cell division	gi|297839929|ref|XP_002887846.1|/0/hypothetical protein ARALYDRAFT_895990 [Arabidopsis lyrata subsp. lyrata]
Bra018103	1989	1	44	0.0692357565800294	3.1453854947093	5.50557572724631	Up	6.56608e-13	5.0239310902385e-12	GO:0031224//intrinsic to membrane;GO:0009536//plastid	GO:0030246//carbohydrate binding;GO:0008378//galactosyltransferase activity	GO:0006464//protein modification process	gi|221271940|sp|Q9LV16.2|B3GTJ_ARATH/0/RecName: Full=Probable beta-1,3-galactosyltransferase 19
Bra022267	1056	1	44	0.130407121058408	5.92440506531894	5.50557572724631	Up	6.56608e-13	5.02516668568618e-12	-	GO:0003677//DNA binding	GO:0048856//anatomical structure development;GO:0006351//transcription, DNA-dependent	gi|37909316|gb|AAP37133.1|/2.84177e-146/WOX1 protein [Arabidopsis thaliana]
Bra012397	345	6	262	2.3949551276118	107.978721886161	5.49460460942531	Up	1.700146e-71	7.49364634957507e-70	GO:0044464//cell part	-	GO:0006950//response to stress	gi|157849664|gb|ABV89615.1|/1.25926e-59/bet v I allergen family protein [Brassica rapa]
Bra023704	1170	5	218	0.58850393093025	26.4927241895288	5.49240033849858	Up	1.08074e-59	3.83471691220068e-58	-	-	-	gi|15239655|ref|NP_197412.1|/3.78969e-118/Eukaryotic aspartyl protease family protein [Arabidopsis thaliana]
Bra011440	1425	1	43	0.0966385402369674	4.29051651046256	5.47240886331111	Up	1.306142e-12	9.80804217084942e-12	GO:0043231//intracellular membrane-bounded organelle	GO:0004553//hydrolase activity, hydrolyzing O-glycosyl compounds	GO:0044238//primary metabolic process;GO:0045229//external encapsulating structure organization	gi|22329119|ref|NP_195070.2|/0/glycoside hydrolase family 28 protein / polygalacturonase (pectinase) family protein [Arabidopsis thaliana]
Bra011177	1569	6	257	0.526615372228216	23.2898218246572	5.46680615708173	Up	5.2659e-70	2.24471611232877e-68	GO:0044464//cell part	GO:0017111//nucleoside-triphosphatase activity;GO:0032559	-	gi|186514864|ref|NP_194754.2|/0/AAA domain-containing protein [Arabidopsis thaliana]
Bra025889	1224	569	24302	64.0171114278097	2823.03709602707	5.46264669512935	Up	0	0	-	-	-	gi|147857446|emb|CAN78649.1|/8.35915e-07/hypothetical protein VITISV_036363 [Vitis vinifera]
Bra026999	1812	2	85	0.151997704015098	6.66986000731271	5.45553504474671	Up	6.52726e-24	9.00732934279379e-23	-	-	GO:0006351//transcription, DNA-dependent	gi|15221688|ref|NP_176498.1|/0/scarecrow-like protein 28 [Arabidopsis thaliana]
Bra011925	756	35	1475	6.37545925174438	277.41261813795	5.44336033080061	Up	0	0	GO:0031410//cytoplasmic vesicle;GO:0005618//cell wall	-	GO:0009607//response to biotic stimulus	gi|27373045|gb|AAO12209.1|/1.28352e-138/thaumatin-like cytokinin-binding protein [Brassica oleracea]
Bra006244	2235	2	82	0.123230353322307	5.21665734610634	5.4036961132271	Up	5.11522e-23	6.84625444989247e-22	-	-	-	gi|240256292|ref|NP_196927.4|/0/uncharacterized protein [Arabidopsis thaliana]
Bra025351	1362	1	41	0.101108604873479	4.28018691943747	5.4036961132271	Up	5.161e-12	3.70729450600185e-11	GO:0043231//intracellular membrane-bounded organelle;GO:0016020//membrane	GO:0016491//oxidoreductase activity;GO:0005506//iron ion binding	GO:0006952//defense response;GO:0009628//response to abiotic stimulus;GO:0008152//metabolic process	gi|297818488|ref|XP_002877127.1|/0/cytochrome P450 family protein [Arabidopsis lyrata subsp. lyrata]
Bra031757	4137	3	123	0.0998621608685124	4.22742174349081	5.40369611322709	Up	5.69956e-34	1.10641864054897e-32	GO:0043234//protein complex;GO:0044424//intracellular part;GO:0016020//membrane	GO:0004674//protein serine/threonine kinase activity;GO:0032559	GO:0010056;GO:0032989;GO:0010057;GO:0003006//developmental process involved in reproduction;GO:0006464//protein modification process	gi|5734734|gb|AAD49999.1|AC007259_12/0/Hypothetical protein [Arabidopsis thaliana]
Bra023247	1236	5	202	0.557078963744654	23.2374722950374	5.38242749647345	Up	6.31742e-55	2.04990068362878e-53	GO:0016020//membrane	GO:0070011	GO:0019538//protein metabolic process	gi|297851654|ref|XP_002893708.1|/5.09299e-153/hypothetical protein ARALYDRAFT_473401 [Arabidopsis lyrata subsp. lyrata]
Bra025894	2106	1	40	0.0653893256589167	2.70058350555849	5.36807220349637	Up	1.025116e-11	7.22526833250283e-11	GO:0015630//microtubule cytoskeleton	GO:0003774//motor activity;GO:0032559	GO:0007017//microtubule-based process	gi|240254101|ref|NP_173290.4|/0/ATP binding microtubule motor family protein [Arabidopsis thaliana]
Bra032464	684	1	40	0.201330292160349	8.31495447764061	5.36807220349637	Up	1.025116e-11	7.22690523062981e-11	-	-	-	gi|8778715|gb|AAF79723.1|AC005106_4/1.05494e-53/T25N20.7 [Arabidopsis thaliana]
Bra005536	1569	5	200	0.438846143523514	18.1243749608227	5.36807220349637	Up	2.4861e-54	7.97551131958763e-53	GO:0031410//cytoplasmic vesicle	GO:0004553//hydrolase activity, hydrolyzing O-glycosyl compounds	GO:0044238//primary metabolic process	gi|15225764|ref|NP_180858.1|/0/endoglucanase 11 [Arabidopsis thaliana]
Bra000061	363	1	39	0.379366170351732	15.2761519039629	5.33154632747126	Up	2.03506e-11	1.40789233170298e-10	GO:0044424//intracellular part	-	GO:0045010//actin nucleation;GO:0000904//cell morphogenesis involved in differentiation	gi|297823725|ref|XP_002879745.1|/4.02104e-13/hypothetical protein ARALYDRAFT_903078 [Arabidopsis lyrata subsp. lyrata]
Bra039334	1281	3	117	0.322505667067163	12.986517894938	5.33154632747126	Up	3.47512e-32	6.34617277934272e-31	GO:0009532//plastid stroma;GO:0016020//membrane	GO:0046872//metal ion binding	GO:0048827//phyllome development	gi|297824597|ref|XP_002880181.1|/3.36515e-147/At2g45480/F4L23.1 [Arabidopsis lyrata subsp. lyrata]
Bra036249	1887	1	39	0.0729782299086797	2.93865561268602	5.33154632747126	Up	2.03506e-11	1.40820540538137e-10	GO:0031224//intrinsic to membrane	GO:0015291//secondary active transmembrane transporter activity;GO:0015103//inorganic anion transmembrane transporter activity	GO:0015698//inorganic anion transport	gi|37998858|emb|CAE53112.1|/0/sulfate transporter [Brassica oleracea var. acephala]
Bra026569	708	25	961	4.86263841234741	192.995026026152	5.31068053960803	Up	1.468964e-254	3.33658552934306e-252	GO:0005618//cell wall	GO:0005198//structural molecule activity	GO:0000902//cell morphogenesis;GO:0009827//plant-type cell wall modification	gi|297817946|ref|XP_002876856.1|/1.52446e-135/ATEXPA15 [Arabidopsis lyrata subsp. lyrata]
Bra012788	1470	15	576	1.40520326364978	55.7135888591626	5.30917851444281	Up	3.60404e-153	4.01973178207885e-151	GO:0009526//plastid envelope	GO:0016491//oxidoreductase activity;GO:0005506//iron ion binding;GO:0016836//hydro-lyase activity	GO:0032787//monocarboxylic acid metabolic process;GO:0006950//response to stress	gi|297804708|ref|XP_002870238.1|/0/hydroperoxide lyase [Arabidopsis lyrata subsp. lyrata]
Bra032011	456	1	38	0.301995438240523	11.8488101306379	5.2940716220526	Up	4.0377e-11	2.73201018917156e-10	-	-	-	gi|18396462|ref|NP_566196.1|/4.86658e-52/uncharacterized protein [Arabidopsis thaliana]
Bra033490	2625	6	225	0.314765531057551	12.1873475629418	5.27496279910489	Up	1.736628e-60	6.26192237589803e-59	GO:0043231//intracellular membrane-bounded organelle;GO:0044444//cytoplasmic part;GO:0015630//microtubule cytoskeleton	GO:0003774//motor activity;GO:0032559	GO:0007017//microtubule-based process	gi|297804872|ref|XP_002870320.1|/0/hypothetical protein ARALYDRAFT_493473 [Arabidopsis lyrata subsp. lyrata]
Bra022667	1044	3	112	0.395718160453099	15.2536406279476	5.26853652994546	Up	1.062038e-30	1.84731685209614e-29	GO:0009532//plastid stroma;GO:0016020//membrane	GO:0051219//phosphoprotein binding	GO:0048827//phyllome development;GO:0009639//response to red or far red light	gi|15238799|ref|NP_200177.1|/9.9993e-120/growth-regulating factor 7 [Arabidopsis thaliana]
Bra036821	1923	6	224	0.429672136779028	16.5624553464142	5.26853652994546	Up	3.43882e-60	1.23282489354839e-58	-	-	-	gi|334185885|ref|NP_001190052.1|/0/uncharacterized protein [Arabidopsis thaliana]
Bra008185	885	6	222	0.933626575170702	35.6669267661235	5.25559747423796	Up	1.347914e-59	4.76640771045455e-58	GO:0043231//intracellular membrane-bounded organelle	GO:0003676//nucleic acid binding;GO:0001071//nucleic acid binding transcription factor activity	GO:0010467//gene expression	gi|18410804|ref|NP_565106.1|/1.29543e-90/homeobox protein 33 [Arabidopsis thaliana]
Bra017641	1449	1	37	0.0950379018893572	3.63069130296978	5.25559747423796	Up	8.00632e-11	5.2828809533503e-10	GO:0043231//intracellular membrane-bounded organelle	GO:0004312//fatty acid synthase activity	GO:0006633//fatty acid biosynthetic process;GO:0009314//response to radiation;GO:0007275//multicellular organismal development;GO:0006950//response to stress	gi|297802556|ref|XP_002869162.1|/0/hypothetical protein ARALYDRAFT_491244 [Arabidopsis lyrata subsp. lyrata]
Bra004408	561	7	259	1.71830559512255	65.6436753761542	5.25559747423796	Up	2.59482e-69	1.0941139398374e-67	GO:0044464//cell part	-	GO:0009725//response to hormone stimulus;GO:0006972//hyperosmotic response	gi|297838739|ref|XP_002887251.1|/2.14707e-79/hypothetical protein ARALYDRAFT_476102 [Arabidopsis lyrata subsp. lyrata]
Bra025317	747	3	110	0.553051886898308	20.9376564557456	5.24254132141251	Up	4.1643e-30	7.11222214050494e-29	GO:0016021//integral to membrane	GO:0015144//carbohydrate transmembrane transporter activity	GO:0071702	gi|18405611|ref|NP_566829.1|/4.62748e-125/nodulin MtN3-like protein [Arabidopsis thaliana]
Bra010761	2061	2	72	0.133634080385908	4.96718677965605	5.21606911005133	Up	4.79868e-20	5.58016906726457e-19	GO:0043231//intracellular membrane-bounded organelle;GO:0044444//cytoplasmic part	GO:0003774//motor activity;GO:0000166//nucleotide binding	-	gi|18414189|ref|NP_567426.1|/0/phragmoplast-associated kinesin-related protein 2 [Arabidopsis thaliana]
Bra028099	663	1	36	0.207707269740088	7.72049166883192	5.21606911005133	Up	1.586574e-10	1.02429480771784e-09	GO:0043231//intracellular membrane-bounded organelle	GO:0001071//nucleic acid binding transcription factor activity;GO:0003677//DNA binding	GO:0009725//response to hormone stimulus;GO:0006355//regulation of transcription, DNA-dependent;GO:0048513//organ development	gi|297836600|ref|XP_002886182.1|/1.46154e-81/ATHB21/HB-2 [Arabidopsis lyrata subsp. lyrata]
Bra030129	1461	1	36	0.0942573031058717	3.50354960741654	5.21606911005132	Up	1.586574e-10	1.02408234250156e-09	-	-	-	gi|62320312|dbj|BAD94645.1|/5.07011e-142/hypothetical protein [Arabidopsis thaliana]
Bra011804	2094	2	71	0.131528099176388	4.82100584111913	5.1958912281137	Up	9.49662e-20	1.08805530618557e-18	GO:0016020//membrane	GO:0005215//transporter activity	GO:0006810//transport	gi|79499196|ref|NP_195518.2|/0/nucleobase-ascorbate transporter 11 [Arabidopsis thaliana]
Bra009225	480	7	248	2.00826966429948	73.4626228099548	5.19298549693828	Up	4.71586e-66	1.89352427716129e-64	-	-	GO:0006950//response to stress;GO:0032502//developmental process	gi|50429308|gb|AAT77223.1|/4.6702e-46/group I late embryogenesis abundant protein [Brassica napus]
Bra008025	633	40	1407	8.70204864693071	316.043144148009	5.18262262695818	Up	0	0	-	-	-	gi|119720792|gb|ABL97966.1|/1.7273e-121/Kunitz-type cysteine protease inhibitor [Brassica rapa]
Bra019793	696	2	70	0.395718160453099	14.3002880887009	5.17542712555398	Up	1.878716e-19	2.11741704049258e-18	GO:0044464//cell part	-	-	gi|297849672|ref|XP_002892717.1|/6.02895e-36/hypothetical protein ARALYDRAFT_334590 [Arabidopsis lyrata subsp. lyrata]
Bra035256	1302	5	175	0.528839937932713	19.110984081674	5.17542712555398	Up	6.51454e-47	1.79556648113375e-45	-	-	-	gi|15237042|ref|NP_192846.1|/3.4755e-115/HMG (high mobility group) box protein [Arabidopsis thaliana]
Bra025954	555	1	35	0.248125981689511	8.96666712588812	5.17542712555398	Up	3.14196e-10	1.97518204606061e-09	GO:0043231//intracellular membrane-bounded organelle	GO:0005488//binding	GO:0006810//transport	gi|15220814|ref|NP_173212.1|/2.2449e-57/PRA1 family protein F1 [Arabidopsis thaliana]
Bra020616	615	2	70	0.447837137683508	16.1837406662371	5.17542712555398	Up	1.878716e-19	2.11665041593049e-18	-	-	-	gi|297813095|ref|XP_002874431.1|/1.89217e-37/hypothetical protein ARALYDRAFT_910943 [Arabidopsis lyrata subsp. lyrata]
Bra028541	1101	1	35	0.125077129734495	4.51998206618338	5.17542712555397	Up	3.14196e-10	1.97558115336432e-09	GO:0043231//intracellular membrane-bounded organelle;GO:0044444//cytoplasmic part;GO:0071944//cell periphery	GO:0005488//binding	GO:0006139//nucleobase-containing compound metabolic process;GO:0048827//phyllome development	gi|145339427|ref|NP_190859.2|/9.4246e-116/growth-regulating factor 4 [Arabidopsis thaliana]
Bra000930	1578	4	139	0.349074575000453	12.5245977806743	5.16508518133252	Up	1.766644e-37	3.84705584268719e-36	-	-	-	gi|297814259|ref|XP_002875013.1|/0/IQ-domain 17 [Arabidopsis lyrata subsp. lyrata]
Bra007183	1716	2	69	0.160501072071886	5.71725803506303	5.15466856538718	Up	3.71528e-19	4.12017402138275e-18	GO:0009536//plastid	GO:0005088//Ras guanyl-nucleotide exchange factor activity	-	gi|15228166|ref|NP_191125.1|/0/ROP (rho of plants) guanine nucleotide exchange factor 6 [Arabidopsis thaliana]
Bra010750	2016	8	274	0.546467935863804	19.3248450940165	5.14417619156953	Up	1.648716e-72	7.38197762417266e-71	-	-	-	gi|297800840|ref|XP_002868304.1|/5.90343e-179/hypothetical protein ARALYDRAFT_915472 [Arabidopsis lyrata subsp. lyrata]
Bra013339	2277	17	582	1.02813730225759	36.3425954995059	5.14355661026696	Up	2.03786e-152	2.24872792482269e-150	GO:0005618//cell wall	GO:0005198//structural molecule activity;GO:0005488//binding	-	gi|297800194|ref|XP_002867981.1|/0/hypothetical protein ARALYDRAFT_492992 [Arabidopsis lyrata subsp. lyrata]
Bra018270	1365	1	34	0.100886388159471	3.54162236871813	5.13360694985936	Up	6.21784e-10	3.80879419527559e-09	-	-	GO:0006351//transcription, DNA-dependent	gi|18026968|gb|AAL55717.1|AF251695_1/2.99423e-141/putative transcription factor BHLH10 [Arabidopsis thaliana]
Bra034294	1194	2	68	0.230669882475173	8.09767928526005	5.13360694985935	Up	7.34442e-19	8.0303465059733e-18	-	-	-	gi|297825759|ref|XP_002880762.1|/6.62857e-134/IQ-domain 6 [Arabidopsis lyrata subsp. lyrata]
Bra011027	1359	1	34	0.101331802676732	3.55725867056678	5.13360694985935	Up	6.21784e-10	3.80954410553259e-09	GO:0043231//intracellular membrane-bounded organelle	-	-	gi|110742922|dbj|BAE99357.1|/4.06906e-98/hypothetical protein [Arabidopsis thaliana]
Bra007759	2964	50	1684	2.32304183261941	80.782980809693	5.11996434190068	Up	0	0	GO:0031224//intrinsic to membrane;GO:0043231//intracellular membrane-bounded organelle;GO:0031410//cytoplasmic vesicle	GO:0004672//protein kinase activity;GO:0016628//oxidoreductase activity, acting on the CH-CH group of donors, NAD or NADP as acceptor;GO:0032559	GO:0006952//defense response;GO:0009886//post-embryonic morphogenesis;GO:0016049//cell growth;GO:0007047//cellular cell wall organization;GO:0009943//adaxial/abaxial axis specification;GO:0009887//organ morphogenesis;GO:0007155//cell adhesion;GO:0006833//water transport;GO:0050794//regulation of cellular process;GO:0003006//developmental process involved in reproduction;GO:0006464//protein modifi…	gi|297825789|ref|XP_002880777.1|/0/hypothetical protein ARALYDRAFT_481491 [Arabidopsis lyrata subsp. lyrata]
Bra011781	1356	4	133	0.406223952323536	13.945944667034	5.1014265441102	Up	1.049876e-35	2.15217663820817e-34	GO:0043231//intracellular membrane-bounded organelle;GO:0044444//cytoplasmic part;GO:0031090//organelle membrane	GO:0005488//binding	GO:0048827//phyllome development;GO:0043401//steroid hormone mediated signaling pathway	gi|377657080|gb|AFB74090.1|/0/growth-regulating factor 2 [Brassica napus]
Bra022638	1053	1	33	0.130778651317833	4.45596278417151	5.09053822796747	Up	1.229594e-09	7.31456816899254e-09	GO:0043231//intracellular membrane-bounded organelle	-	GO:0006351//transcription, DNA-dependent;GO:0009791//post-embryonic development	gi|79536804|ref|NP_200133.2|/6.61402e-95/transcription factor SPEECHLESS [Arabidopsis thaliana]
Bra031131	1356	1	33	0.101555988080884	3.46027198505354	5.09053822796746	Up	1.229594e-09	7.31317012461774e-09	GO:0043231//intracellular membrane-bounded organelle	-	-	gi|42569188|ref|NP_179649.2|/8.67233e-125/reticulon-like protein B17 [Arabidopsis thaliana]
Bra026653	456	2	65	0.603990876481046	20.267701539249	5.06851192163747	Up	5.65998e-18	5.87482513809206e-17	GO:0044444//cytoplasmic part	GO:0046914//transition metal ion binding	GO:0006950//response to stress;GO:0003006//developmental process involved in reproduction;GO:0010038//response to metal ion	gi|18379240|ref|NP_565264.1|/3.82041e-81/MLP-like protein 328 [Arabidopsis thaliana]
Bra036040	738	1	32	0.186598807368128	6.16523453951889	5.04614410860901	Up	2.42966e-09	1.40977363192243e-08	-	-	-	gi|297816246|ref|XP_002876006.1|/9.49029e-99/LOB domain protein 38 [Arabidopsis lyrata subsp. lyrata]
Bra032252	234	1	32	0.58850393093025	19.4442012400211	5.04614410860901	Up	2.42966e-09	1.41003655128683e-08	-	-	-	gi|297847088|ref|XP_002891425.1|/6.61142e-32/hypothetical protein ARALYDRAFT_473969 [Arabidopsis lyrata subsp. lyrata]
Bra012882	798	1	32	0.172568821851728	5.70168307038213	5.04614410860901	Up	2.42966e-09	1.40951081058911e-08	-	GO:0003677//DNA binding	GO:0006351//transcription, DNA-dependent	gi|297816338|ref|XP_002876052.1|/6.20502e-78/ATHB28 [Arabidopsis lyrata subsp. lyrata]
Bra040489	885	10	315	1.55604429195117	50.6084771681482	5.02342403210893	Up	3.52506e-82	1.83432804481605e-80	GO:0016021//integral to membrane	GO:0015144//carbohydrate transmembrane transporter activity	GO:0071702	gi|297795879|ref|XP_002865824.1|/4.84336e-146/nodulin MtN3 family protein [Arabidopsis lyrata subsp. lyrata]
Bra036270	1689	4	125	0.326133617140743	10.5229219632663	5.01192839327109	Up	2.40578e-33	4.58158274418605e-32	-	-	GO:0000398//nuclear mRNA splicing, via spliceosome	gi|22330247|ref|NP_683432.1|/0/ARM repeat-containing protein [Arabidopsis thaliana]
Bra018559	1545	11	342	0.980458976190592	31.4741208907041	5.00456500485761	Up	6.22638e-89	3.5681858718232e-87	GO:0044464//cell part	GO:0004553//hydrolase activity, hydrolyzing O-glycosyl compounds	GO:0044238//primary metabolic process;GO:0051707//response to other organism;GO:0007275//multicellular organismal development	gi|297809927|ref|XP_002872847.1|/0/glycosyl hydrolase family 9 protein [Arabidopsis lyrata subsp. lyrata]
Bra036852	660	2	62	0.417302787386905	13.3568405109009	5.00034041899589	Up	4.34516e-17	4.2951934205845e-16	-	GO:0003676//nucleic acid binding	GO:0003006//developmental process involved in reproduction	gi|15230335|ref|NP_190658.1|/7.43263e-78/homeobox protein 28 [Arabidopsis thaliana]
Bra010732	1068	6	186	0.773651235043138	24.7626818460522	5.00034041899589	Up	5.88712e-49	1.69625370518518e-47	GO:0031224//intrinsic to membrane	-	GO:0009607//response to biotic stimulus	gi|297801936|ref|XP_002868852.1|/1.47822e-158/hypothetical protein ARALYDRAFT_912315 [Arabidopsis lyrata subsp. lyrata]
Bra004254	1221	1	31	0.112784537131596	3.60995689483807	5.00034041899588	Up	4.79708e-09	2.71459420694672e-08	GO:0044464//cell part	GO:0016837//carbon-oxygen lyase activity, acting on polysaccharides	-	gi|32129846|sp|Q9FXD8.2|PEL5_ARATH/0/RecName: Full=Probable pectate lyase 5; Flags: Precursor
Bra024504	1260	1	31	0.109293587172761	3.49822013380737	5.00034041899588	Up	4.79708e-09	2.71410064436364e-08	GO:0043231//intracellular membrane-bounded organelle	GO:0019887//protein kinase regulator activity;GO:0005488//binding	GO:0007049//cell cycle	gi|728519|emb|CAA83275.1|/2.26046e-172/cyclin 2a protein [Arabidopsis thaliana]
Bra005880	1245	4	122	0.442441509518646	13.9330586596416	4.97688144617189	Up	1.83922e-32	3.39258138470658e-31	GO:0043231//intracellular membrane-bounded organelle	-	GO:0010212//response to ionizing radiation;GO:0007049//cell cycle	gi|297810715|ref|XP_002873241.1|/4.93868e-180/CYC1BAT [Arabidopsis lyrata subsp. lyrata]
Bra030873	594	6	182	1.39100929128968	43.5653220964867	4.96897624808655	Up	8.85162e-48	2.49723219546691e-46	GO:0031224//intrinsic to membrane;GO:0043231//intracellular membrane-bounded organelle	GO:0016787//hydrolase activity;GO:0005488//binding	GO:0010876	gi|297847890|ref|XP_002891826.1|/2.88859e-72/protease inhibitor/seed storage/lipid transfer protein family protein [Arabidopsis lyrata subsp. lyrata]
Bra017189	3126	5	150	0.220265386816504	6.82273136121183	4.95303470421753	Up	1.54867e-39	3.55394639085546e-38	GO:0016020//membrane;GO:0009536//plastid;GO:0015630//microtubule cytoskeleton	GO:0003774//motor activity;GO:0032559	GO:0007017//microtubule-based process	gi|297823573|ref|XP_002879669.1|/0/hypothetical protein ARALYDRAFT_482735 [Arabidopsis lyrata subsp. lyrata]
Bra014133	2157	4	120	0.255373054868203	7.91019313311012	4.95303470421753	Up	7.12872e-32	1.28896867495642e-30	GO:0016020//membrane	GO:0015197//peptide transporter activity	GO:0006810//transport	gi|297847094|ref|XP_002891428.1|/0/hypothetical protein ARALYDRAFT_473974 [Arabidopsis lyrata subsp. lyrata]
Bra011303	510	2	60	0.54003890132423	16.7277319491358	4.95303470421753	Up	1.687056e-16	1.6093748806867e-15	GO:0031225//anchored to membrane	GO:0046914//transition metal ion binding	-	gi|297802852|ref|XP_002869310.1|/4.67028e-61/hypothetical protein ARALYDRAFT_491553 [Arabidopsis lyrata subsp. lyrata]
Bra027620	1899	1	30	0.072517072057756	2.24621992997874	4.95303470421753	Up	9.46304e-09	5.22482041731725e-08	-	-	GO:0006351//transcription, DNA-dependent	gi|297837101|ref|XP_002886432.1|/0/scarecrow transcription factor family protein [Arabidopsis lyrata subsp. lyrata]
Bra004786	2574	54	1603	2.88901929729396	88.5484505333916	4.93781531660009	Up	0	0	GO:0016020//membrane;GO:0030312//external encapsulating structure	GO:0003779//actin binding	GO:0007010//cytoskeleton organization	gi|15224360|ref|NP_181908.1|/0/formin-like protein 2 [Arabidopsis thaliana]
Bra027756	2496	33	976	1.82068403631546	55.5982629206854	4.93248732681344	Up	4.33538e-249	9.43415068811188e-247	-	GO:0032559;GO:0042623//ATPase activity, coupled	-	gi|297836963|ref|XP_002886363.1|/0/AAA-type ATPase family protein [Arabidopsis lyrata subsp. lyrata]
Bra012274	966	1104	32518	157.382765528776	4786.33053202587	4.92657055943246	Up	0	0	-	-	-	-
Bra007100	861	22	646	3.51872036751327	106.680576228461	4.92210284466564	Up	3.2023e-165	4.05077932520325e-163	GO:0031224//intrinsic to membrane	GO:0005372//water transmembrane transporter activity	GO:0006810//transport	gi|32363433|sp|Q9SV31.1|PIP25_ARATH/9.30776e-147/RecName: Full=Probable aquaporin PIP2-5; AltName: Full=Plasma membrane intrinsic protein 2-5; Short=AtPIP2;5; AltName: Full=Plasma membrane intrinsic protein 2d; Short=PIP2d
Bra025938	2085	3	88	0.198143769550617	6.00112397983386	4.92061322652515	Up	1.308792e-23	1.78862492121212e-22	GO:0043231//intracellular membrane-bounded organelle	GO:0001071//nucleic acid binding transcription factor activity;GO:0003677//DNA binding	GO:0006351//transcription, DNA-dependent;GO:0000904//cell morphogenesis involved in differentiation	gi|42562138|ref|NP_564041.2|/0/homeobox-leucine zipper protein HDG12 [Arabidopsis thaliana]
Bra030083	960	151	4426	21.6606228078015	655.53542047754	4.91952710508494	Up	0	0	GO:0044464//cell part	-	GO:0009719	gi|297851274|ref|XP_002893518.1|/4.9247e-62/hypothetical protein ARALYDRAFT_473038 [Arabidopsis lyrata subsp. lyrata]
Bra018723	234	6	174	3.5310235855815	105.727844242615	4.90412510373659	Up	1.98451e-45	5.26461911167945e-44	-	-	-	gi|297847088|ref|XP_002891425.1|/2.27231e-32/hypothetical protein ARALYDRAFT_473969 [Arabidopsis lyrata subsp. lyrata]
Bra036152	1473	1	29	0.0934894228361701	2.79931155835844	4.90412510373658	Up	1.865026e-08	9.99584551636238e-08	-	-	-	gi|297789672|ref|XP_002862777.1|/1.54079e-29/hypothetical protein ARALYDRAFT_497299 [Arabidopsis lyrata subsp. lyrata]
Bra010522	1266	2	58	0.217551216173268	6.51403779693836	4.90412510373658	Up	6.5372e-16	6.02560988151659e-15	GO:0043231//intracellular membrane-bounded organelle	-	-	gi|79497106|ref|NP_195298.2|/4.60698e-157/Regulator of Vps4 activity in the MVB pathway protein [Arabidopsis thaliana]
Bra007362	744	2	58	0.370187956552899	11.0843707673709	4.90412510373658	Up	6.5372e-16	6.02382557299378e-15	-	GO:0005488//binding	GO:0006261//DNA-dependent DNA replication;GO:0007126//meiosis;GO:0000904//cell morphogenesis involved in differentiation;GO:0009411//response to UV	gi|297817118|ref|XP_002876442.1|/2.0196e-80/hypothetical protein ARALYDRAFT_324277 [Arabidopsis lyrata subsp. lyrata]
Bra040741	630	1	29	0.218587174345522	6.54505702454282	4.90412510373658	Up	1.865026e-08	9.99412417220596e-08	-	GO:0046914//transition metal ion binding;GO:0001071//nucleic acid binding transcription factor activity	GO:0006351//transcription, DNA-dependent	gi|297800458|ref|XP_002868113.1|/3.37369e-77/hypothetical protein ARALYDRAFT_493215 [Arabidopsis lyrata subsp. lyrata]
Bra004708	1104	10	285	1.24737246229781	36.7055531220847	4.87903412277376	Up	2.31236e-73	1.05198857426901e-71	GO:0043231//intracellular membrane-bounded organelle	-	-	gi|18406003|ref|NP_565975.1|/0/protein trichome birefringence-like 39 [Arabidopsis thaliana]
Bra030733	915	2	57	0.301005289262685	8.85747117962438	4.87903412277375	Up	1.285826e-15	1.16281120220866e-14	GO:0044444//cytoplasmic part;GO:0016020//membrane	GO:0005515//protein binding	GO:0016044//cellular membrane organization;GO:0015031//protein transport	gi|297849162|ref|XP_002892462.1|/1.063e-127/SYP111 [Arabidopsis lyrata subsp. lyrata]
Bra021121	2043	2	57	0.134811473164639	3.96700251069814	4.87903412277375	Up	1.285826e-15	1.16314922872093e-14	-	-	-	gi|240255352|ref|NP_188174.4|/0/uncharacterized protein [Arabidopsis thaliana]
Bra026035	2520	4	113	0.218587174345522	6.37578830839085	4.86632307102419	Up	8.10416e-30	1.37206338890098e-28	-	-	-	gi|297850072|ref|XP_002892917.1|/8.04197e-120/hypothetical protein ARALYDRAFT_471862 [Arabidopsis lyrata subsp. lyrata]
Bra025912	2943	5	141	0.233961807403463	6.81215995278263	4.86376736612045	Up	6.7975e-37	1.44780701574264e-35	GO:0015630//microtubule cytoskeleton	GO:0003774//motor activity;GO:0032559	GO:0007349//cellularization;GO:0007017//microtubule-based process;GO:0048229//gametophyte development	gi|22329653|ref|NP_173273.2|/0/ATP binding microtubule motor family protein [Arabidopsis thaliana]
Bra009734	942	1	28	0.146188874562291	4.22632718035491	4.85349903066662	Up	3.6721e-08	1.90479092848808e-07	-	-	GO:0006351//transcription, DNA-dependent	gi|297812571|ref|XP_002874169.1|/9.46579e-119/hypothetical protein ARALYDRAFT_489268 [Arabidopsis lyrata subsp. lyrata]
Bra021181	1170	1	28	0.11770078618605	3.4027352170037	4.85349903066662	Up	3.6721e-08	1.9057439593062e-07	-	-	-	gi|15228224|ref|NP_188270.1|/3.61989e-161/protein IQ-domain 26 [Arabidopsis thaliana]
Bra037725	1419	1	28	0.0970471598574197	2.80563791676838	4.85349903066662	Up	3.6721e-08	1.90542617642154e-07	GO:0043231//intracellular membrane-bounded organelle	GO:0008374//O-acyltransferase activity	GO:0006633//fatty acid biosynthetic process	gi|297823789|ref|XP_002879777.1|/1.7811e-160/hypothetical protein ARALYDRAFT_321593 [Arabidopsis lyrata subsp. lyrata]
Bra013464	2577	4	112	0.213752300873385	6.17958898547819	4.85349903066662	Up	1.591812e-29	2.66885807198276e-28	GO:0005618//cell wall;GO:0031410//cytoplasmic vesicle	GO:0004175//endopeptidase activity;GO:0005515//protein binding	GO:0019538//protein metabolic process;GO:0044092//negative regulation of molecular function	gi|297799994|ref|XP_002867881.1|/0/subtilase family protein [Arabidopsis lyrata subsp. lyrata]
Bra028266	2124	1	28	0.0648351788312988	1.87438804326475	4.85349903066662	Up	3.6721e-08	1.90510849949983e-07	GO:0005881//cytoplasmic microtubule	GO:0015631//tubulin binding	GO:0051707//response to other organism;GO:0031109//microtubule polymerization or depolymerization;GO:0048285;GO:0052093	gi|297795969|ref|XP_002865869.1|/0/hypothetical protein ARALYDRAFT_495230 [Arabidopsis lyrata subsp. lyrata]
Bra020925	672	3	84	0.614776427846779	17.7732151959568	4.85349903066662	Up	1.954704e-22	2.53549308345144e-21	GO:0010008//endosome membrane	-	GO:0006810//transport	gi|297790129|ref|XP_002862972.1|/6.06593e-107/predicted protein [Arabidopsis lyrata subsp. lyrata]
Bra039436	2460	2	56	0.111959284420877	3.23674813324742	4.85349903066661	Up	2.52776e-15	2.2512545987407e-14	GO:0031410//cytoplasmic vesicle	GO:0008092//cytoskeletal protein binding	GO:0007010//cytoskeleton organization	gi|15229995|ref|NP_187198.1|/0/formin-like protein 11 [Arabidopsis thaliana]
Bra019024	753	1	28	0.182881699651632	5.2871184646671	4.85349903066661	Up	3.6721e-08	1.90606184820684e-07	GO:0044464//cell part	-	GO:0051234//establishment of localization	gi|297799190|ref|XP_002867479.1|/3.28465e-94/hypothetical protein ARALYDRAFT_491998 [Arabidopsis lyrata subsp. lyrata]
Bra038543	1152	2	55	0.239079721940414	6.78838080401128	4.82750382213367	Up	4.96642e-15	4.33749810721302e-14	GO:0016020//membrane;GO:0042579//microbody	-	-	gi|42569133|ref|NP_179453.2|/1.54536e-140/uncharacterized protein [Arabidopsis thaliana]
Bra039563	876	17	463	2.67245278223805	75.1506724724018	4.81354965061891	Up	2.04692e-117	1.62905515498721e-115	GO:0000502//proteasome complex	GO:0004175//endopeptidase activity;GO:0005488//binding	GO:0010876;GO:0006508//proteolysis	gi|297804748|ref|XP_002870258.1|/4.59099e-40/hypothetical protein ARALYDRAFT_493374 [Arabidopsis lyrata subsp. lyrata]
Bra001647	864	1	27	0.159386481293609	4.4433037989892	4.80103161077248	Up	7.22254e-08	3.63028589436278e-07	-	-	-	gi|297830312|ref|XP_002883038.1|/6.41362e-71/transcriptional factor B3 family protein [Arabidopsis lyrata subsp. lyrata]
Bra013131	1977	1	27	0.0696560039644302	1.94183838256281	4.80103161077248	Up	7.22254e-08	3.62969960788114e-07	-	GO:0003676//nucleic acid binding;GO:0042623//ATPase activity, coupled;GO:0032559	GO:0006259//DNA metabolic process	gi|186500321|ref|NP_179021.3|/0/minichromosome maintenance 9 [Arabidopsis thaliana]
Bra008734	1473	1	27	0.0934894228361701	2.60625558881648	4.80103161077248	Up	7.22254e-08	3.63145903570852e-07	GO:0044464//cell part	GO:0016757//transferase activity, transferring glycosyl groups	-	gi|91806858|gb|ABE66156.1|/0/UDP-glucoronosyl/UDP-glucosyl transferase family protein [Arabidopsis thaliana]
Bra021849	744	1	27	0.18509397827645	5.15996570205198	4.80103161077248	Up	7.22254e-08	3.63087237027464e-07	-	-	-	gi|30685680|ref|NP_180898.2|/8.78074e-76/uncharacterized protein [Arabidopsis thaliana]
Bra013691	2808	3	81	0.147125982732563	4.10151119906696	4.80103161077248	Up	1.47906e-21	1.8484092e-20	GO:0043231//intracellular membrane-bounded organelle;GO:0031224//intrinsic to membrane	GO:0004872//receptor activity;GO:0016462//pyrophosphatase activity;GO:0032559	GO:0006952//defense response;GO:0012501//programmed cell death;GO:0023052//signaling	gi|15236503|ref|NP_194075.1|/0/TIR-NBS class of disease resistance protein [Arabidopsis thaliana]
Bra015857	909	5	134	0.757480307137946	20.9602713862109	4.79030520417942	Up	7.61874e-35	1.51392050651341e-33	GO:0043231//intracellular membrane-bounded organelle;GO:0031410//cytoplasmic vesicle	GO:0003676//nucleic acid binding;GO:0001071//nucleic acid binding transcription factor activity	GO:0010467//gene expression	gi|18410804|ref|NP_565106.1|/9.59743e-97/homeobox protein 33 [Arabidopsis thaliana]
Bra010067	2109	2	53	0.130592621941848	3.57318314039151	4.77406456317221	Up	1.913766e-14	1.61389079642276e-13	GO:0044464//cell part	GO:0016301//kinase activity	GO:0009886//post-embryonic morphogenesis;GO:0048229//gametophyte development;GO:0003006//developmental process involved in reproduction	gi|334188570|ref|NP_001190595.1|/0/LRR receptor-like serine/threonine-protein kinase ERL1 [Arabidopsis thaliana]
Bra006976	1374	4	106	0.400902241157725	10.9692041384071	4.77406456317221	Up	9.08302e-28	1.44059845239551e-26	GO:0031224//intrinsic to membrane	GO:0016837//carbon-oxygen lyase activity, acting on polysaccharides	-	gi|297816618|ref|XP_002876192.1|/0/hypothetical protein ARALYDRAFT_485694 [Arabidopsis lyrata subsp. lyrata]
Bra009240	2583	3	79	0.159941834886967	4.34869221983922	4.76496235606496	Up	5.68888e-21	6.92592205946792e-20	GO:0016020//membrane	GO:0000166//nucleotide binding;GO:0016301//kinase activity	GO:0009987//cellular process;GO:0008152//metabolic process	gi|15240215|ref|NP_196311.1|/0/probably inactive leucine-rich repeat receptor-like protein kinase [Arabidopsis thaliana]
Bra015937	756	28	730	5.1003674013955	137.295736434375	4.75054184031878	Up	7.1542e-183	1.06011616952381e-180	-	-	GO:0009725//response to hormone stimulus;GO:0006950//response to stress	gi|22001410|gb|AAM88422.1|AF527384_1/2.94009e-42/extensin [Brassica napus]
Bra003068	1095	1	26	0.125762483870026	3.37609932489408	4.74658382675011	Up	1.418998e-07	6.8833016e-07	GO:0043231//intracellular membrane-bounded organelle	GO:0001071//nucleic acid binding transcription factor activity	GO:0048827//phyllome development;GO:0006606//protein import into nucleus;GO:0006351//transcription, DNA-dependent;GO:0009793//embryo development ending in seed dormancy	gi|297796165|ref|XP_002865967.1|/4.49297e-110/hypothetical protein ARALYDRAFT_918406 [Arabidopsis lyrata subsp. lyrata]
Bra028747	648	1	26	0.212515308391479	5.70498265549231	4.74658382675011	Up	1.418998e-07	6.88222876620948e-07	-	GO:0046914//transition metal ion binding	-	gi|297806597|ref|XP_002871182.1|/5.17728e-84/zinc finger family protein [Arabidopsis lyrata subsp. lyrata]
Bra025545	834	3	78	0.495359423876542	13.2979451825864	4.7465838267501	Up	1.11498e-20	1.33445952461538e-19	-	-	-	gi|116830661|gb|ABK28288.1|/4.86247e-121/unknown [Arabidopsis thaliana]
Bra011256	684	1	26	0.201330292160349	5.4047204104664	4.7465838267501	Up	1.418998e-07	6.8843747683193e-07	-	-	GO:0010038//response to metal ion	gi|297802908|ref|XP_002869338.1|/2.22412e-128/hypothetical protein ARALYDRAFT_491614 [Arabidopsis lyrata subsp. lyrata]
Bra001538	672	2	52	0.409850951897853	11.002466549878	4.7465838267501	Up	3.75326e-14	3.11035804740346e-13	-	-	-	gi|297829978|ref|XP_002882871.1|/1.1921e-78/At3g14190 [Arabidopsis lyrata subsp. lyrata]
Bra028741	1248	5	130	0.55172243524711	14.8110126632973	4.7465838267501	Up	1.123586e-33	2.16359833836634e-32	GO:0043231//intracellular membrane-bounded organelle	-	GO:0010212//response to ionizing radiation;GO:0007049//cell cycle	gi|297810715|ref|XP_002873241.1|/0/CYC1BAT [Arabidopsis lyrata subsp. lyrata]
Bra018970	2106	3	77	0.19616797697675	5.19862324820009	4.72796814858276	Up	2.1843e-20	2.58346816419612e-19	GO:0009532//plastid stroma;GO:0042579//microbody	GO:0046872//metal ion binding;GO:0016836//hydro-lyase activity	GO:0006996//organelle organization;GO:0052482;GO:0006568//tryptophan metabolic process;GO:0006970//response to osmotic stress	gi|297847634|ref|XP_002891698.1|/0/tsk-associating protein 1 [Arabidopsis lyrata subsp. lyrata]
Bra035576	2052	5	127	0.335550486933915	8.79999348883631	4.71290070049381	Up	8.4315e-33	1.57580430630631e-31	-	-	-	gi|79330875|ref|NP_001032079.1|/1.07008e-159/uncharacterized protein [Arabidopsis thaliana]
Bra012122	1014	1	25	0.135808599445442	3.50556512740765	4.69000029838374	Up	2.78456e-07	1.31447114805825e-06	-	GO:0001071//nucleic acid binding transcription factor activity	-	gi|297841153|ref|XP_002888458.1|/1.49445e-72/hypothetical protein ARALYDRAFT_338787 [Arabidopsis lyrata subsp. lyrata]
Bra009519	1521	1	25	0.0905390662969616	2.33704341827177	4.69000029838374	Up	2.78456e-07	1.31487007708649e-06	-	-	-	gi|15242840|ref|NP_195987.1|/0/uncharacterized protein [Arabidopsis thaliana]
Bra003023	1074	2	50	0.25644305370145	6.61944700035635	4.69000029838373	Up	1.440758e-13	1.14663701902813e-12	-	GO:0001071//nucleic acid binding transcription factor activity	GO:0003002//regionalization;GO:0010346;GO:0048827//phyllome development;GO:0003006//developmental process involved in reproduction;GO:0003156//regulation of organ formation	gi|297796249|ref|XP_002866009.1|/1.59296e-160/cup-shaped cotyledon2 [Arabidopsis lyrata subsp. lyrata]
Bra023318	1236	1	25	0.111415792748931	2.87592478898977	4.69000029838373	Up	2.78456e-07	1.31467058230921e-06	-	GO:0016709//oxidoreductase activity, acting on paired donors, with incorporation or reduction of molecular oxygen, NADH or NADPH as one donor, and incorporation of one atom of oxygen;GO:0050662//coenzyme binding;GO:0000166//nucleotide binding	GO:0009793//embryo development ending in seed dormancy;GO:0009653//anatomical structure morphogenesis;GO:0048366//leaf development;GO:0009908//flower development;GO:0009850//auxin metabolic process	gi|297811245|ref|XP_002873506.1|/0/hypothetical protein ARALYDRAFT_487963 [Arabidopsis lyrata subsp. lyrata]
Bra031809	579	164	4097	39.0059185723304	1006.10518352795	4.68894428147123	Up	0	0	-	-	-	gi|312190401|gb|ADQ43200.1|/6.57173e-10/unknown [Eutrema parvulum]
Bra000844	1275	3	73	0.324023340794538	8.14082954857943	4.65100616676787	Up	3.2023e-19	3.57421705164993e-18	GO:0044464//cell part	GO:0005100//Rho GTPase activator activity	GO:0023052//signaling	gi|297813995|ref|XP_002874881.1|/6.07789e-157/hypothetical protein ARALYDRAFT_490253 [Arabidopsis lyrata subsp. lyrata]
Bra012859	1284	6	145	0.643504298306909	16.0567987751635	4.64109069790279	Up	5.90762e-37	1.261724908442e-35	-	GO:0005515//protein binding	-	gi|15230439|ref|NP_190696.1|/0/tetratricopeptide repeat domain-containing protein [Arabidopsis thaliana]
Bra015999	684	6	145	1.20798175296209	30.1417099814472	4.64109069790279	Up	5.90762e-37	1.26085952784636e-35	GO:0044464//cell part	GO:0016787//hydrolase activity;GO:0061135	GO:0010466//negative regulation of peptidase activity;GO:0009725//response to hormone stimulus;GO:0006950//response to stress	gi|297842083|ref|XP_002888923.1|/4.24344e-87/trypsin and protease inhibitor family protein [Arabidopsis lyrata subsp. lyrata]
Bra023066	1107	3	72	0.373197614736256	9.24785180927834	4.63110660933017	Up	6.2584e-19	6.86218785059901e-18	GO:0016020//membrane;GO:0030312//external encapsulating structure;GO:0009536//plastid	GO:0016787//hydrolase activity;GO:0032559	GO:0048827//phyllome development;GO:0009987//cellular process	gi|145339427|ref|NP_190859.2|/6.18797e-99/growth-regulating factor 4 [Arabidopsis thaliana]
Bra030877	1221	1	24	0.112784537131596	2.79480533793915	4.63110660933016	Up	5.45726e-07	2.49257326698958e-06	-	-	-	gi|15218781|ref|NP_176748.1|/1.22464e-58/uncharacterized protein [Arabidopsis thaliana]
Bra000941	231	1	24	0.59614683912415	14.7725425005355	4.63110660933016	Up	5.45726e-07	2.49220746521867e-06	GO:0043231//intracellular membrane-bounded organelle	GO:0005515//protein binding;GO:0001071//nucleic acid binding transcription factor activity;GO:0003676//nucleic acid binding;GO:0004722//protein serine/threonine phosphatase activity	GO:0006351//transcription, DNA-dependent;GO:0048764;GO:0003006//developmental process involved in reproduction;GO:0006970//response to osmotic stress;GO:0010057;GO:0009738//abscisic acid mediated signaling pathway	gi|79324965|ref|NP_001031567.1|/1.33946e-24/CAPRICE-like MYB3 [Arabidopsis thaliana]
Bra029349	843	1	24	0.16335696303402	4.04799207310048	4.63110660933016	Up	5.45726e-07	2.49184177079971e-06	GO:0043231//intracellular membrane-bounded organelle	GO:0016772//transferase activity, transferring phosphorus-containing groups;GO:0001071//nucleic acid binding transcription factor activity;GO:0003676//nucleic acid binding	GO:0006351//transcription, DNA-dependent;GO:0006568//tryptophan metabolic process;GO:0032989;GO:0006970//response to osmotic stress;GO:0010038//response to metal ion;GO:0019761//glucosinolate biosynthetic process;GO:0052482;GO:0009725//response to hormone stimulus;GO:0009267//cellular response to starvation	gi|317383924|gb|ADV17461.1|/3.06844e-163/MYB34-3 protein [Brassica rapa subsp. pekinensis]
Bra007406	1176	6	143	0.702601631824891	17.2895902926655	4.62105294466625	Up	2.25226e-36	4.70374675704698e-35	-	-	-	gi|297820560|ref|XP_002878163.1|/7.71147e-111/F-box family protein [Arabidopsis lyrata subsp. lyrata]
Bra007807	1632	9	214	0.759429704987198	18.6444512349743	4.61768609356785	Up	9.26182e-54	2.9349217389002e-52	GO:0044464//cell part	-	-	gi|42569311|ref|NP_180099.2|/0/uncharacterized protein [Arabidopsis thaliana]
Bra031027	2850	7	166	0.338234890829386	8.28169465973005	4.61382861789833	Up	5.58468e-42	1.36408219968603e-40	GO:0015630//microtubule cytoskeleton	GO:0003774//motor activity;GO:0032559	GO:0007349//cellularization;GO:0007017//microtubule-based process;GO:0048229//gametophyte development	gi|22329653|ref|NP_173273.2|/0/ATP binding microtubule motor family protein [Arabidopsis thaliana]
Bra031991	1518	3	71	0.272153991774068	6.65032031047659	4.61092872739254	Up	1.222474e-18	1.32224351518943e-17	GO:0043231//intracellular membrane-bounded organelle	GO:0005488//binding;GO:0001071//nucleic acid binding transcription factor activity	GO:0009845//seed germination;GO:0006972//hyperosmotic response;GO:0009740//gibberellic acid mediated signaling pathway;GO:0010467//gene expression;GO:0010162//seed dormancy	gi|297832994|ref|XP_002884379.1|/0/hypothetical protein ARALYDRAFT_477591 [Arabidopsis lyrata subsp. lyrata]
Bra034988	3810	13	306	0.469876366900216	11.4196406298431	4.60309223316057	Up	3.9372e-76	1.85914703490137e-74	GO:0015630//microtubule cytoskeleton	GO:0003774//motor activity;GO:0032559	GO:0007017//microtubule-based process	gi|334185721|ref|NP_189991.2|/0/kinesin motor protein-like protein [Arabidopsis thaliana]
Bra004060	2700	3	70	0.153011022041865	3.68629648508734	4.59046462483282	Up	2.38662e-18	2.53383968474923e-17	GO:0009532//plastid stroma;GO:0009534//chloroplast thylakoid	GO:0046914//transition metal ion binding;GO:0016702//oxidoreductase activity, acting on single donors with incorporation of molecular oxygen, incorporation of two atoms of oxygen	GO:0051707//response to other organism;GO:0006633//fatty acid biosynthetic process;GO:0009694//jasmonic acid metabolic process;GO:0009719;GO:0006950//response to stress	gi|27372775|gb|AAO03559.1|/0/lipoxygenase 2 [Brassica napus]
Bra023103	858	7	163	1.12350750450321	27.0119727453703	4.58751734078248	Up	4.14576e-41	9.93131329330254e-40	GO:0031224//intrinsic to membrane;GO:0009536//plastid	GO:0005372//water transmembrane transporter activity;GO:0019899//enzyme binding	GO:0009414//response to water deprivation;GO:0009725//response to hormone stimulus;GO:0055085//transmembrane transport;GO:0042044//fluid transport	gi|7209562|dbj|BAA92261.1|/2.88255e-140/Plasma membrane aquaporin 2c [Raphanus sativus]
Bra027559	675	3	69	0.61204408816746	14.5345404269158	4.56970606466603	Up	4.65686e-18	4.84980486880857e-17	GO:0010008//endosome membrane	-	GO:0006810//transport	gi|297790129|ref|XP_002862972.1|/4.39873e-97/predicted protein [Arabidopsis lyrata subsp. lyrata]
Bra020501	816	1	23	0.168762156663822	4.00768577948046	4.56970606466602	Up	1.068058e-06	4.72973229600114e-06	GO:0044464//cell part	GO:0005488//binding	GO:0048229//gametophyte development;GO:0009566//fertilization	gi|116831517|gb|ABK28711.1|/1.70047e-78/unknown [Arabidopsis thaliana]
Bra008259	963	1	23	0.143000955179313	3.39592066049434	4.56970606466602	Up	1.068058e-06	4.72905931189528e-06	-	GO:0003676//nucleic acid binding;GO:0001071//nucleic acid binding transcription factor activity	GO:0009933//meristem structural organization;GO:0010160//formation of organ boundary	gi|316986380|gb|ADU76441.1|/4.53708e-132/CUP-SHAPED COTYLEDON 3 [Brassica oleracea]
Bra016300	765	1	23	0.180012967108077	4.27486483144582	4.56970606466602	Up	1.068058e-06	4.73040547167663e-06	GO:0043231//intracellular membrane-bounded organelle	GO:0001071//nucleic acid binding transcription factor activity;GO:0003677//DNA binding	GO:0009725//response to hormone stimulus;GO:0009887//organ morphogenesis;GO:0034285;GO:0006351//transcription, DNA-dependent;GO:0003006//developmental process involved in reproduction	gi|18396130|ref|NP_564268.1|/1.22023e-120/homeobox-leucine zipper protein ATHB-23 [Arabidopsis thaliana]
Bra011403	1401	8	182	0.786352147538493	18.4709502678894	4.5539387488077	Up	1.49644e-45	3.98342343199316e-44	GO:0043231//intracellular membrane-bounded organelle	GO:0001071//nucleic acid binding transcription factor activity;GO:0003677//DNA binding	GO:0009686//gibberellin biosynthetic process;GO:0006351//transcription, DNA-dependent;GO:0003006//developmental process involved in reproduction;GO:0008283//cell proliferation;GO:0009639//response to red or far red light	gi|297798662|ref|XP_002867215.1|/0/hypothetical protein ARALYDRAFT_491396 [Arabidopsis lyrata subsp. lyrata]
Bra019912	1602	7	157	0.601728738366885	13.9345557341584	4.53340993544303	Up	2.26938e-39	5.19254167941176e-38	-	GO:0004553//hydrolase activity, hydrolyzing O-glycosyl compounds	GO:0044238//primary metabolic process;GO:0045229//external encapsulating structure organization	gi|240254055|ref|NP_563875.6|/0/Pectin lyase-like protein [Arabidopsis thaliana]
Bra011393	945	1	22	0.145724782897014	3.31014378252741	4.50557572724631	Up	2.08724e-06	8.90834375531477e-06	-	GO:0003677//DNA binding	GO:0006351//transcription, DNA-dependent;GO:0009314//response to radiation;GO:0048511//rhythmic process	gi|15233971|ref|NP_195015.1|/8.33585e-115/GATA transcription factor 9 [Arabidopsis thaliana]
Bra017208	1371	1	22	0.100444872237548	2.28160895294559	4.50557572724631	Up	2.08724e-06	8.90590077060195e-06	-	-	-	gi|240254596|ref|NP_181244.4|/1.28638e-83/uncharacterized protein [Arabidopsis thaliana]
Bra011308	1533	6	132	0.538982073728683	12.2429975518137	4.50557572724631	Up	3.47088e-33	6.57375799391357e-32	GO:0009536//plastid	-	-	gi|15236577|ref|NP_194917.1|/0/armadillo/beta-catenin-like repeat-containing protein [Arabidopsis thaliana]
Bra037488	2811	2	44	0.0979793097386543	2.22560361045066	4.50557572724631	Up	8.0068e-12	5.68199777423033e-11	GO:0009536//plastid	-	GO:0007131//reciprocal meiotic recombination	gi|134304938|gb|ABO71664.1|/0/ZIP4/SPO22 [Arabidopsis thaliana]
Bra026219	933	1	22	0.147599056632024	3.35271797908724	4.50557572724631	Up	2.08724e-06	8.90467978064162e-06	GO:0043231//intracellular membrane-bounded organelle	GO:0003677//DNA binding;GO:0001071//nucleic acid binding transcription factor activity	GO:0006355//regulation of transcription, DNA-dependent	gi|297849850|ref|XP_002892806.1|/1.39226e-114/ATHB31 [Arabidopsis lyrata subsp. lyrata]
Bra005485	1125	3	66	0.367226452900476	8.34156233196906	4.50557572724631	Up	3.44764e-17	3.42978457544757e-16	GO:0000775//chromosome, centromeric region	-	GO:0045841//negative regulation of mitotic metaphase/anaphase transition	gi|297826813|ref|XP_002881289.1|/8.98683e-162/hypothetical protein ARALYDRAFT_482302 [Arabidopsis lyrata subsp. lyrata]
Bra006390	1743	2	44	0.158014824828088	3.58931253527068	4.50557572724631	Up	8.0068e-12	5.68070228910169e-11	-	-	-	gi|42567905|ref|NP_197218.2|/2.49965e-114/uncharacterized protein [Arabidopsis thaliana]
Bra032354	1026	2	44	0.268440389547132	6.09763328360312	4.50557572724631	Up	8.0068e-12	5.67940739457488e-11	-	GO:0046914//transition metal ion binding;GO:0045543	GO:0008152//metabolic process;GO:0009639//response to red or far red light	gi|171702845|dbj|BAG16378.1|/0/gibberellin 2-oxidase family protein [Brassica rapa var. perviridis]
Bra023329	510	1	22	0.270019450662115	6.13350171468313	4.50557572724631	Up	2.08724e-06	8.90712209544706e-06	-	-	-	gi|15239082|ref|NP_196716.1|/1.90492e-46/ARM repeat-containing protein-like protein [Arabidopsis thaliana]
Bra009815	570	2	43	0.483192701184837	10.7262912761564	4.47240886331111	Up	1.55959e-11	1.08741477974457e-10	GO:0031225//anchored to membrane	GO:0046914//transition metal ion binding	-	gi|297812711|ref|XP_002874239.1|/4.2203e-78/hypothetical protein ARALYDRAFT_489363 [Arabidopsis lyrata subsp. lyrata]
Bra019012	825	24	510	4.00610675891429	87.8966278781864	4.45553504474671	Up	2.08156e-123	1.74592949002695e-121	GO:0005618//cell wall;GO:0009536//plastid;GO:0005576//extracellular region	GO:0004672//protein kinase activity;GO:0030246//carbohydrate binding	GO:0009628//response to abiotic stimulus;GO:0009743//response to carbohydrate stimulus;GO:0050832//defense response to fungus	gi|297847690|ref|XP_002891726.1|/2.46965e-125/legume lectin family protein [Arabidopsis lyrata subsp. lyrata]
Bra020695	495	4	85	1.11280743303175	24.4157299661629	4.45553504474671	Up	1.150216e-21	1.44440764681195e-20	-	-	GO:0009628//response to abiotic stimulus	gi|297792029|ref|XP_002863899.1|/3.47135e-71/hypothetical protein ARALYDRAFT_494911 [Arabidopsis lyrata subsp. lyrata]
Bra012099	2316	11	232	0.654062658987247	14.2431292762072	4.44469348509929	Up	7.50298e-57	2.53504594614549e-55	GO:0000785//chromatin	GO:0003676//nucleic acid binding;GO:0032559;GO:0003678//DNA helicase activity	GO:0032196//transposition;GO:0009292//genetic transfer;GO:0031062//positive regulation of histone methylation;GO:0006342//chromatin silencing;GO:0009207;GO:0051052;GO:0035067//negative regulation of histone acetylation	gi|183979219|dbj|BAG30707.1|/0/decrease in DNA methylation 1 [Brassica rapa]
Bra004329	1326	1	21	0.103853634870044	2.25181007007598	4.43846153138778	Up	4.0724e-06	1.67227425705991e-05	GO:0043231//intracellular membrane-bounded organelle	GO:0003677//DNA binding;GO:0001071//nucleic acid binding transcription factor activity;GO:0005515//protein binding	GO:0006351//transcription, DNA-dependent;GO:0009908//flower development	gi|297841587|ref|XP_002888675.1|/0/transcription factor perianthia [Arabidopsis lyrata subsp. lyrata]
Bra039103	1056	2	42	0.260814242116815	5.65511392598626	4.43846153138777	Up	3.035e-11	2.0724847487382e-10	GO:0044464//cell part	GO:0005515//protein binding;GO:0003723//RNA binding	-	gi|297818244|ref|XP_002877005.1|/1.42681e-105/dsRNA-binding protein 3 [Arabidopsis lyrata subsp. lyrata]
Bra028269	528	1	21	0.260814242116815	5.65511392598626	4.43846153138777	Up	4.0724e-06	1.67205361129437e-05	GO:0030312//external encapsulating structure	-	-	gi|297792475|ref|XP_002864122.1|/1.17086e-49/hydroxyproline-rich glycoprotein family protein [Arabidopsis lyrata subsp. lyrata]
Bra020585	2277	1	21	0.0604786648386818	1.31133076544609	4.43846153138777	Up	4.0724e-06	1.6718330237467e-05	GO:0043231//intracellular membrane-bounded organelle;GO:0015630//microtubule cytoskeleton	GO:0003774//motor activity;GO:0032559	GO:0007017//microtubule-based process	gi|334187981|ref|NP_198107.3|/0/ATP binding / microtubule motor [Arabidopsis thaliana]
Bra040941	669	1	21	0.205844424271567	4.46322892813265	4.43846153138777	Up	4.0724e-06	1.67249496106639e-05	GO:0043231//intracellular membrane-bounded organelle	GO:0001071//nucleic acid binding transcription factor activity;GO:0003677//DNA binding	GO:0009725//response to hormone stimulus;GO:0006355//regulation of transcription, DNA-dependent;GO:0048513//organ development	gi|15224190|ref|NP_179445.1|/3.93067e-74/homeobox-leucine zipper protein ATHB-21 [Arabidopsis thaliana]
Bra040563	1758	1	21	0.0783332877347432	1.69846425080816	4.43846153138777	Up	4.0724e-06	1.67271572333685e-05	GO:0005618//cell wall;GO:0005576//extracellular region;GO:0044424//intracellular part	GO:0004091//carboxylesterase activity;GO:0030234//enzyme regulator activity	GO:0071555;GO:0051707//response to other organism	gi|15220955|ref|NP_175786.1|/0/pectinesterase 2 [Arabidopsis thaliana]
Bra033913	1224	2	42	0.225016208885096	4.87892181849795	4.43846153138777	Up	3.035e-11	2.07293964003512e-10	-	GO:0001071//nucleic acid binding transcription factor activity	-	gi|297830994|ref|XP_002883379.1|/5.75897e-141/AT-HSFA6B [Arabidopsis lyrata subsp. lyrata]
Bra020672	1254	2	42	0.219633045993108	4.76220120083053	4.43846153138777	Up	3.035e-11	2.07203005704256e-10	GO:0044464//cell part	GO:0016837//carbon-oxygen lyase activity, acting on polysaccharides	-	gi|32129904|sp|Q93WF1.1|PEL20_ARATH/0/RecName: Full=Probable pectate lyase 20; Flags: Precursor
Bra038063	879	3	62	0.469999726408459	10.029027004772	4.41537791827473	Up	4.93174e-16	4.57970412772307e-15	-	-	-	gi|297800586|ref|XP_002868177.1|/1.14743e-123/hypothetical protein ARALYDRAFT_493301 [Arabidopsis lyrata subsp. lyrata]
Bra014704	486	2	41	0.566707489043945	11.995091737189	4.4036961132271	Up	5.90052e-11	3.94356489175258e-10	-	-	-	gi|15228867|ref|NP_191181.1|/2.49481e-50/transcription regulator [Arabidopsis thaliana]
Bra005287	1317	5	102	0.522816704015484	11.012105998406	4.39664135569314	Up	1.48183e-25	2.16384729892069e-24	GO:0043231//intracellular membrane-bounded organelle	GO:0003676//nucleic acid binding;GO:0001071//nucleic acid binding transcription factor activity	GO:0009725//response to hormone stimulus;GO:0009845//seed germination;GO:0009756//carbohydrate mediated signaling;GO:0006970//response to osmotic stress	gi|297827105|ref|XP_002881435.1|/1.02288e-130/hypothetical protein ARALYDRAFT_321332 [Arabidopsis lyrata subsp. lyrata]
Bra013877	1794	4	81	0.307045529181	6.41975665940915	4.38599411149364	Up	1.634916e-20	1.94254738785796e-19	GO:0031225//anchored to membrane	GO:0046914//transition metal ion binding;GO:0016682//oxidoreductase activity, acting on diphenols and related substances as donors, oxygen as acceptor	GO:0008152//metabolic process	gi|297803596|ref|XP_002869682.1|/0/hypothetical protein ARALYDRAFT_492307 [Arabidopsis lyrata subsp. lyrata]
Bra027229	2061	4	81	0.267268160771817	5.58808512711306	4.38599411149363	Up	1.634916e-20	1.94328938456837e-19	-	-	-	gi|240255352|ref|NP_188174.4|/0/uncharacterized protein [Arabidopsis thaliana]
Bra023637	957	1	20	0.143897512892036	2.97148843401577	4.36807220349638	Up	7.93184e-06	3.12909479107505e-05	GO:0043231//intracellular membrane-bounded organelle	GO:0003676//nucleic acid binding;GO:0001071//nucleic acid binding transcription factor activity	GO:0006351//transcription, DNA-dependent	gi|297807797|ref|XP_002871782.1|/1.8319e-117/AtMYB56 [Arabidopsis lyrata subsp. lyrata]
Bra023348	1272	1	20	0.108262515595659	2.23562455295054	4.36807220349638	Up	7.93184e-06	3.12830161115336e-05	-	-	-	gi|297807239|ref|XP_002871503.1|/2.33955e-100/hypothetical protein ARALYDRAFT_488029 [Arabidopsis lyrata subsp. lyrata]
Bra010625	774	1	20	0.177919793071936	3.67404965291097	4.36807220349638	Up	7.93184e-06	3.12790517196807e-05	-	GO:0046872//metal ion binding;GO:0016616//oxidoreductase activity, acting on the CH-OH group of donors, NAD or NADP as acceptor	GO:0009699//phenylpropanoid biosynthetic process;GO:0033554//cellular response to stress;GO:0051707//response to other organism	gi|312281955|dbj|BAJ33843.1|/1.29101e-117/unnamed protein product [Thellungiella halophila]
Bra034255	735	1	20	0.187360435153304	3.86899922633073	4.36807220349637	Up	7.93184e-06	3.12949153188792e-05	-	GO:0008374//O-acyltransferase activity	GO:0009813//flavonoid biosynthetic process	gi|15230049|ref|NP_189610.1|/3.14878e-78/HXXXD-type acyl-transferase-like protein [Arabidopsis thaliana]
Bra005557	309	1	20	0.445663170995724	9.20295932476728	4.36807220349637	Up	7.93184e-06	3.12869815084295e-05	GO:0044424//intracellular part	-	GO:0006950//response to stress;GO:0032446//protein modification by small protein conjugation	gi|297823061|ref|XP_002879413.1|/5.57438e-15/hypothetical protein ARALYDRAFT_321011 [Arabidopsis lyrata subsp. lyrata]
Bra017519	2451	1	20	0.0561851978121904	1.16022620618241	4.36807220349637	Up	7.93184e-06	3.12988837331981e-05	GO:0043231//intracellular membrane-bounded organelle	GO:0001071//nucleic acid binding transcription factor activity;GO:0003677//DNA binding	GO:0009755//hormone-mediated signaling pathway;GO:0006351//transcription, DNA-dependent;GO:0006950//response to stress	gi|334188232|ref|NP_199499.3|/0/homeobox-leucine zipper protein HDG5 [Arabidopsis thaliana]
Bra016012	945	8	159	1.16579826317611	23.9233118828117	4.35902706389337	Up	6.4226e-39	1.45351612218182e-37	-	-	-	gi|15219407|ref|NP_177464.1|/7.71217e-153/uncharacterized protein [Arabidopsis thaliana]
Bra011071	4239	40	785	1.29945666277592	26.3306891791953	4.34076485750064	Up	6.24844e-186	9.67357989651741e-184	GO:0043231//intracellular membrane-bounded organelle;GO:0043234//protein complex;GO:0043232	GO:0042623//ATPase activity, coupled;GO:0001071//nucleic acid binding transcription factor activity;GO:0003916//DNA topoisomerase activity;GO:0032559	GO:0006259//DNA metabolic process;GO:0006351//transcription, DNA-dependent	gi|297831176|ref|XP_002883470.1|/0/hypothetical protein ARALYDRAFT_898932 [Arabidopsis lyrata subsp. lyrata]
Bra038642	876	16	314	2.51524967740052	50.9661148084971	4.34076485750064	Up	2.6514e-75	1.23883281081081e-73	GO:0016020//membrane	GO:0046872//metal ion binding	GO:0006875//cellular metal ion homeostasis;GO:0006812//cation transport	gi|297788988|ref|XP_002862512.1|/7.5324e-59/hypothetical protein ARALYDRAFT_497416 [Arabidopsis lyrata subsp. lyrata]
Bra034009	1569	2	39	0.175538457409405	3.53425311736044	4.33154632747126	Up	2.2234e-10	1.42098503183405e-09	-	-	-	gi|297838527|ref|XP_002887145.1|/9.04695e-177/hypothetical protein ARALYDRAFT_475882 [Arabidopsis lyrata subsp. lyrata]
Bra034380	246	2	39	1.11959284420877	22.5416387851159	4.33154632747125	Up	2.2234e-10	1.42127693508628e-09	GO:0043231//intracellular membrane-bounded organelle	GO:0019887//protein kinase regulator activity;GO:0005488//binding;GO:0016772//transferase activity, transferring phosphorus-containing groups	GO:0006261//DNA-dependent DNA replication;GO:0007049//cell cycle;GO:0006796//phosphate-containing compound metabolic process	gi|15226297|ref|NP_180364.1|/9.73214e-36/cyclin-dependent kinases regulatory subunit 2 [Arabidopsis thaliana]
Bra026272	798	26	505	4.48678936814492	89.979685954468	4.32584396810707	Up	6.46028e-120	5.2764040167979e-118	GO:0044464//cell part	-	GO:0000902//cell morphogenesis;GO:0009827//plant-type cell wall modification;GO:0000003//reproduction	gi|256561133|gb|ACU86966.1|/2.09829e-134/expansin B1 [Raphanus sativus]
Bra022584	1719	49	949	3.92541365447717	78.495782296512	4.32169854151491	Up	9.03414e-224	1.73533560814815e-221	-	-	GO:0006970//response to osmotic stress;GO:0009755//hormone-mediated signaling pathway	gi|22327778|ref|NP_200043.2|/5.9643e-161/CAP160 protein [Arabidopsis thaliana]
Bra011506	1866	9	174	0.664195754844109	13.2584756445723	4.31916260301543	Up	3.2179e-42	7.89705143533123e-41	GO:0009536//plastid	GO:0031406//carboxylic acid binding;GO:0016616//oxidoreductase activity, acting on the CH-OH group of donors, NAD or NADP as acceptor;GO:0032559	GO:0009553//embryo sac development;GO:0006563//L-serine metabolic process	gi|297798490|ref|XP_002867129.1|/0/hypothetical protein ARALYDRAFT_491252 [Arabidopsis lyrata subsp. lyrata]
Bra038700	978	15	290	2.11211533493372	42.1614102807973	4.31916260301543	Up	1.958402e-69	8.28010236902174e-68	GO:0005618//cell wall	GO:0004857//enzyme inhibitor activity;GO:0005515//protein binding	GO:0023052//signaling	gi|260505503|gb|ACX42230.1|/7.82487e-180/polygalacturonase inhibitory protein [Brassica rapa subsp. campestris]
Bra000057	1467	7	135	0.657102548646046	13.0845756043854	4.31560478360224	Up	4.91892e-33	9.25994873321234e-32	-	-	-	gi|3395435|gb|AAC28767.1|/2.63057e-122/hypothetical protein [Arabidopsis thaliana]
Bra016460	1233	6	115	0.670121264416927	13.2614419953611	4.30667165883223	Up	2.71104e-28	4.38244897246753e-27	GO:0043231//intracellular membrane-bounded organelle	GO:0019887//protein kinase regulator activity	GO:0007049//cell cycle	gi|297850480|ref|XP_002893121.1|/0/CYCB2_3 [Arabidopsis lyrata subsp. lyrata]
Bra036303	1371	1	19	0.100444872237548	1.9704804593621	4.2940716220526	Up	1.541958e-05	5.86656670057464e-05	-	GO:0016747//transferase activity, transferring acyl groups other than amino-acyl groups	-	gi|297809969|ref|XP_002872868.1|/0/glycerol-3-phosphate acyltransferase 3 [Arabidopsis lyrata subsp. lyrata]
Bra020862	1509	2	38	0.182518117743775	3.58055495001383	4.2940716220526	Up	4.30894e-10	2.68063964254298e-09	GO:0044464//cell part	GO:0015291//secondary active transmembrane transporter activity	GO:0009628//response to abiotic stimulus;GO:0015893//drug transport	gi|312283285|dbj|BAJ34508.1|/0/unnamed protein product [Thellungiella halophila]
Bra010217	528	1	19	0.260814242116815	5.1165316473209	4.2940716220526	Up	1.541958e-05	5.86369901551998e-05	GO:0031225//anchored to membrane	GO:0046914//transition metal ion binding	-	gi|15236544|ref|NP_194912.1|/2.78685e-51/early nodulin-like protein 15 [Arabidopsis thaliana]
Bra017058	273	1	19	0.504431940797357	9.89570955965361	4.2940716220526	Up	1.541958e-05	5.86513250751742e-05	GO:0009536//plastid	-	GO:0048513//organ development	gi|18405136|ref|NP_565910.1|/4.71581e-30/protein rotundifolia like 8 [Arabidopsis thaliana]
Bra007742	1578	3	57	0.261805931250339	5.13598614027649	4.2940716220526	Up	1.350654e-14	1.15055163350671e-13	-	-	-	gi|15229432|ref|NP_191902.1|/3.41794e-107/uncharacterized protein [Arabidopsis thaliana]
Bra028426	1389	1	19	0.0991432108262625	1.94494507543948	4.2940716220526	Up	1.541958e-05	5.86441567391836e-05	-	GO:0008374//O-acyltransferase activity	GO:0009813//flavonoid biosynthetic process	gi|297805832|ref|XP_002870800.1|/2.95028e-160/hypothetical protein ARALYDRAFT_330573 [Arabidopsis lyrata subsp. lyrata]
Bra036134	579	3	57	0.71352290071336	13.9975580817898	4.2940716220526	Up	1.350654e-14	1.15086668050383e-13	GO:0043231//intracellular membrane-bounded organelle	-	GO:0000902//cell morphogenesis;GO:0009639//response to red or far red light	gi|297813085|ref|XP_002874426.1|/3.09378e-76/light-dependent short hypocotyls 1 [Arabidopsis lyrata subsp. lyrata]
Bra015658	2016	1	19	0.0683084919829755	1.34004400286976	4.2940716220526	Up	1.541958e-05	5.86298253225806e-05	-	GO:0004672//protein kinase activity;GO:0000166//nucleotide binding	-	gi|297839631|ref|XP_002887697.1|/0/kinase family protein [Arabidopsis lyrata subsp. lyrata]
Bra025822	1632	1	19	0.0843810783319109	1.65534847413323	4.29407162205259	Up	1.541958e-05	5.86584951638142e-05	GO:0042579//microbody	GO:0016491//oxidoreductase activity;GO:0016405//CoA-ligase activity	GO:0006725//cellular aromatic compound metabolic process;GO:0006950//response to stress;GO:0009694//jasmonic acid metabolic process	gi|15217956|ref|NP_173472.1|/0/4-coumarate--CoA ligase-like 2 [Arabidopsis thaliana]
Bra009807	882	1	19	0.156133695961087	3.06295772084516	4.29407162205259	Up	1.541958e-05	5.86226622406842e-05	-	-	-	gi|297807111|ref|XP_002871439.1|/1.57076e-96/hypothetical protein ARALYDRAFT_487909 [Arabidopsis lyrata subsp. lyrata]
Bra020292	666	2	37	0.413543302815852	7.89920675375858	4.25559747423796	Up	8.34102e-10	5.04187762937063e-09	-	-	-	gi|9758841|dbj|BAB09513.1|/4.74769e-80/unnamed protein product [Arabidopsis thaliana]
Bra004674	1110	11	203	1.36469289929231	26.0033346650755	4.25204840715689	Up	1.55938e-48	4.48058973591874e-47	-	GO:0001071//nucleic acid binding transcription factor activity	GO:0048827//phyllome development;GO:0003156//regulation of organ formation;GO:0006351//transcription, DNA-dependent;GO:0003006//developmental process involved in reproduction	gi|312283517|dbj|BAJ34624.1|/3.14697e-143/unnamed protein product [Thellungiella halophila]
Bra028274	2328	28	516	1.65630487777277	31.5153918938616	4.25001644197466	Up	4.62354e-121	3.81632142493369e-119	GO:0005576//extracellular region;GO:0031410//cytoplasmic vesicle	GO:0004175//endopeptidase activity;GO:0005515//protein binding	GO:0019538//protein metabolic process;GO:0044092//negative regulation of molecular function	gi|18423316|ref|NP_568765.1|/0/subtilase 1.3 [Arabidopsis thaliana]
Bra023032	2412	3	55	0.171280994822983	3.24221172728897	4.24254132141252	Up	5.0488e-14	4.14315818565401e-13	GO:0016020//membrane	GO:0030246//carbohydrate binding;GO:0004672//protein kinase activity;GO:0032559	GO:0006468//protein phosphorylation;GO:0008037//cell recognition	gi|297843960|ref|XP_002889861.1|/0/predicted protein [Arabidopsis lyrata subsp. lyrata]
Bra022407	1362	24	440	2.4266065169635	45.933713281768	4.24254132141252	Up	2.4399e-103	1.62928772961373e-101	-	GO:0016709//oxidoreductase activity, acting on paired donors, with incorporation or reduction of molecular oxygen, NADH or NADPH as one donor, and incorporation of one atom of oxygen;GO:0005506//iron ion binding	GO:0008152//metabolic process	gi|297834844|ref|XP_002885304.1|/0/CYP707A4 [Arabidopsis lyrata subsp. lyrata]
Bra009596	1761	4	73	0.312799363629026	5.89412701558136	4.23596866748903	Up	3.2147e-18	3.384135135318e-17	GO:0009536//plastid;GO:0015630//microtubule cytoskeleton	GO:0003676//nucleic acid binding;GO:0003774//motor activity;GO:0032559	GO:0006259//DNA metabolic process;GO:0007017//microtubule-based process	gi|7406433|emb|CAB85542.1|/0/kinesin-like protein [Arabidopsis thaliana]
Bra020606	1659	16	291	1.32812460361836	24.9403526077079	4.23101945151729	Up	9.9391e-69	4.140360291834e-67	-	GO:0004672//protein kinase activity;GO:0000166//nucleotide binding	-	gi|297813077|ref|XP_002874422.1|/0/hypothetical protein ARALYDRAFT_489646 [Arabidopsis lyrata subsp. lyrata]
Bra007821	537	7	127	1.79510137591015	33.6267907618103	4.22747387332357	Up	9.51876e-31	1.65941049680672e-29	GO:0031225//anchored to membrane	GO:0046914//transition metal ion binding	-	gi|297821881|ref|XP_002878823.1|/7.64115e-76/hypothetical protein ARALYDRAFT_481360 [Arabidopsis lyrata subsp. lyrata]
Bra005176	792	22	397	3.82527555104663	71.272388210049	4.21970768711467	Up	4.73244e-93	2.86505968715953e-91	GO:0044464//cell part	-	GO:0009725//response to hormone stimulus;GO:0000902//cell morphogenesis;GO:0009827//plant-type cell wall modification;GO:0009639//response to red or far red light	gi|312283155|dbj|BAJ34443.1|/1.685e-152/unnamed protein product [Thellungiella halophila]
Bra030385	2112	31	559	2.02131037640532	37.6334367217419	4.21865227106533	Up	2.32096e-130	2.05765336980057e-128	GO:0009532//plastid stroma;GO:0042579//microbody	GO:0046872//metal ion binding;GO:0016836//hydro-lyase activity	GO:0006996//organelle organization;GO:0052482;GO:0006568//tryptophan metabolic process;GO:0006970//response to osmotic stress	gi|297847634|ref|XP_002891698.1|/0/tsk-associating protein 1 [Arabidopsis lyrata subsp. lyrata]
Bra034813	453	2	36	0.607990816060391	11.2995275418004	4.21606911005133	Up	1.612648e-09	9.48268716250945e-09	GO:0043231//intracellular membrane-bounded organelle	GO:0016832//aldehyde-lyase activity	GO:0006732//coenzyme metabolic process	gi|297833962|ref|XP_002884863.1|/6.39808e-57/hypothetical protein ARALYDRAFT_478521 [Arabidopsis lyrata subsp. lyrata]
Bra040297	1044	1	18	0.131906053484366	2.45147795806301	4.21606911005133	Up	2.99138e-05	0.000109396830226819	-	-	-	gi|186509861|ref|NP_001118595.1|/8.50427e-103/uncharacterized protein [Arabidopsis thaliana]
Bra031727	1044	1	18	0.131906053484366	2.45147795806301	4.21606911005133	Up	2.99138e-05	0.000109383975135135	GO:0016020//membrane	GO:0004674//protein serine/threonine kinase activity;GO:0032559	GO:0010056;GO:0032989;GO:0010057;GO:0050794//regulation of cellular process;GO:0003006//developmental process involved in reproduction;GO:0006464//protein modification process	gi|297843938|ref|XP_002889850.1|/8.07449e-91/hypothetical protein ARALYDRAFT_888407 [Arabidopsis lyrata subsp. lyrata]
Bra009909	1254	5	90	0.549082614982769	10.2047168589226	4.21606911005133	Up	4.06386e-22	5.20194140189223e-21	GO:0044464//cell part	-	-	gi|42570541|ref|NP_850878.2|/0/Pectinacetylesterase family protein [Arabidopsis thaliana]
Bra017756	915	6	108	0.903015867788056	16.7825769719199	4.21606911005133	Up	2.71296e-26	4.06460709099663e-25	GO:0044464//cell part	GO:0030246//carbohydrate binding;GO:0043167//ion binding;GO:0015925	GO:0044238//primary metabolic process	gi|312283357|dbj|BAJ34544.1|/1.38511e-135/unnamed protein product [Thellungiella halophila]
Bra037367	1506	1	18	0.0914408498258158	1.69943093507157	4.21606911005133	Up	2.99138e-05	0.00010937112306427	-	GO:0046914//transition metal ion binding	-	gi|297814217|ref|XP_002874992.1|/0/zinc finger family protein [Arabidopsis lyrata subsp. lyrata]
Bra021794	1074	1	18	0.128221526850725	2.38300092012829	4.21606911005132	Up	2.99138e-05	0.000109422549476901	-	GO:0004672//protein kinase activity;GO:0032559	GO:0006464//protein modification process	gi|297826695|ref|XP_002881230.1|/1.88171e-161/MAPKKK17 [Arabidopsis lyrata subsp. lyrata]
Bra005719	1800	2	36	0.153011022041865	2.84371443135309	4.21606911005132	Up	1.612648e-09	9.47910473441632e-09	GO:0009536//plastid;GO:0015630//microtubule cytoskeleton	GO:0003676//nucleic acid binding;GO:0003774//motor activity;GO:0032559	GO:0006259//DNA metabolic process;GO:0007017//microtubule-based process	gi|30679610|ref|NP_195857.2|/0/kinesin family member 22 [Arabidopsis thaliana]
Bra032705	2139	2	36	0.128761028366226	2.39302757196613	4.21606911005132	Up	1.612648e-09	9.48089561005101e-09	-	GO:0016759//cellulose synthase activity	-	gi|172044781|sp|Q9T0L2.2|CSLAF_ARATH/1.08422e-154/RecName: Full=Probable mannan synthase 15; AltName: Full=Cellulose synthase-like protein A15; Short=AtCslA15
Bra004175	1062	1	18	0.129670357662598	2.40992748419753	4.21606911005132	Up	2.99138e-05	0.000109409688340386	-	GO:0008171//O-methyltransferase activity	GO:0006730//one-carbon metabolic process	gi|7657877|emb|CAB89183.1|/0/AtPP protein [Brassica napus var. napus]
Bra028896	1824	4	71	0.301995438240523	5.53464157417953	4.19589122811369	Up	1.19619e-17	1.2204275547541e-16	GO:0044464//cell part	GO:0046872//metal ion binding;GO:0016831//carboxy-lyase activity;GO:0019842//vitamin binding	GO:0006950//response to stress	gi|297806095|ref|XP_002870931.1|/0/hypothetical protein ARALYDRAFT_486945 [Arabidopsis lyrata subsp. lyrata]
Bra014647	4086	6	106	0.202217209746958	3.68861636959652	4.18910206245106	Up	1.007378e-25	1.48145503799622e-24	GO:0043231//intracellular membrane-bounded organelle	-	GO:0051276//chromosome organization;GO:0000087//M phase of mitotic cell cycle	gi|297820496|ref|XP_002878131.1|/0/binding protein [Arabidopsis lyrata subsp. lyrata]
Bra019878	2148	6	106	0.384664580552175	7.01661382037773	4.18910206245105	Up	1.007378e-25	1.48215548955083e-24	GO:0016020//membrane	GO:0004674//protein serine/threonine kinase activity;GO:0004871//signal transducer activity;GO:0032559	GO:0010056;GO:0007167//enzyme linked receptor protein signaling pathway;GO:0032989;GO:0010057;GO:0003006//developmental process involved in reproduction;GO:0006464//protein modification process	gi|297843938|ref|XP_002889850.1|/0/hypothetical protein ARALYDRAFT_888407 [Arabidopsis lyrata subsp. lyrata]
Bra017722	2862	5	88	0.240583367990354	4.37188801465884	4.18364763235895	Up	1.509434e-21	1.88561088767563e-20	-	-	-	gi|297802392|ref|XP_002869080.1|/0/hypothetical protein ARALYDRAFT_491090 [Arabidopsis lyrata subsp. lyrata]
Bra023702	1806	61	1073	4.65133173316633	84.4768988051458	4.18284113180265	Up	3.11916e-247	6.74041811666666e-245	GO:0030312//external encapsulating structure	GO:0043169//cation binding	GO:0006812//cation transport	gi|30687142|ref|NP_850851.1|/8.02339e-47/heavy metal transport/detoxification domain-containing protein [Arabidopsis thaliana]
Bra012445	2076	2	35	0.13266851622127	2.39715811891518	4.17542712555398	Up	3.1139e-09	1.79275375023127e-08	GO:0009536//plastid	-	-	gi|297851012|ref|XP_002893387.1|/6.92665e-98/T24P13.6 [Arabidopsis lyrata subsp. lyrata]
Bra024564	549	2	35	0.501675482104476	9.06466348791968	4.17542712555398	Up	3.1139e-09	1.79308549592894e-08	GO:0009536//plastid	GO:0005488//binding	GO:0006950//response to stress	gi|116668073|pdb|2I9Y|A/8.55205e-62/Chain A, Solution Structure Of Arabidopsis Thaliana Protein At1g70830, A Member Of The Major Latex Protein Family
Bra004529	510	2	35	0.54003890132423	9.75784363699589	4.17542712555398	Up	3.1139e-09	1.792422127266e-08	-	-	-	gi|30690428|ref|NP_850457.1|/2.04945e-24/uncharacterized protein [Arabidopsis thaliana]
Bra026120	1401	9	157	0.884646165980804	15.933731824498	4.17083985605832	Up	2.2837e-37	4.94875881615599e-36	GO:0043231//intracellular membrane-bounded organelle	GO:0005488//binding	GO:0006261//DNA-dependent DNA replication;GO:0007049//cell cycle	gi|562188|gb|AAA51659.1|/0/cyclin [Brassica napus]
Bra007184	1350	5	86	0.51003674013955	9.05775707764317	4.15048076842375	Up	5.59352e-21	6.81515878465153e-20	-	GO:0016757//transferase activity, transferring glycosyl groups	-	gi|15228174|ref|NP_191129.1|/0/UDP-glycosyltransferase-like protein [Arabidopsis thaliana]
Bra022603	867	17	291	2.70019450662115	47.7232352666522	4.14355661026695	Up	9.20934e-68	3.78568351545575e-66	GO:0044464//cell part	GO:0008171//O-methyltransferase activity;GO:0008169//C-methyltransferase activity	GO:0009607//response to biotic stimulus;GO:0006950//response to stress;GO:0044281//small molecule metabolic process;GO:0044237//cellular metabolic process;GO:0010038//response to metal ion	gi|15237696|ref|NP_196058.1|/1.23896e-122/S-adenosyl-L-methionine-dependent methyltransferase-like protein [Arabidopsis thaliana]
Bra032189	1281	11	187	1.18252077924626	20.756229456012	4.13360694985935	Up	5.55594e-44	1.42179063256579e-42	GO:0005618//cell wall	GO:0004180//carboxypeptidase activity;GO:0016753	GO:0019538//protein metabolic process;GO:0006725//cellular aromatic compound metabolic process	gi|24417488|gb|AAN60354.1|/0/unknown [Arabidopsis thaliana]
Bra030631	2763	3	51	0.149522171376415	2.62449214619992	4.13360694985935	Up	6.98048e-13	5.33182564162985e-12	GO:0016020//membrane	-	-	gi|18390595|ref|NP_563755.1|/0/ARM repeat superfamily protein [Arabidopsis thaliana]
Bra002210	1272	1	17	0.108262515595659	1.90028087000796	4.13360694985935	Up	5.79002e-05	0.000203012780123944	-	-	-	gi|359806276|ref|NP_001241217.1|/1.63529e-69/uncharacterized protein LOC100818868 precursor [Glycine max]
Bra008638	1518	1	17	0.0907179972580228	1.59233021518454	4.13360694985935	Up	5.79002e-05	0.000202967041072434	GO:0044464//cell part	GO:0046527//glucosyltransferase activity	-	gi|172044781|sp|Q9T0L2.2|CSLAF_ARATH/0/RecName: Full=Probable mannan synthase 15; AltName: Full=Cellulose synthase-like protein A15; Short=AtCslA15
Bra039333	861	3	51	0.479825504660901	8.42215075487849	4.13360694985935	Up	6.98048e-13	5.33051721815951e-12	GO:0015630//microtubule cytoskeleton;GO:0044427;GO:0031981//nuclear lumen	GO:0035174//histone serine kinase activity;GO:0032559	GO:0035404//histone-serine phosphorylation	gi|297828267|ref|XP_002882016.1|/1.29879e-148/ATAUR3 [Arabidopsis lyrata subsp. lyrata]
Bra026034	243	1	17	0.566707489043945	9.94714924547377	4.13360694985935	Up	5.79002e-05	0.000202921322626422	GO:0044464//cell part	GO:0003676//nucleic acid binding;GO:0001071//nucleic acid binding transcription factor activity	GO:0006351//transcription, DNA-dependent	gi|15219306|ref|NP_173109.1|/9.47843e-23/AP2/B3-like transcriptional factor family protein [Arabidopsis thaliana]
Bra005664	510	1	17	0.270019450662115	4.73952405225515	4.13360694985935	Up	5.79002e-05	0.000202898471126126	-	-	-	gi|116831449|gb|ABK28677.1|/7.27236e-30/unknown [Arabidopsis thaliana]
Bra036443	3072	2	34	0.0896548957276553	1.57367009547534	4.13360694985935	Up	6.00458e-09	3.36485720223303e-08	-	-	-	gi|297828838|ref|XP_002882301.1|/0/C2 domain-containing protein [Arabidopsis lyrata subsp. lyrata]
Bra006674	1515	7	119	0.636283457995875	11.1683834102646	4.13360694985935	Up	1.795902e-28	2.92132140282279e-27	-	-	-	gi|240256462|ref|NP_200829.5|/4.5785e-178/interactor of constitutive active ROPs 3 [Arabidopsis thaliana]
Bra023506	870	1	17	0.15828726418124	2.77834168580474	4.13360694985935	Up	5.79002e-05	0.000203035657381113	GO:0043231//intracellular membrane-bounded organelle	GO:0001071//nucleic acid binding transcription factor activity;GO:0003677//DNA binding	GO:0009725//response to hormone stimulus;GO:0010073//meristem maintenance;GO:0006351//transcription, DNA-dependent;GO:0003006//developmental process involved in reproduction;GO:0008283//cell proliferation	gi|225898917|dbj|BAH30589.1|/2.05919e-117/hypothetical protein [Arabidopsis thaliana]
Bra008717	867	1	17	0.158834970977715	2.78795532485597	4.13360694985935	Up	5.79002e-05	0.000202989908021631	GO:0043231//intracellular membrane-bounded organelle	GO:0001071//nucleic acid binding transcription factor activity;GO:0003677//DNA binding	GO:0009725//response to hormone stimulus;GO:0010073//meristem maintenance;GO:0006351//transcription, DNA-dependent;GO:0003006//developmental process involved in reproduction;GO:0008283//cell proliferation	gi|225898917|dbj|BAH30589.1|/6.81417e-113/hypothetical protein [Arabidopsis thaliana]
Bra002039	1530	2	34	0.180012967108077	3.15968270150343	4.13360694985935	Up	6.00458e-09	3.36546326440922e-08	-	GO:0016740//transferase activity	-	gi|297829696|ref|XP_002882730.1|/0/hypothetical protein ARALYDRAFT_478479 [Arabidopsis lyrata subsp. lyrata]
Bra033343	729	1	17	0.188902496347982	3.31571641515792	4.13360694985935	Up	5.79002e-05	0.000202944179274611	GO:0043231//intracellular membrane-bounded organelle	-	-	gi|18378999|ref|NP_563661.1|/5.08351e-97/uncharacterized protein [Arabidopsis thaliana]
Bra029334	588	14	237	3.27880761518282	57.309551040024	4.12753243544967	Up	2.60888e-55	8.55459724341412e-54	GO:0005911//cell-cell junction;GO:0005618//cell wall;GO:0031225//anchored to membrane	GO:0030247//polysaccharide binding	GO:0052386//cell wall thickening	gi|30697478|ref|NP_200921.2|/1.65547e-64/glucan endo-1,3-beta-glucosidase-like protein 2 [Arabidopsis thaliana]
Bra036958	648	11	186	2.33766839230627	40.8125682277527	4.12587130107975	Up	1.067158e-43	2.7174977613748e-42	-	-	GO:0050896//response to stimulus	gi|157849662|gb|ABV89614.1|/1.44221e-118/universal stress protein family protein [Brassica rapa]
Bra035670	753	26	437	4.75492419094242	82.5168131806972	4.11719385996852	Up	1.497482e-100	9.68786795758836e-99	GO:0031410//cytoplasmic vesicle;GO:0005618//cell wall	-	GO:0009607//response to biotic stimulus	gi|27373045|gb|AAO12209.1|/5.71782e-139/thaumatin-like cytokinin-binding protein [Brassica oleracea]
Bra022231	903	10	168	1.52502679775945	26.453157500959	4.11653343650041	Up	1.53221e-39	3.51876832324723e-38	-	-	-	gi|297834682|ref|XP_002885223.1|/1.12943e-105/hypothetical protein ARALYDRAFT_479252 [Arabidopsis lyrata subsp. lyrata]
Bra009763	777	121	2011	21.4451741317363	367.999338574714	4.10097823763977	Up	0	0	GO:0031090//organelle membrane	GO:0004091//carboxylesterase activity	GO:0006007//glucose catabolic process	gi|14009294|gb|AAK50346.1|/2.34806e-151/putative 6-phosphogluconolactonase [Brassica carinata]
Bra021953	3942	2	33	0.0698680465944589	1.19029142864855	4.09053822796746	Up	1.156234e-08	6.32888119824099e-08	GO:0009532//plastid stroma	GO:0005488//binding	GO:0033554//cellular response to stress;GO:0002218//activation of innate immune response;GO:0009639//response to red or far red light	gi|297791267|ref|XP_002863518.1|/0/predicted protein [Arabidopsis lyrata subsp. lyrata]
Bra015208	1449	12	197	1.14045482267229	19.3309780185148	4.08323342734423	Up	7.1525e-46	1.92203363557858e-44	GO:0044464//cell part	GO:0015291//secondary active transmembrane transporter activity	GO:0006950//response to stress;GO:0015893//drug transport	gi|312282617|dbj|BAJ34174.1|/0/unnamed protein product [Thellungiella halophila]
Bra006899	1041	5	82	0.661430931016708	11.2000280197384	4.08176801833973	Up	7.62496e-20	8.79768280608083e-19	-	-	-	gi|297819920|ref|XP_002877843.1|/4.929e-127/hypothetical protein ARALYDRAFT_485571 [Arabidopsis lyrata subsp. lyrata]
Bra016192	1500	21	344	1.9279388777275	32.6079254795154	4.08009144053235	Up	5.62904e-79	2.76284647823344e-77	GO:0009536//plastid	GO:0004553//hydrolase activity, hydrolyzing O-glycosyl compounds	GO:0009825//multidimensional cell growth;GO:0044238//primary metabolic process	gi|15223222|ref|NP_177228.1|/0/endoglucanase 8 [Arabidopsis thaliana]
Bra003846	2118	3	49	0.195056543679431	3.2894713677125	4.07589145200307	Up	2.58056e-12	1.89525291668633e-11	GO:0043231//intracellular membrane-bounded organelle	GO:0001071//nucleic acid binding transcription factor activity;GO:0003677//DNA binding	GO:0006351//transcription, DNA-dependent;GO:0000904//cell morphogenesis involved in differentiation	gi|76782208|gb|ABA54874.1|/0/baby boom interacting protein 1A [Brassica napus]
Bra027735	1863	42	683	3.104571461719	52.1271324909866	4.06956845412034	Up	5.84856e-155	6.79087649552239e-153	GO:0044464//cell part	GO:0016798//hydrolase activity, acting on glycosyl bonds;GO:0005488//binding	GO:0044238//primary metabolic process	gi|15217630|ref|NP_176621.1|/0/endoglucanase 6 [Arabidopsis thaliana]
Bra005384	1866	8	130	0.590396226528097	9.90575766548504	4.06851192163747	Up	1.178716e-30	2.046835071875e-29	GO:0044464//cell part	GO:0016879//ligase activity, forming carbon-nitrogen bonds	GO:0006220//pyrimidine nucleotide metabolic process	gi|297826961|ref|XP_002881363.1|/0/predicted protein [Arabidopsis lyrata subsp. lyrata]
Bra034878	1962	5	81	0.350942711105195	5.87005272527014	4.06406601660627	Up	1.46277e-19	1.65944137294933e-18	-	-	-	gi|297790504|ref|XP_002863137.1|/0/hypothetical protein ARALYDRAFT_497045 [Arabidopsis lyrata subsp. lyrata]
Bra031889	300	6	97	2.75419839675357	45.9733833068749	4.06109445007498	Up	3.59946e-23	4.84673285504111e-22	-	-	-	gi|297797527|ref|XP_002866648.1|/2.34952e-37/hypothetical protein ARALYDRAFT_496726 [Arabidopsis lyrata subsp. lyrata]
Bra033532	408	4	64	1.35009725331057	22.3036425988478	4.04614410860902	Up	1.161638e-15	1.05602837522641e-14	-	-	-	-
Bra021523	1050	5	80	0.655761523036565	10.8331978337261	4.04614410860902	Up	2.80428e-19	3.14010741417776e-18	-	-	-	gi|15231759|ref|NP_188014.1|/8.0869e-77/uncharacterized protein [Arabidopsis thaliana]
Bra028281	1482	1	16	0.0929216733047764	1.53506851894904	4.04614410860901	Up	0.0001117886	0.000375947006895061	-	-	-	gi|297792505|ref|XP_002864137.1|/6.56882e-121/predicted protein [Arabidopsis lyrata subsp. lyrata]
Bra006477	4128	1	16	0.033359961200988	0.551107447936645	4.04614410860901	Up	0.0001117886	0.000375865764970286	-	-	-	gi|297807897|ref|XP_002871832.1|/1.04292e-175/hypothetical protein ARALYDRAFT_909888 [Arabidopsis lyrata subsp. lyrata]
Bra037265	1230	2	32	0.223918568841754	3.69914072371134	4.04614410860901	Up	2.2231e-08	1.18132557718579e-07	-	GO:0019887//protein kinase regulator activity;GO:0005488//binding	GO:0007049//cell cycle	gi|728519|emb|CAA83275.1|/2.18865e-164/cyclin 2a protein [Arabidopsis thaliana]
Bra003782	594	1	16	0.231834881881614	3.82991842606477	4.04614410860901	Up	0.0001117886	0.000376068935654054	GO:0043231//intracellular membrane-bounded organelle	GO:0016772//transferase activity, transferring phosphorus-containing groups;GO:0005488//binding;GO:0004871//signal transducer activity	GO:0006796//phosphate-containing compound metabolic process;GO:0009743//response to carbohydrate stimulus;GO:0048511//rhythmic process;GO:0009755//hormone-mediated signaling pathway;GO:0006351//transcription, DNA-dependent;GO:0032502//developmental process;GO:0009639//response to red or far red light	gi|297842233|ref|XP_002888998.1|/7.36271e-68/hypothetical protein ARALYDRAFT_316423 [Arabidopsis lyrata subsp. lyrata]
Bra024736	1119	10	160	1.23065165181125	20.3303980793787	4.04614410860901	Up	2.79882e-37	6.03978368654646e-36	GO:0005576//extracellular region;GO:0030312//external encapsulating structure;GO:0009536//plastid	GO:0004175//endopeptidase activity;GO:0005488//binding	GO:0019538//protein metabolic process;GO:0006970//response to osmotic stress	gi|312282059|dbj|BAJ33895.1|/0/unnamed protein product [Thellungiella halophila]
Bra004082	1995	20	320	1.38055057481382	22.8067322815285	4.04614410860901	Up	3.88496e-73	1.75971157612809e-71	GO:0043231//intracellular membrane-bounded organelle;GO:0044427	GO:0046914//transition metal ion binding;GO:0005515//protein binding;GO:0000166//nucleotide binding;GO:0019787//small conjugating protein ligase activity;GO:0003690//double-stranded DNA binding	GO:0006346//methylation-dependent chromatin silencing;GO:0031055//chromatin remodeling at centromere;GO:0003006//developmental process involved in reproduction;GO:0032776//DNA methylation on cytosine;GO:0032446//protein modification by small protein conjugation	gi|297837707|ref|XP_002886735.1|/0/hypothetical protein ARALYDRAFT_315436 [Arabidopsis lyrata subsp. lyrata]
Bra022653	1470	1	16	0.0936802175766521	1.54759969053229	4.04614410860901	Up	0.0001117886	0.000375987641028967	-	GO:0016411//acylglycerol O-acyltransferase activity	-	gi|297796175|ref|XP_002865972.1|/0/hypothetical protein ARALYDRAFT_918418 [Arabidopsis lyrata subsp. lyrata]
Bra038704	1854	1	16	0.0742771951659539	1.2270612433023	4.04614410860901	Up	0.0001117886	0.000376028283947681	GO:0005618//cell wall	GO:0016753	GO:0006725//cellular aromatic compound metabolic process	gi|15230430|ref|NP_187828.1|/3.91402e-105/serine carboxypeptidase-like 17 [Arabidopsis thaliana]
Bra003580	687	1	16	0.200451120578863	3.31145785310403	4.04614410860901	Up	0.0001117886	0.000375906381543117	-	-	-	gi|105830048|gb|ABF74712.1|/2.95876e-96/At1g80690 [Arabidopsis thaliana]
Bra032889	1020	1183	18887	159.716505066641	2632.80561102773	4.04301569290865	Up	0	0	GO:0044464//cell part	-	GO:0009719	gi|145324054|ref|NP_001077616.1|/9.17252e-62/arabinogalactan protein 31 [Arabidopsis thaliana]
Bra034170	771	16	255	2.85779340778581	47.0264059659558	4.04049754546787	Up	1.59552e-58	5.53504920401338e-57	-	GO:0016787//hydrolase activity	GO:0044238//primary metabolic process	gi|297833908|ref|XP_002884836.1|/2.83528e-141/CPRD49 [Arabidopsis lyrata subsp. lyrata]
Bra016949	1605	21	331	1.80181203525935	29.3230366597468	4.02451409263746	Up	2.60924e-75	1.22096737323308e-73	GO:0031224//intrinsic to membrane;GO:0031090//organelle membrane	GO:0005275//amine transmembrane transporter activity	-	gi|297827755|ref|XP_002881760.1|/0/amino acid transporter family protein [Arabidopsis lyrata subsp. lyrata]
Bra025923	732	26	406	4.89133595051864	78.8625723449012	4.01104030765309	Up	8.37332e-92	5.01078791846154e-90	GO:0044464//cell part	-	GO:0009607//response to biotic stimulus	gi|2749943|gb|AAB95118.1|/1.99205e-133/pathogenesis-related group 5 protein [Brassica rapa]
Bra024870	576	7	109	1.6735580535829	26.9066730049902	4.00697351132833	Up	1.205546e-25	1.76454282351834e-24	GO:0043231//intracellular membrane-bounded organelle;GO:0000785//chromatin	GO:0003676//nucleic acid binding	GO:0006351//transcription, DNA-dependent;GO:0034728//nucleosome organization	gi|6651027|gb|AAF22135.1|AF127919_1/8.25043e-45/high mobility group protein I/Y [Brassica napus]
Bra038541	546	21	326	5.29653537837225	84.8947714854494	4.00255484006133	Up	6.6547e-74	3.06332773076923e-72	GO:0009534//chloroplast thylakoid;GO:0031090//organelle membrane	-	-	gi|297825099|ref|XP_002880432.1|/2.68501e-92/lipid-associated family protein [Arabidopsis lyrata subsp. lyrata]
Bra039127	1077	2	31	0.255728727646571	4.09262522618133	4.00034041899589	Up	4.26758e-08	2.19501742876033e-07	GO:0043231//intracellular membrane-bounded organelle	GO:0003676//nucleic acid binding;GO:0001071//nucleic acid binding transcription factor activity	GO:0009725//response to hormone stimulus;GO:0006261//DNA-dependent DNA replication;GO:0008283//cell proliferation;GO:0010948	gi|22330789|ref|NP_186782.2|/3.35901e-134/DP-E2F-like protein 3 [Arabidopsis thaliana]
Bra004811	1332	2	31	0.206771651407926	3.30912715360157	4.00034041899589	Up	4.26758e-08	2.19538030153744e-07	GO:0005874//microtubule	GO:0015631//tubulin binding	GO:0003006//developmental process involved in reproduction;GO:0009791//post-embryonic development;GO:0007349//cellularization;GO:0009987//cellular process	gi|15224831|ref|NP_181947.1|/3.45951e-126/uncharacterized protein [Arabidopsis thaliana]
Bra021164	978	2	31	0.281615377991163	4.50690937484385	4.00034041899588	Up	4.26758e-08	2.19465467592134e-07	-	GO:0016811//hydrolase activity, acting on carbon-nitrogen (but not peptide) bonds, in linear amides	GO:0009057//macromolecule catabolic process	gi|297830200|ref|XP_002882982.1|/6.41601e-174/hypothetical protein ARALYDRAFT_479069 [Arabidopsis lyrata subsp. lyrata]
Bra000142	498	4	62	1.10610377379662	17.7018368216759	4.00034041899588	Up	4.26272e-15	3.73970456611221e-14	GO:0005618//cell wall	-	GO:0000902//cell morphogenesis;GO:0009827//plant-type cell wall modification	gi|15225530|ref|NP_181500.1|/8.67754e-86/expansin A4 [Arabidopsis thaliana]
Bra005911	480	41	634	11.7627223194684	187.80364057061	3.99693113413033	Up	4.31854e-142	4.36312752337662e-140	-	-	GO:0006950//response to stress	gi|63020472|gb|AAY26119.1|/2.4821e-39/group 1 LEA protein [Sisymbrium irio]
Bra026405	1710	5	77	0.402660584320698	6.40251494778327	3.99100255441655	Up	1.967552e-18	2.1032732097561e-17	GO:0055028//cortical microtubule	GO:0015631//tubulin binding	GO:0022403;GO:0030865//cortical cytoskeleton organization;GO:0031112	gi|297799316|ref|XP_002867542.1|/0/microtubule associated protein family protein [Arabidopsis lyrata subsp. lyrata]
Bra016076	3375	8	123	0.326423513689312	5.18187963046563	3.98865861394825	Up	1.108596e-28	1.81564685936842e-27	-	GO:0003774//motor activity;GO:0000166//nucleotide binding	-	gi|334183851|ref|NP_001185378.1|/0/Di-glucose binding protein with Kinesin motor domain [Arabidopsis thaliana]
Bra037553	1068	4	61	0.515767490028759	8.12109458392034	3.9768814461719	Up	8.15478e-15	7.01965267053942e-14	-	GO:0016411//acylglycerol O-acyltransferase activity	-	gi|145332637|ref|NP_001078184.1|/0/lysocardiolipin and lysophospholipid acyltransferase [Arabidopsis thaliana]
Bra004073	1224	17	259	1.91263777552331	30.086684547404	3.97548955504523	Up	9.86924e-59	3.43524620044743e-57	GO:0044464//cell part	GO:0016837//carbon-oxygen lyase activity, acting on polysaccharides	-	gi|297838523|ref|XP_002887143.1|/0/pectate lyase family protein [Arabidopsis lyrata subsp. lyrata]
Bra002454	2178	10	152	0.632276950586219	9.92297046753144	3.97214352716523	Up	4.99714e-35	9.95524984122919e-34	-	-	GO:0032958//inositol phosphate biosynthetic process	gi|297793633|ref|XP_002864701.1|/0/hypothetical protein ARALYDRAFT_496224 [Arabidopsis lyrata subsp. lyrata]
Bra023679	1434	5	76	0.480160111010037	7.53564493663998	3.97214352716523	Up	3.7612e-18	3.93812320323015e-17	GO:0016020//membrane	GO:0004672//protein kinase activity;GO:0032559	GO:0006464//protein modification process	gi|15238840|ref|NP_197351.1|/0/protein kinase family protein [Arabidopsis thaliana]
Bra030898	921	1	15	0.149522171376415	2.31572836429405	3.95303470421754	Up	0.000215232	0.000694122642346357	-	-	-	gi|297847828|ref|XP_002891795.1|/9.31122e-47/hypothetical protein ARALYDRAFT_474551 [Arabidopsis lyrata subsp. lyrata]
Bra040689	1080	11	165	1.40260103538376	21.7228185728361	3.95303470421753	Up	8.90522e-38	1.96255407903683e-36	-	GO:0005515//protein binding;GO:0008171//O-methyltransferase activity	GO:0006730//one-carbon metabolic process	gi|14194165|gb|AAK56277.1|AF367289_1/0/AT3g53140/T4D2_70 [Arabidopsis thaliana]
Bra024688	1623	1	15	0.0848489955869862	1.31410093870291	3.95303470421753	Up	0.000215232	0.000693906897637795	-	-	-	gi|297845524|ref|XP_002890643.1|/0/predicted protein [Arabidopsis lyrata subsp. lyrata]
Bra033947	792	1	15	0.17387616141121	2.69291139332679	3.95303470421753	Up	0.000215232	0.000694266546698455	-	-	-	gi|297838591|ref|XP_002887177.1|/1.55256e-89/hypothetical protein ARALYDRAFT_475952 [Arabidopsis lyrata subsp. lyrata]
Bra017306	1650	1	15	0.0834605574773809	1.29259746879686	3.95303470421753	Up	0.000215232	0.000694338521252333	-	-	-	gi|240254624|ref|NP_181678.5|/6.15642e-06/uncharacterized protein [Arabidopsis thaliana]
Bra031241	423	7	105	2.27888756232565	35.2943280487086	3.95303470421753	Up	1.605916e-24	2.26429062473946e-23	GO:0009536//plastid	-	-	gi|9293996|dbj|BAB01899.1|/7.74791e-25/unnamed protein product [Arabidopsis thaliana]
Bra040188	594	2	30	0.463669763763227	7.18109704887144	3.95303470421753	Up	8.17856e-08	4.07787902707899e-07	GO:0043231//intracellular membrane-bounded organelle	-	GO:0000902//cell morphogenesis;GO:0009639//response to red or far red light	gi|15229310|ref|NP_187101.1|/1.63265e-83/uncharacterized protein [Arabidopsis thaliana]
Bra027359	1131	5	75	0.608797169927845	9.42876137716542	3.95303470421753	Up	7.18452e-18	7.4151871761194e-17	GO:0005618//cell wall;GO:0005840//ribosome;GO:0009526//plastid envelope;GO:0042579//microbody;GO:0031090//organelle membrane;GO:0005576//extracellular region;GO:0005773//vacuole	GO:0005488//binding;GO:0016788//hydrolase activity, acting on ester bonds	GO:0006952//defense response;GO:0051707//response to other organism;GO:0019759	gi|226444213|gb|ACO57703.1|/0/epithiospecifier modifier [Brassica napus]
Bra010802	1002	1	15	0.137435049738202	2.12852876598285	3.95303470421753	Up	0.000215232	0.000693763142324425	-	GO:0046914//transition metal ion binding;GO:0045543	GO:0008152//metabolic process;GO:0009639//response to red or far red light	gi|297845928|ref|XP_002890845.1|/3.17739e-168/ATGA2OX2 [Arabidopsis lyrata subsp. lyrata]
Bra025884	2247	3	45	0.183858370944831	2.84751111283687	3.95303470421753	Up	3.48066e-11	2.36435664440079e-10	GO:0005618//cell wall;GO:0043231//intracellular membrane-bounded organelle;GO:0016020//membrane	GO:0005488//binding;GO:0004672//protein kinase activity	GO:0006952//defense response;GO:0051707//response to other organism;GO:0000902//cell morphogenesis;GO:0005975//carbohydrate metabolic process;GO:0007165//signal transduction;GO:0048528//post-embryonic root development;GO:0006884//cell volume homeostasis;GO:0010033//response to organic substance;GO:0006464//protein modification process	gi|18394970|ref|NP_564137.1|/0/wall-associated receptor kinase 1 [Arabidopsis thaliana]
Bra021952	2484	1	15	0.055438776102125	0.858609429756367	3.95303470421753	Up	0.000215232	0.000693835012534963	GO:0031090//organelle membrane	GO:0003676//nucleic acid binding	GO:0042742//defense response to bacterium;GO:0033554//cellular response to stress	gi|15234300|ref|NP_195337.1|/4.8947e-162/putative TIR-NBS-LRR class disease resistance protein [Arabidopsis thaliana]
Bra012909	987	1	15	0.139523728305652	2.16087722747195	3.95303470421753	Up	0.000215232	0.00069405071253886	-	GO:0005488//binding	GO:0007049//cell cycle;GO:0008283//cell proliferation	gi|297819688|ref|XP_002877727.1|/5.77029e-130/CYCD3_3 [Arabidopsis lyrata subsp. lyrata]
Bra040590	762	1	15	0.180721679577006	2.79893152692233	3.95303470421753	Up	0.000215232	0.00069397879763755	-	-	-	gi|3695382|gb|AAC62785.1|/2.30655e-10/F11O4.11 [Arabidopsis thaliana]
Bra029288	894	2	30	0.308075883305769	4.77133293851189	3.95303470421753	Up	8.17856e-08	4.07853253333333e-07	GO:0043231//intracellular membrane-bounded organelle	GO:0005488//binding	GO:0006915//apoptotic process	gi|312282623|dbj|BAJ34177.1|/3.23107e-105/unnamed protein product [Thellungiella halophila]
Bra001832	1857	1	15	0.0741571996971882	1.14851148277588	3.95303470421752	Up	0.000215232	0.000694194587064677	GO:0009536//plastid	GO:0016903//oxidoreductase activity, acting on the aldehyde or oxo group of donors;GO:0016744	GO:0006772//thiamine metabolic process;GO:0006090//pyruvate metabolic process;GO:0006779//porphyrin-containing compound biosynthetic process;GO:0006721//terpenoid metabolic process	gi|297804692|ref|XP_002870230.1|/0/hypothetical protein ARALYDRAFT_493326 [Arabidopsis lyrata subsp. lyrata]
Bra015142	399	5	75	1.72568821851728	26.7266393924162	3.95303470421752	Up	7.18452e-18	7.4127285596817e-17	-	GO:0005488//binding	GO:0009725//response to hormone stimulus;GO:0006970//response to osmotic stress;GO:0009743//response to carbohydrate stimulus;GO:0006714	gi|349806866|gb|AEQ19306.1|/7.65794e-57/RING zinc finger protein [Brassica napus]
Bra017852	1671	26	389	2.14270371979632	33.1000871872038	3.94933073545411	Up	4.94904e-87	2.78488655913201e-85	GO:0043231//intracellular membrane-bounded organelle	GO:0003676//nucleic acid binding;GO:0001071//nucleic acid binding transcription factor activity	GO:0006351//transcription, DNA-dependent;GO:0008283//cell proliferation;GO:0009653//anatomical structure morphogenesis;GO:0019953//sexual reproduction	gi|76365507|gb|ABA42146.1|/0/aintegumenta [Brassica napus]
Bra036780	1233	9	134	1.00518189662539	15.4524628467686	3.94230829762447	Up	7.1261e-31	1.24718773790776e-29	-	-	-	gi|297816434|ref|XP_002876100.1|/6.67467e-129/hypothetical protein ARALYDRAFT_485526 [Arabidopsis lyrata subsp. lyrata]
Bra003526	2715	232	3446	11.7674774962584	180.468507006312	3.93887009970638	Up	0	0	GO:0009532//plastid stroma;GO:0009534//chloroplast thylakoid	GO:0046914//transition metal ion binding;GO:0016702//oxidoreductase activity, acting on single donors with incorporation of molecular oxygen, incorporation of two atoms of oxygen	GO:0051707//response to other organism;GO:0006633//fatty acid biosynthetic process;GO:0009694//jasmonic acid metabolic process;GO:0009719;GO:0006950//response to stress	gi|297815662|ref|XP_002875714.1|/0/hypothetical protein ARALYDRAFT_484907 [Arabidopsis lyrata subsp. lyrata]
Bra026276	732	5	74	0.940641528945892	14.3739663879869	3.9336693793506	Up	1.37129e-17	1.39222845742251e-16	GO:0043231//intracellular membrane-bounded organelle;GO:0044444//cytoplasmic part	GO:0003676//nucleic acid binding	GO:0010075//regulation of meristem growth;GO:0009909//regulation of flower development	gi|18417145|ref|NP_567799.1|/2.06144e-130/protein ULTRAPETALA 1 [Arabidopsis thaliana]
Bra007569	1272	10	147	1.08262515595659	16.4318404641865	3.92388835855802	Up	1.26062e-33	2.42447300123609e-32	GO:0031225//anchored to membrane;GO:0005576//extracellular region;GO:0005618//cell wall;GO:0031410//cytoplasmic vesicle	-	-	gi|297820940|ref|XP_002878353.1|/1.82388e-153/AT3g60900/T4C21_310 [Arabidopsis lyrata subsp. lyrata]
Bra012742	504	3	44	0.819701903795706	12.4130391844778	3.92061322652515	Up	6.6504e-11	4.41911482383088e-10	-	GO:0005488//binding	GO:0006351//transcription, DNA-dependent	gi|297800552|ref|XP_002868160.1|/5.33215e-54/hypothetical protein ARALYDRAFT_329901 [Arabidopsis lyrata subsp. lyrata]
Bra013731	1383	50	733	4.97866666079821	75.3594605271806	3.9199573069681	Up	1.170258e-161	1.43370426944882e-159	-	-	-	gi|15236607|ref|NP_194111.1|/3.71852e-147/HMG (high mobility group) box protein [Arabidopsis thaliana]
Bra006273	771	139	2032	24.8270802301392	374.735909501263	3.91588772265767	Up	0	0	GO:0044464//cell part	GO:0005488//binding	-	gi|312283501|dbj|BAJ34616.1|/7.95754e-35/unnamed protein product [Thellungiella halophila]
Bra018896	1086	37	540	4.69177443277542	70.7000825474525	3.91350634003089	Up	2.20834e-119	1.78956052395833e-117	GO:0043231//intracellular membrane-bounded organelle	GO:0001071//nucleic acid binding transcription factor activity	GO:0006351//transcription, DNA-dependent	gi|297852830|ref|XP_002894296.1|/3.62619e-144/basic helix-loop-helix family protein [Arabidopsis lyrata subsp. lyrata]
Bra007293	1110	23	334	2.85344878942938	42.7838117149519	3.90628644502605	Up	2.44568e-74	1.13758849387145e-72	GO:0005618//cell wall;GO:0043231//intracellular membrane-bounded organelle;GO:0016020//membrane	GO:0016843	GO:0009820//alkaloid metabolic process	gi|312281991|dbj|BAJ33861.1|/0/unnamed protein product [Thellungiella halophila]
Bra019305	2700	2	29	0.10200734802791	1.52717997239333	3.90412510373659	Up	1.564586e-07	7.55653998882508e-07	GO:0043231//intracellular membrane-bounded organelle;GO:0031224//intrinsic to membrane	GO:0004872//receptor activity;GO:0016462//pyrophosphatase activity;GO:0032559	GO:0006952//defense response;GO:0012501//programmed cell death;GO:0023052//signaling	gi|15236503|ref|NP_194075.1|/0/TIR-NBS class of disease resistance protein [Arabidopsis thaliana]
Bra031852	1077	3	43	0.383593091469857	5.67686724921926	3.88744636258995	Up	1.269026e-10	8.27873188008386e-10	GO:0043231//intracellular membrane-bounded organelle	GO:0001071//nucleic acid binding transcription factor activity	GO:0006351//transcription, DNA-dependent	gi|21537346|gb|AAM61687.1|/1.65934e-149/unknown [Arabidopsis thaliana]
Bra004004	1041	23	328	3.04258228267686	44.8001120789536	3.88013415717008	Up	1.155716e-72	5.18207067550432e-71	-	GO:0005488//binding	GO:0009755//hormone-mediated signaling pathway	gi|18409228|ref|NP_564956.1|/4.20179e-102/Ninja-family protein AFP1 [Arabidopsis thaliana]
Bra017222	756	169	2371	30.7843603869943	445.9290288848	3.85654461980883	Up	0	0	GO:0031224//intrinsic to membrane;GO:0000325//plant-type vacuole;GO:0000322;GO:0009526//plastid envelope;GO:0031090//organelle membrane	GO:0005372//water transmembrane transporter activity;GO:0042887	GO:0055085//transmembrane transport;GO:0010476//gibberellin mediated signaling pathway;GO:0015840//urea transport;GO:0042044//fluid transport	gi|21284370|gb|AAB51393.2|/2.19444e-130/tonoplast intrinsic protein bobTIP26-1 [Brassica oleracea var. botrytis]
Bra031647	2064	2	28	0.133439844803952	1.92887606777826	3.85349903066662	Up	2.98746e-07	1.40534815238095e-06	-	-	-	gi|297843680|ref|XP_002889721.1|/0/EMB3001 [Arabidopsis lyrata subsp. lyrata]
Bra040483	957	2	28	0.287795025784072	4.16008380762207	3.85349903066661	Up	2.98746e-07	1.4055606332023e-06	-	-	GO:0006351//transcription, DNA-dependent	gi|297824767|ref|XP_002880266.1|/3.35403e-103/hypothetical protein ARALYDRAFT_904152 [Arabidopsis lyrata subsp. lyrata]
Bra012146	1065	4	56	0.517220356197854	7.47643230778277	3.85349903066661	Up	2.0593e-13	1.62684177202336e-12	GO:0043231//intracellular membrane-bounded organelle	GO:0005488//binding	GO:0007049//cell cycle;GO:0008283//cell proliferation	gi|297797653|ref|XP_002866711.1|/6.39925e-154/CYCD3_2 [Arabidopsis lyrata subsp. lyrata]
Bra000970	1965	3	42	0.210244152423937	3.03908412511017	3.85349903066661	Up	2.41826e-10	1.54014356692591e-09	-	GO:0003676//nucleic acid binding;GO:0001071//nucleic acid binding transcription factor activity	-	gi|297810131|ref|XP_002872949.1|/0/F6N23.22 protein [Arabidopsis lyrata subsp. lyrata]
Bra009552	783	2	28	0.351749475958311	5.08454687598253	3.85349903066661	Up	2.98746e-07	1.40513573579202e-06	-	-	-	gi|15242617|ref|NP_195926.1|/7.20954e-15/uncharacterized protein [Arabidopsis thaliana]
Bra008630	552	6	83	1.49684695475738	21.3793748009336	3.83622103923478	Up	3.06314e-19	3.42257775655296e-18	-	-	-	gi|21553926|gb|AAM63009.1|/1.51796e-90/unknown [Arabidopsis thaliana]
Bra000575	1557	38	525	3.36093574427218	47.9431623783035	3.83439020771891	Up	2.55366e-114	1.98166563291771e-112	GO:0009536//plastid;GO:0031090//organelle membrane;GO:0005576//extracellular region	GO:0051219//phosphoprotein binding	GO:0048827//phyllome development;GO:0043401//steroid hormone mediated signaling pathway;GO:0010038//response to metal ion	gi|297821511|ref|XP_002878638.1|/0/hypothetical protein ARALYDRAFT_481147 [Arabidopsis lyrata subsp. lyrata]
Bra007080	411	5	69	1.67530316104232	23.87059559165	3.83274047049982	Up	3.4308e-16	3.21855997588182e-15	GO:0031981//nuclear lumen;GO:0000785//chromatin	GO:0003676//nucleic acid binding	GO:0006952//defense response;GO:0009908//flower development;GO:0009266//response to temperature stimulus;GO:0034728//nucleosome organization	gi|15232536|ref|NP_191019.1|/2.95938e-61/histone H2A [Arabidopsis thaliana]
Bra029992	1059	10	138	1.30037695786288	18.5284509691561	3.83274047049981	Up	4.09518e-31	7.215957601359e-30	GO:0043231//intracellular membrane-bounded organelle	GO:0005488//binding	GO:0007049//cell cycle;GO:0008283//cell proliferation	gi|15229665|ref|NP_190576.1|/1.04809e-148/cyclin-D3-3 [Arabidopsis thaliana]
Bra019208	2709	3	41	0.152502679775945	2.15194336813357	3.81873361250594	Up	4.60178e-10	2.85369051494619e-09	GO:0042575	GO:0003676//nucleic acid binding;GO:0016462//pyrophosphatase activity;GO:0032559;GO:0034061	GO:0006259//DNA metabolic process	gi|186513260|ref|NP_194210.2|/0/AAA-type ATPase family protein [Arabidopsis thaliana]
Bra004421	312	3	41	1.32413384459306	18.6846621290828	3.81873361250594	Up	4.60178e-10	2.85312193743774e-09	GO:0031224//intrinsic to membrane	GO:0005488//binding	GO:0009628//response to abiotic stimulus	gi|297828509|ref|XP_002882137.1|/3.99487e-13/hypothetical protein ARALYDRAFT_904270 [Arabidopsis lyrata subsp. lyrata]
Bra009591	1698	3	41	0.243303745296252	3.4332241367926	3.81873361250594	Up	4.60178e-10	2.85255358645418e-09	-	GO:0003774//motor activity;GO:0000166//nucleotide binding	-	gi|297833798|ref|XP_002884781.1|/0/hypothetical protein ARALYDRAFT_478343 [Arabidopsis lyrata subsp. lyrata]
Bra004399	696	5	68	0.989295401132748	13.8917084290237	3.81167885497199	Up	6.51484e-16	6.00677899614815e-15	-	GO:0003676//nucleic acid binding;GO:0001071//nucleic acid binding transcription factor activity	GO:0006950//response to stress;GO:0010467//gene expression	gi|15222382|ref|NP_177118.1|/2.18328e-86/zinc finger homeodomain 1 [Arabidopsis thaliana]
Bra018615	924	11	149	1.63940380759141	22.9282170060395	3.80588101043388	Up	2.5979e-33	4.94443132721713e-32	GO:0044444//cytoplasmic part;GO:0016020//membrane	GO:0005515//protein binding	GO:0016044//cellular membrane organization;GO:0015031//protein transport	gi|297849162|ref|XP_002892462.1|/1.66701e-128/SYP111 [Arabidopsis lyrata subsp. lyrata]
Bra006102	2538	2	27	0.10851845534884	1.51261405923037	3.80103161077249	Up	5.69286e-07	2.59447008611599e-06	GO:0043231//intracellular membrane-bounded organelle	GO:0003712//transcription cofactor activity;GO:0001071//nucleic acid binding transcription factor activity	GO:0006351//transcription, DNA-dependent;GO:0010564//regulation of cell cycle process	gi|18416582|ref|NP_568249.1|/0/myb domain protein 3r-4 [Arabidopsis thaliana]
Bra017928	1170	8	108	0.9416062894884	13.1248358370143	3.80103161077248	Up	1.728524e-24	2.432754854455e-23	-	-	-	gi|297845128|ref|XP_002890445.1|/1.88517e-109/hypothetical protein ARALYDRAFT_889619 [Arabidopsis lyrata subsp. lyrata]
Bra033344	3540	34	459	1.32263764815849	18.4359452541111	3.80103161077248	Up	1.778132e-99	1.14322131355372e-97	GO:0031224//intrinsic to membrane;GO:0043231//intracellular membrane-bounded organelle	GO:0016759//cellulose synthase activity	GO:0045229//external encapsulating structure organization;GO:0009250//glucan biosynthetic process;GO:0006970//response to osmotic stress;GO:0048513//organ development;GO:0042546//cell wall biogenesis	gi|15217853|ref|NP_171773.1|/0/1,4-beta-D-xylan synthase [Arabidopsis thaliana]
Bra016883	1839	50	675	3.74415225224792	52.1888863829074	3.80103161077248	Up	1.625612e-145	1.68619314053333e-143	-	-	-	gi|297824193|ref|XP_002879979.1|/0/hypothetical protein ARALYDRAFT_483324 [Arabidopsis lyrata subsp. lyrata]
Bra037037	942	2	27	0.292377749124583	4.07538692391366	3.80103161077248	Up	5.69286e-07	2.59523025900967e-06	GO:0043231//intracellular membrane-bounded organelle	GO:0046914//transition metal ion binding;GO:0003677//DNA binding;GO:0001071//nucleic acid binding transcription factor activity	GO:0006351//transcription, DNA-dependent;GO:0009314//response to radiation;GO:0048511//rhythmic process	gi|297802706|ref|XP_002869237.1|/4.249e-119/zinc finger family protein [Arabidopsis lyrata subsp. lyrata]
Bra007361	987	2	27	0.279047456611304	3.88957900944951	3.80103161077248	Up	5.69286e-07	2.59485011688882e-06	GO:0031224//intrinsic to membrane;GO:0031410//cytoplasmic vesicle	GO:0016491//oxidoreductase activity;GO:0016301//kinase activity;GO:0032559	GO:0006464//protein modification process;GO:0007167//enzyme linked receptor protein signaling pathway	gi|15230877|ref|NP_191342.1|/1.15729e-146/leucine-rich repeat protein kinase-like protein [Arabidopsis thaliana]
Bra024382	882	17	229	2.65427283133848	36.9167009512391	3.79788505545561	Up	2.3208e-50	6.8648911026616e-49	-	-	GO:0003006//developmental process involved in reproduction	gi|312283431|dbj|BAJ34581.1|/1.28794e-90/unnamed protein product [Thellungiella halophila]
Bra015735	942	9	120	1.31569987106062	18.1128307729496	3.78310970277522	Up	5.71052e-27	8.8584227996012e-26	GO:0043234//protein complex	GO:0004674//protein serine/threonine kinase activity;GO:0032559	GO:0006468//protein phosphorylation;GO:0000086//G2/M transition of mitotic cell cycle;GO:0009933//meristem structural organization;GO:0007165//signal transduction	gi|15223081|ref|NP_177780.1|/1.5387e-169/cyclin-dependent kinase B2-1 [Arabidopsis thaliana]
Bra010225	2424	3	40	0.170433069106038	2.34629903576988	3.78310970277522	Up	8.74388e-10	5.27514652656068e-09	GO:0005622//intracellular	-	-	gi|297798798|ref|XP_002867283.1|/4.32988e-139/hypothetical protein ARALYDRAFT_913296 [Arabidopsis lyrata subsp. lyrata]
Bra020697	654	3	40	0.631696879989351	8.69637440780761	3.78310970277522	Up	8.74388e-10	5.27310189612403e-09	-	-	-	gi|18422918|ref|NP_568698.1|/9.18009e-20/Lactoylglutathione lyase / glyoxalase I-like protein [Arabidopsis thaliana]
Bra007170	783	6	80	1.05524842787493	14.5272767885215	3.78310970277522	Up	2.09146e-18	2.2280743676823e-17	GO:0005618//cell wall	-	GO:0000902//cell morphogenesis;GO:0009827//plant-type cell wall modification	gi|297820306|ref|XP_002878036.1|/6.29781e-136/ATEXPA16 [Arabidopsis lyrata subsp. lyrata]
Bra023981	516	3	40	0.800639068823713	11.0221489587329	3.78310970277522	Up	8.74388e-10	5.27412401318085e-09	GO:0031225//anchored to membrane	GO:0046914//transition metal ion binding	-	gi|297802852|ref|XP_002869310.1|/6.83704e-60/hypothetical protein ARALYDRAFT_491553 [Arabidopsis lyrata subsp. lyrata]
Bra033918	5124	42	557	1.12876983473507	15.4561762125651	3.77536020317028	Up	9.89042e-120	8.05680862722513e-118	GO:0016020//membrane	-	-	gi|334185553|ref|NP_188918.2|/0/kinase interacting KIP1-like protein [Arabidopsis thaliana]
Bra023392	813	27	358	4.57339217173102	62.6106867419684	3.7750723837098	Up	1.604698e-77	7.72987497894737e-76	-	GO:0003824//catalytic activity	-	gi|297811433|ref|XP_002873600.1|/2.87468e-86/hypothetical protein ARALYDRAFT_488130 [Arabidopsis lyrata subsp. lyrata]
Bra010098	1254	9	119	0.988348706968985	13.4929034023532	3.77103687047464	Up	1.080984e-26	1.65297592687961e-25	GO:0016020//membrane	-	-	gi|297797227|ref|XP_002866498.1|/1.37156e-145/hypothetical protein ARALYDRAFT_358455 [Arabidopsis lyrata subsp. lyrata]
Bra002908	4098	8	105	0.268833420864185	3.64311878101604	3.76038962627513	Up	1.173718e-23	1.6082675792162e-22	-	-	-	gi|12323860|gb|AAG51901.1|AC023913_9/0/hypothetical protein; 74608-67463 [Arabidopsis thaliana]
Bra011767	537	9	118	2.30798748331305	31.243789841682	3.75886215652854	Up	2.04512e-26	3.08632609893307e-25	-	-	-	-
Bra024137	1548	19	248	1.69023803418339	22.779107848048	3.7524129055523	Up	6.47854e-54	2.05713477265306e-52	-	-	-	gi|297799016|ref|XP_002867392.1|/0/ATPAO5 [Arabidopsis lyrata subsp. lyrata]
Bra006345	546	5	65	1.26107985199339	16.926871615197	3.74658382675011	Up	4.43548e-15	3.88688444494509e-14	-	-	-	gi|21553926|gb|AAM63009.1|/6.64417e-75/unknown [Arabidopsis thaliana]
Bra024380	1422	2	26	0.193684838027677	2.59973893161675	3.74658382675011	Up	1.082504e-06	4.78621191702188e-06	GO:0044464//cell part	GO:0015291//secondary active transmembrane transporter activity	GO:0003006//developmental process involved in reproduction;GO:0015893//drug transport	gi|15238439|ref|NP_201341.1|/0/mate efflux domain-containing protein [Arabidopsis thaliana]
Bra038065	444	3	39	0.930472431335666	12.4892863539156	3.7465838267501	Up	1.65887e-09	9.73975786037736e-09	GO:0009536//plastid	-	-	gi|240255878|ref|NP_567475.5|/3.23876e-50/uncharacterized protein [Arabidopsis thaliana]
Bra008019	540	2	26	0.51003674013955	6.84597918659077	3.7465838267501	Up	1.082504e-06	4.78689206650561e-06	GO:0031224//intrinsic to membrane	GO:0046914//transition metal ion binding	-	gi|297839083|ref|XP_002887423.1|/1.62947e-49/hypothetical protein ARALYDRAFT_476354 [Arabidopsis lyrata subsp. lyrata]
Bra001694	1062	2	26	0.259340715325195	3.4810063660631	3.7465838267501	Up	1.082504e-06	4.78553196078988e-06	-	GO:0003677//DNA binding	GO:0048856//anatomical structure development;GO:0006351//transcription, DNA-dependent	gi|37909316|gb|AAP37133.1|/1.73917e-143/WOX1 protein [Arabidopsis thaliana]
Bra003142	750	2	26	0.367226452900476	4.92910501434535	3.7465838267501	Up	1.082504e-06	4.78485219772727e-06	-	GO:0043169//cation binding	GO:0006812//cation transport	gi|6729504|emb|CAB67660.1|/4.54836e-96/putative protein [Arabidopsis thaliana]
Bra037180	969	10	129	1.42115500348481	18.9287493108642	3.73544326914491	Up	1.280358e-28	2.09255148340336e-27	-	-	-	gi|15239303|ref|NP_201424.1|/4.05224e-96/Chalcone-flavanone isomerase family protein [Arabidopsis thaliana]
Bra008023	3411	7	90	0.282606109312152	3.75160215218086	3.73064228288108	Up	2.4268e-20	2.85941546383945e-19	GO:0015630//microtubule cytoskeleton	GO:0003774//motor activity;GO:0032559	GO:0007017//microtubule-based process	gi|297839087|ref|XP_002887425.1|/0/hypothetical protein ARALYDRAFT_316194 [Arabidopsis lyrata subsp. lyrata]
Bra022199	552	6	77	1.49684695475738	19.8338778273721	3.72796814858275	Up	1.417526e-17	1.43729469103943e-16	GO:0044464//cell part	GO:0004091//carboxylesterase activity;GO:0004857//enzyme inhibitor activity	-	gi|15228972|ref|NP_188338.1|/2.69191e-71/plant invertase/pectin methylesterase inhibitor domain-containing protein [Arabidopsis thaliana]
Bra027426	1269	29	370	3.14703520511637	41.4568297714989	3.71954457399775	Up	3.86384e-79	1.9084916368254e-77	GO:0044464//cell part	-	-	gi|297829892|ref|XP_002882828.1|/0/hypothetical protein ARALYDRAFT_897583 [Arabidopsis lyrata subsp. lyrata]
Bra003946	1467	4	51	0.375487170654884	4.94306189499003	3.7185694505805	Up	5.06006e-12	3.63898652831061e-11	GO:0009536//plastid	GO:0004553//hydrolase activity, hydrolyzing O-glycosyl compounds	GO:0009825//multidimensional cell growth;GO:0044238//primary metabolic process	gi|15223222|ref|NP_177228.1|/0/endoglucanase 8 [Arabidopsis thaliana]
Bra011769	1287	8	102	0.856005717716728	11.2687984459213	3.7185694505805	Up	7.92394e-23	1.04437596323592e-21	GO:0044424//intracellular part	GO:0019887//protein kinase regulator activity	GO:0016049//cell growth;GO:0010212//response to ionizing radiation;GO:0007049//cell cycle	gi|166684|gb|AAA32781.1|/8.89386e-156/cyclin [Arabidopsis thaliana]
Bra016891	1092	22	279	2.77437567438547	36.3276706203073	3.7108338018009	Up	6.08716e-60	2.16976225521191e-58	-	GO:0001071//nucleic acid binding transcription factor activity	GO:0048827//phyllome development;GO:0003156//regulation of organ formation;GO:0006351//transcription, DNA-dependent;GO:0003006//developmental process involved in reproduction	gi|312283517|dbj|BAJ34624.1|/2.3451e-151/unnamed protein product [Thellungiella halophila]
Bra028870	225	3	38	1.83613226450238	24.0135885314261	3.70910912133144	Up	3.1421e-09	1.80765146607506e-08	-	-	-	gi|21595188|gb|AAM66079.1|/1.13917e-12/unknown [Arabidopsis thaliana]
Bra009155	2190	6	76	0.377287451610078	4.93429901330673	3.70910912133144	Up	2.67798e-17	2.67866864802314e-16	GO:0005876//spindle microtubule;GO:0031461//cullin-RING ubiquitin ligase complex	-	GO:0000911//cytokinesis by cell plate formation;GO:0048229//gametophyte development;GO:0007346//regulation of mitotic cell cycle	gi|297806617|ref|XP_002871192.1|/0/transducin family protein [Arabidopsis lyrata subsp. lyrata]
Bra021667	1437	3	38	0.28749461343983	3.75995645064083	3.70910912133144	Up	3.1421e-09	1.80731733456562e-08	-	-	-	gi|297822795|ref|XP_002879280.1|/4.22603e-117/hypothetical protein ARALYDRAFT_481999 [Arabidopsis lyrata subsp. lyrata]
Bra040442	1785	3	38	0.23144524342467	3.02692292412934	3.70910912133144	Up	3.1421e-09	1.80698332655701e-08	-	GO:0004672//protein kinase activity;GO:0032559	GO:0006464//protein modification process	gi|297817664|ref|XP_002876715.1|/0/kinase family protein [Arabidopsis lyrata subsp. lyrata]
Bra024215	798	6	76	1.03541293111037	13.5414972921576	3.70910912133144	Up	2.67798e-17	2.6778078933162e-16	GO:0044464//cell part	-	GO:0000902//cell morphogenesis;GO:0009827//plant-type cell wall modification;GO:0000003//reproduction	gi|312282837|dbj|BAJ34284.1|/5.16827e-133/unnamed protein product [Thellungiella halophila]
Bra006171	2574	9	113	0.481503216215659	6.24203051171133	3.69639806958189	Up	4.91334e-25	7.05878643213296e-24	GO:0005618//cell wall;GO:0043231//intracellular membrane-bounded organelle	-	-	gi|15239944|ref|NP_196799.1|/0/uncharacterized protein [Arabidopsis thaliana]
Bra031041	645	2	25	0.427007503372647	5.51107447936645	3.69000029838373	Up	2.05368e-06	8.76631196707819e-06	GO:0043231//intracellular membrane-bounded organelle	GO:0003676//nucleic acid binding;GO:0001071//nucleic acid binding transcription factor activity	GO:0006351//transcription, DNA-dependent;GO:0009719;GO:0010033//response to organic substance;GO:0006970//response to osmotic stress	gi|297844828|ref|XP_002890295.1|/9.38237e-70/AtMYB47 [Arabidopsis lyrata subsp. lyrata]
Bra034257	2427	11	137	0.624148792012552	8.02614085486966	3.68474457293224	Up	5.38576e-30	9.1731844378763e-29	-	GO:0030246//carbohydrate binding;GO:0004672//protein kinase activity;GO:0019899//enzyme binding;GO:0032559	GO:0006468//protein phosphorylation;GO:0008037//cell recognition	gi|30682152|ref|NP_849637.1|/0/S-locus lectin protein kinase-like protein [Arabidopsis thaliana]
Bra021370	1329	11	137	1.13981122514256	14.6572188523466	3.68474457293224	Up	5.38576e-30	9.16816628446389e-29	-	-	-	gi|297832956|ref|XP_002884360.1|/1.23513e-99/hypothetical protein ARALYDRAFT_477561 [Arabidopsis lyrata subsp. lyrata]
Bra030934	2604	30	373	1.58651981379814	20.3668487498983	3.68228533325573	Up	3.94936e-79	1.94764159239303e-77	GO:0031090//organelle membrane	-	GO:0006810//transport	gi|297847744|ref|XP_002891753.1|/0/predicted protein [Arabidopsis lyrata subsp. lyrata]
Bra017433	435	3	37	0.949723585087438	12.0939579264442	3.67063497351681	Up	5.9414e-09	3.33185231933682e-08	-	-	-	gi|229914862|gb|ACQ90587.1|/2.43703e-47/unknown [Eutrema halophilum]
Bra009714	1971	3	37	0.209604139783377	2.6691383551513	3.6706349735168	Up	5.9414e-09	3.33125198558559e-08	-	GO:0005488//binding;GO:0003774//motor activity	-	gi|334187882|ref|NP_197779.4|/0/ATP binding microtubule motor family protein [Arabidopsis thaliana]
Bra021542	1080	4	49	0.51003674013955	6.45101884890284	3.66085395272422	Up	1.805204e-11	1.25221440196166e-10	GO:0005618//cell wall;GO:0005840//ribosome;GO:0009526//plastid envelope;GO:0042579//microbody;GO:0031090//organelle membrane;GO:0005576//extracellular region;GO:0005773//vacuole	GO:0005488//binding;GO:0016787//hydrolase activity	GO:0006952//defense response;GO:0051707//response to other organism;GO:0019759	gi|297829982|ref|XP_002882873.1|/6.5075e-170/GDSL-motif lipase/hydrolase family protein [Arabidopsis lyrata subsp. lyrata]
Bra023513	321	69	842	29.6011977221178	372.9606777569	3.65529607489724	Up	1.70286e-175	2.36560703035714e-173	GO:0044464//cell part	GO:0005488//binding	GO:0010476//gibberellin mediated signaling pathway;GO:0019725//cellular homeostasis	gi|15242249|ref|NP_197027.1|/6.02317e-46/gibberellin-regulated protein 4 [Arabidopsis thaliana]
Bra008954	915	5	61	0.752513223156713	9.4790481045103	3.65495335128454	Up	5.64164e-14	4.61020361134454e-13	-	-	-	gi|297811271|ref|XP_002873519.1|/1.00655e-85/hypothetical protein ARALYDRAFT_487992 [Arabidopsis lyrata subsp. lyrata]
Bra013591	2121	32	390	2.07766027100694	26.1444749700072	3.65347442235862	Up	3.84118e-82	1.99548980367279e-80	GO:0031224//intrinsic to membrane;GO:0031410//cytoplasmic vesicle	GO:0004674//protein serine/threonine kinase activity;GO:0032559	GO:0006464//protein modification process	gi|297803912|ref|XP_002869840.1|/0/kinase [Arabidopsis lyrata subsp. lyrata]
Bra024897	2133	6	73	0.387369676055355	4.86617800020571	3.65100616676787	Up	1.795748e-16	1.7114880938438e-15	GO:0031224//intrinsic to membrane;GO:0005618//cell wall;GO:0009532//plastid stroma;GO:0031410//cytoplasmic vesicle	GO:0004672//protein kinase activity;GO:0016628//oxidoreductase activity, acting on the CH-CH group of donors, NAD or NADP as acceptor;GO:0032559	GO:0007167//enzyme linked receptor protein signaling pathway;GO:0006464//protein modification process	gi|297817706|ref|XP_002876736.1|/0/hypothetical protein ARALYDRAFT_484030 [Arabidopsis lyrata subsp. lyrata]
Bra032992	834	7	85	1.15583865571193	14.4913505194852	3.64818012268911	Up	5.79004e-19	6.36658885936396e-18	-	-	-	gi|15232126|ref|NP_189361.1|/1.41476e-120/uncharacterized protein [Arabidopsis thaliana]
Bra005280	2667	11	133	0.567982421527733	7.09062653486991	3.6419949254729	Up	6.75734e-29	1.11492527104984e-27	GO:0043231//intracellular membrane-bounded organelle;GO:0016020//membrane	GO:0004672//protein kinase activity;GO:0032559	GO:0006464//protein modification process	gi|15227639|ref|NP_181176.1|/0/protein kinase-like protein [Arabidopsis thaliana]
Bra009287	2811	22	266	1.0777724071252	13.454785463179	3.6419949254729	Up	2.26164e-56	7.55936772502685e-55	GO:0031224//intrinsic to membrane;GO:0031410//cytoplasmic vesicle	GO:0004672//protein kinase activity;GO:0016787//hydrolase activity;GO:0032559	GO:0009886//post-embryonic morphogenesis;GO:0048229//gametophyte development;GO:0003006//developmental process involved in reproduction;GO:0006464//protein modification process	gi|297810831|ref|XP_002873299.1|/0/hypothetical protein ARALYDRAFT_908657 [Arabidopsis lyrata subsp. lyrata]
Bra022858	915	2	24	0.301005289262685	3.72946154931553	3.63110660933017	Up	3.8866e-06	1.60338351849397e-05	GO:0043231//intracellular membrane-bounded organelle	GO:0005488//binding	GO:0019941//modification-dependent protein catabolic process;GO:0032501//multicellular organismal process	gi|15219708|ref|NP_176835.1|/2.55371e-97/E3 ubiquitin-protein ligase SINA-like 2 [Arabidopsis thaliana]
Bra029088	1011	2	24	0.27242318464427	3.37532870190278	3.63110660933017	Up	3.8866e-06	1.60359611243702e-05	GO:0043231//intracellular membrane-bounded organelle	-	GO:0006351//transcription, DNA-dependent;GO:0009791//post-embryonic development	gi|312282859|dbj|BAJ34295.1|/8.65991e-97/unnamed protein product [Thellungiella halophila]
Bra017735	780	2	24	0.35310235855815	4.37494527900475	3.63110660933017	Up	3.8866e-06	1.60317098091198e-05	GO:0043231//intracellular membrane-bounded organelle	GO:0005488//binding	GO:0009416//response to light stimulus;GO:0009743//response to carbohydrate stimulus;GO:0009908//flower development	gi|297802334|ref|XP_002869051.1|/1.67241e-80/predicted protein [Arabidopsis lyrata subsp. lyrata]
Bra015869	717	2	24	0.384128088808029	4.75935469682525	3.63110660933017	Up	3.8866e-06	1.60274607474159e-05	-	-	-	gi|297842249|ref|XP_002889006.1|/1.29126e-105/hypothetical protein ARALYDRAFT_476644 [Arabidopsis lyrata subsp. lyrata]
Bra016316	1821	5	60	0.378116199444477	4.68486726746802	3.63110660933017	Up	1.062464e-13	8.50572543143813e-13	-	-	-	gi|297845466|ref|XP_002890614.1|/0/binding protein [Arabidopsis lyrata subsp. lyrata]
Bra025495	1566	29	348	2.55018370069775	31.5968270150343	3.63110660933017	Up	4.23114e-73	1.9137298622093e-71	-	GO:0016740//transferase activity	-	gi|15238082|ref|NP_198961.1|/0/uncharacterized protein [Arabidopsis thaliana]
Bra028134	3087	13	156	0.579925156426894	7.18528427747136	3.63110660933017	Up	1.410506e-33	2.70604967373613e-32	-	-	GO:0000070//mitotic sister chromatid segregation;GO:0003006//developmental process involved in reproduction	gi|297801288|ref|XP_002868528.1|/0/EMB2656 [Arabidopsis lyrata subsp. lyrata]
Bra039976	816	7	84	1.18133509664675	14.6367654554938	3.63110660933017	Up	1.08929e-18	1.1798303592064e-17	-	GO:0016616//oxidoreductase activity, acting on the CH-OH group of donors, NAD or NADP as acceptor	GO:0006952//defense response;GO:0008152//metabolic process;GO:0032502//developmental process	gi|158578532|gb|ABW74557.1|/3.4967e-124/tropinone-reductase-like protein [Boechera divaricarpa]
Bra028812	1050	3	36	0.393456913821939	4.87493902517672	3.63110660933016	Up	1.121472e-08	6.14617219020782e-08	-	GO:0015036//disulfide oxidoreductase activity	GO:0019725//cellular homeostasis	gi|15237554|ref|NP_196007.1|/2.08417e-149/Glutaredoxin family protein [Arabidopsis thaliana]
Bra029231	2148	2	24	0.128221526850725	1.58866728008552	3.63110660933016	Up	3.8866e-06	1.60295849966865e-05	GO:0030529//ribonucleoprotein complex;GO:0009536//plastid	GO:0005198//structural molecule activity	GO:0010467//gene expression;GO:0022613//ribonucleoprotein complex biogenesis	gi|15242729|ref|NP_201140.1|/9.10325e-85/uncharacterized protein [Arabidopsis thaliana]
Bra029564	2385	22	262	1.27028018298907	15.6195635432811	3.62013549150916	Up	2.8107e-55	9.20666974736842e-54	GO:0043231//intracellular membrane-bounded organelle;GO:0044444//cytoplasmic part;GO:0005871//kinesin complex;GO:0005819//spindle	GO:0003777//microtubule motor activity;GO:0032559	GO:0007053//spindle assembly involved in male meiosis	gi|297809711|ref|XP_002872739.1|/0/hypothetical protein ARALYDRAFT_490168 [Arabidopsis lyrata subsp. lyrata]
Bra026992	420	5	59	1.63940380759141	19.9737085059324	3.60685906308349	Up	1.998534e-13	1.58044170297332e-12	-	-	-	-
Bra007530	936	5	59	0.735629913662813	8.96256150907224	3.60685906308349	Up	1.998534e-13	1.5800401679878e-12	GO:0043231//intracellular membrane-bounded organelle	GO:0042802//identical protein binding;GO:0001071//nucleic acid binding transcription factor activity;GO:0003677//DNA binding	GO:0009725//response to hormone stimulus;GO:0006355//regulation of transcription, DNA-dependent;GO:0000902//cell morphogenesis;GO:0048513//organ development;GO:0007165//signal transduction;GO:0009639//response to red or far red light	gi|297820900|ref|XP_002878333.1|/1.50585e-92/hypothetical protein ARALYDRAFT_486512 [Arabidopsis lyrata subsp. lyrata]
Bra029121	1980	5	59	0.347752322822421	4.23684725883415	3.60685906308349	Up	1.998534e-13	1.58084344209456e-12	-	-	GO:0009414//response to water deprivation;GO:0006970//response to osmotic stress;GO:0009755//hormone-mediated signaling pathway	gi|79330664|ref|NP_001032061.1|/8.41349e-146/CAP160 protein [Arabidopsis thaliana]
Bra015579	1281	13	153	1.39752455729104	16.9823695549189	3.60309223316057	Up	9.3303e-33	1.74064913309352e-31	-	GO:0004721//phosphoprotein phosphatase activity	GO:0009725//response to hormone stimulus;GO:0006950//response to stress;GO:0008152//metabolic process	gi|15222398|ref|NP_172223.1|/3.71199e-154/protein phosphatase 2C 3 [Arabidopsis thaliana]
Bra008316	1128	4	47	0.488333049069782	5.92440506531894	3.60073296028665	Up	6.40438e-11	4.26200805902481e-10	GO:0044444//cytoplasmic part	GO:0005515//protein binding;GO:0008168//methyltransferase activity	GO:0006730//one-carbon metabolic process;GO:0009699//phenylpropanoid biosynthetic process	gi|297839617|ref|XP_002887690.1|/1.44051e-159/O-methyltransferase family 2 protein [Arabidopsis lyrata subsp. lyrata]
Bra008588	3498	4	47	0.157472749957323	1.9104427997941	3.60073296028664	Up	6.40438e-11	4.26109678939491e-10	-	GO:0003964//RNA-directed DNA polymerase activity	GO:0006997//nucleus organization;GO:0006278//RNA-dependent DNA replication;GO:0051640//organelle localization	gi|5852939|gb|AAD54276.1|AF172097_1/0/telomerase reverse transcriptase catalytic subunit [Arabidopsis thaliana]
Bra040407	1605	4	47	0.343202292430352	4.1636940272148	3.60073296028664	Up	6.40438e-11	4.26018590936298e-10	-	GO:0004672//protein kinase activity;GO:0000166//nucleotide binding	-	gi|297828986|ref|XP_002882375.1|/0/hypothetical protein ARALYDRAFT_477750 [Arabidopsis lyrata subsp. lyrata]
Bra025154	1425	3	35	0.289915620710902	3.49228088060906	3.59046462483282	Up	2.11288e-08	1.12621788009592e-07	GO:0016020//membrane;GO:0009536//plastid	GO:0016491//oxidoreductase activity	GO:0009608//response to symbiont;GO:0009987//cellular process;GO:0008152//metabolic process;GO:0023052//signaling;GO:0044419//interspecies interaction between organisms	gi|297818084|ref|XP_002876925.1|/0/predicted protein [Arabidopsis lyrata subsp. lyrata]
Bra025390	1302	3	35	0.317303962759628	3.8221968163348	3.59046462483282	Up	2.11288e-08	1.1258321890411e-07	GO:0016020//membrane	-	-	gi|42565286|ref|NP_189577.2|/2.8763e-77/calmodulin-binding protein-like protein [Arabidopsis thaliana]
Bra038807	1794	9	105	0.69085244065725	8.32190678071556	3.59046462483282	Up	7.6928e-23	1.01477130309453e-21	-	GO:0016879//ligase activity, forming carbon-nitrogen bonds	GO:0006220//pyrimidine nucleotide metabolic process	gi|297804110|ref|XP_002869939.1|/0/CTP synthase [Arabidopsis lyrata subsp. lyrata]
Bra005201	810	3	35	0.51003674013955	6.14382747514556	3.59046462483282	Up	2.11288e-08	1.12602500154136e-07	-	-	-	gi|30687119|ref|NP_181275.2|/8.59771e-83/Chloroplast-targeted copper chaperone protein [Arabidopsis thaliana]
Bra002594	1239	46	536	5.11271695926813	61.5105300728513	3.58867134300977	Up	1.212674e-110	8.83746827447307e-109	GO:0044464//cell part	GO:0004721//phosphoprotein phosphatase activity	GO:0009725//response to hormone stimulus;GO:0006950//response to stress;GO:0008152//metabolic process	gi|15237839|ref|NP_200730.1|/1.06567e-150/protein phosphatase [Arabidopsis thaliana]
Bra040104	1773	8	93	0.621364556515188	7.45813429542688	3.58530291971704	Up	2.34712e-20	2.76972621008722e-19	-	-	-	gi|297800416|ref|XP_002868092.1|/0/hypothetical protein ARALYDRAFT_493177 [Arabidopsis lyrata subsp. lyrata]
Bra012687	753	2	23	0.365763399303263	4.34299016740512	3.56970606466603	Up	7.33606e-06	2.90621916078931e-05	GO:0044464//cell part	-	GO:0000902//cell morphogenesis;GO:0009827//plant-type cell wall modification;GO:0000003//reproduction	gi|30683908|ref|NP_193436.2|/5.74441e-123/expansin-like B1 [Arabidopsis thaliana]
Bra012473	1464	4	46	0.376256611578357	4.46758414761756	3.56970606466602	Up	1.203612e-10	7.86518232171357e-10	GO:0044464//cell part	GO:0004175//endopeptidase activity	GO:0019538//protein metabolic process	gi|15222611|ref|NP_173922.1|/0/aspartyl protease-like protein [Arabidopsis thaliana]
Bra011052	339	2	23	0.812447904647071	9.64681886742198	3.56970606466602	Up	7.33606e-06	2.9051096345126e-05	-	-	-	gi|297803196|ref|XP_002869482.1|/8.52609e-48/hypothetical protein ARALYDRAFT_491890 [Arabidopsis lyrata subsp. lyrata]
Bra013138	1215	2	23	0.226682995617578	2.69158156053996	3.56970606466602	Up	7.33606e-06	2.90584922454175e-05	GO:0009536//plastid	GO:0048037//cofactor binding;GO:0008483//transaminase activity	GO:0008152//metabolic process	gi|18397344|ref|NP_565359.1|/0/AGD2-like defense response protein 1 [Arabidopsis thaliana]
Bra009277	3702	4	46	0.148795159197924	1.76675937118101	3.56970606466602	Up	1.203612e-10	7.86683432388154e-10	GO:0044464//cell part	GO:0005488//binding;GO:0004672//protein kinase activity;GO:0004871//signal transducer activity	GO:0009555//pollen development;GO:0001708//cell fate specification	gi|297806755|ref|XP_002871261.1|/0/extra sporogenous cells [Arabidopsis lyrata subsp. lyrata]
Bra024784	2331	2	23	0.118155229375958	1.40294791765596	3.56970606466601	Up	7.33606e-06	2.9054793824615e-05	GO:0031224//intrinsic to membrane	-	-	gi|240254432|ref|NP_178423.5|/0/phosphate transporter PHO1-5 [Arabidopsis thaliana]
Bra011901	774	11	126	1.9571177237913	23.1465128133391	3.56399241347163	Up	5.53122e-27	8.58456378852868e-26	GO:0031410//cytoplasmic vesicle	-	GO:0000902//cell morphogenesis;GO:0009827//plant-type cell wall modification;GO:0009628//response to abiotic stimulus	gi|297801906|ref|XP_002868837.1|/5.41146e-124/ATEXPA20 [Arabidopsis lyrata subsp. lyrata]
Bra017220	900	30	342	4.59033066125595	54.0305741957087	3.55710602788639	Up	1.168506e-70	5.0855342248951e-69	GO:0005576//extracellular region;GO:0030312//external encapsulating structure	GO:0016798//hydrolase activity, acting on glycosyl bonds;GO:0016758//transferase activity, transferring hexosyl groups	GO:0044042//glucan metabolic process	gi|15228047|ref|NP_181224.1|/1.95057e-158/xyloglucan:xyloglucosyl transferase [Arabidopsis thaliana]
Bra005365	2142	5	57	0.321451726978708	3.78365365516167	3.55710602788639	Up	7.04538e-13	5.37875698822375e-12	-	-	-	gi|15226909|ref|NP_181059.1|/0/DCD (Development and Cell Death) domain protein [Arabidopsis thaliana]
Bra019794	1278	18	204	1.93957633574195	22.696312362912	3.5486444491382	Up	1.136096e-42	2.83277526666667e-41	GO:0043231//intracellular membrane-bounded organelle	GO:0003676//nucleic acid binding	GO:0010440//stomatal lineage progression;GO:0006355//regulation of transcription, DNA-dependent;GO:0009409//response to cold	gi|297844186|ref|XP_002889974.1|/6.15505e-125/predicted protein [Arabidopsis lyrata subsp. lyrata]
Bra010610	1662	9	102	0.745721587568656	8.72619951859251	3.54864444913819	Up	5.05954e-22	6.44992895206882e-21	GO:0043231//intracellular membrane-bounded organelle	GO:0003676//nucleic acid binding;GO:0001071//nucleic acid binding transcription factor activity	GO:0006351//transcription, DNA-dependent;GO:0008283//cell proliferation;GO:0009653//anatomical structure morphogenesis;GO:0019953//sexual reproduction	gi|76365509|gb|ABA42147.1|/0/aintegumenta 2 [Brassica napus]
Bra013115	321	9	102	3.86102578984146	45.1805096570117	3.54864444913819	Up	5.05954e-22	6.45257236557377e-21	GO:0030312//external encapsulating structure	-	GO:0009725//response to hormone stimulus;GO:0006950//response to stress	gi|15226025|ref|NP_179096.1|/9.97425e-33/gibberellin-regulated protein [Arabidopsis thaliana]
Bra021292	1545	162	1830	14.4394867402614	168.414155643241	3.54392203889579	Up	0	0	GO:0005840//ribosome;GO:0005618//cell wall;GO:0031410//cytoplasmic vesicle	GO:0043167//ion binding;GO:0015923//mannosidase activity;GO:0008422//beta-glucosidase activity	GO:0044238//primary metabolic process	gi|297830450|ref|XP_002883107.1|/0/glycosyl hydrolase family 1 protein [Arabidopsis lyrata subsp. lyrata]
Bra032090	1059	7	79	0.910263870504013	10.6068668591546	3.54256993472851	Up	2.53316e-17	2.53462613762058e-16	GO:0043231//intracellular membrane-bounded organelle	GO:0016491//oxidoreductase activity;GO:0005506//iron ion binding	GO:0006952//defense response	gi|30698292|ref|NP_201532.2|/6.93685e-76/cytochrome P450, family 81, subfamily G, polypeptide 1 [Arabidopsis thaliana]
Bra019641	2367	4	45	0.232716383333635	2.70315060014552	3.53799720493868	Up	2.25848e-10	1.44222000082085e-09	GO:0043231//intracellular membrane-bounded organelle;GO:0016020//membrane	GO:0004672//protein kinase activity;GO:0032559	GO:0006464//protein modification process	gi|297816576|ref|XP_002876171.1|/0/kcbp-interacting protein kinase [Arabidopsis lyrata subsp. lyrata]
Bra012995	3828	29	326	1.04325696846726	12.1088153686143	3.53689126771252	Up	4.1691e-67	1.69586998431373e-65	GO:0015630//microtubule cytoskeleton	GO:0003774//motor activity;GO:0032559	GO:0007017//microtubule-based process	gi|297797041|ref|XP_002866405.1|/0/hypothetical protein ARALYDRAFT_358300 [Arabidopsis lyrata subsp. lyrata]
Bra034099	456	5	56	1.50997719120262	17.4614044030453	3.53157093577925	Up	1.32028e-12	9.90942427399903e-12	GO:0044444//cytoplasmic part	GO:0046914//transition metal ion binding	GO:0006952//defense response;GO:0006970//response to osmotic stress;GO:0003006//developmental process involved in reproduction;GO:0010038//response to metal ion	gi|15236568|ref|NP_194099.1|/2.32315e-70/SRPBCC ligand-binding domain-containing protein [Arabidopsis thaliana]
Bra003802	1632	6	67	0.506286469991465	5.83728146141719	3.52727079834563	Up	7.86002e-15	6.77341740127389e-14	GO:0044464//cell part	GO:0016757//transferase activity, transferring glycosyl groups	GO:0070882	gi|25354687|pir||A96773/0/hypothetical protein F1M20.10 [imported] - Arabidopsis thaliana
Bra004310	1401	6	67	0.58976411065387	6.79974542828897	3.52727079834563	Up	7.86002e-15	6.77154214728682e-14	GO:0044464//cell part	-	-	gi|15221412|ref|NP_177014.1|/0/Exostosin family protein [Arabidopsis thaliana]
Bra027652	3195	11	122	0.474118659848033	5.42931393779463	3.5174498275346	Up	6.76436e-26	1.0018722250357e-24	GO:0016020//membrane;GO:0015630//microtubule cytoskeleton	GO:0003774//motor activity;GO:0032559	GO:0007017//microtubule-based process	gi|297837027|ref|XP_002886395.1|/0/hypothetical protein ARALYDRAFT_474991 [Arabidopsis lyrata subsp. lyrata]
Bra013335	1428	13	144	1.25366173521696	14.3380559564021	3.51562939191023	Up	2.62756e-30	4.50244559911894e-29	-	GO:0005488//binding	-	gi|30684482|ref|NP_193598.2|/0/uncharacterized protein [Arabidopsis thaliana]
Bra036208	1353	19	209	1.93384218545151	21.9636480470361	3.50557572724631	Up	3.04552e-43	7.68617123763179e-42	-	GO:0008374//O-acyltransferase activity	GO:0009813//flavonoid biosynthetic process	gi|15230013|ref|NP_189600.1|/0/HXXXD-type acyl-transferase-like protein [Arabidopsis thaliana]
Bra006342	1044	3	33	0.395718160453099	4.49437625644885	3.50557572724631	Up	7.45502e-08	3.7386835190975e-07	GO:0044464//cell part	GO:0008194//UDP-glycosyltransferase activity	-	gi|297807645|ref|XP_002871706.1|/1.62166e-178/hypothetical protein ARALYDRAFT_326063 [Arabidopsis lyrata subsp. lyrata]
Bra021226	438	3	33	0.943218629025196	10.712622857837	3.50557572724631	Up	7.45502e-08	3.73808108862391e-07	GO:0030312//external encapsulating structure	GO:0004857//enzyme inhibitor activity;GO:0004091//carboxylesterase activity	-	gi|15228974|ref|NP_188339.1|/5.22671e-45/Plant invertase/pectin methylesterase inhibitor superfamily protein [Arabidopsis thaliana]
Bra026201	1728	3	33	0.239079721940414	2.71535232160451	3.50557572724631	Up	7.45502e-08	3.73928614377821e-07	GO:0005773//vacuole;GO:0031090//organelle membrane;GO:0031224//intrinsic to membrane	GO:0015198//oligopeptide transporter activity;GO:0015103//inorganic anion transmembrane transporter activity	GO:0006857//oligopeptide transport	gi|15226861|ref|NP_178313.1|/0/peptide transporter PTR2 [Arabidopsis thaliana]
Bra015912	831	2	22	0.331431816697181	3.76424292958893	3.50557572724631	Up	1.380778e-05	5.27980459621529e-05	GO:0043231//intracellular membrane-bounded organelle	GO:0003676//nucleic acid binding;GO:0001071//nucleic acid binding transcription factor activity	GO:0009725//response to hormone stimulus;GO:0009743//response to carbohydrate stimulus;GO:0006355//regulation of transcription, DNA-dependent;GO:0040007//growth;GO:0006970//response to osmotic stress;GO:0007275//multicellular organismal development;GO:0006109//regulation of carbohydrate metabolic process	gi|15221257|ref|NP_177583.1|/3.37697e-90/myb domain protein 95 [Arabidopsis thaliana]
Bra025372	768	12	132	2.15171749746373	24.4381708944406	3.50557572724631	Up	7.85688e-28	1.25123025506653e-26	GO:0044464//cell part	-	GO:0000902//cell morphogenesis;GO:0009827//plant-type cell wall modification	gi|15228564|ref|NP_189545.1|/2.25079e-106/expansin A5 [Arabidopsis thaliana]
Bra014544	1269	2	22	0.217036910697681	2.46500068911615	3.50557572724631	Up	1.380778e-05	5.27915589187861e-05	-	-	-	gi|297817352|ref|XP_002876559.1|/1.1028e-150/hypothetical protein ARALYDRAFT_349109 [Arabidopsis lyrata subsp. lyrata]
Bra036554	1851	2	22	0.148795159197924	1.68994374634705	3.5055757272463	Up	1.380778e-05	5.28045345999754e-05	GO:0044464//cell part	GO:0008375//acetylglucosaminyltransferase activity	-	gi|15239502|ref|NP_197954.1|/0/Exostosin family protein [Arabidopsis thaliana]
Bra021642	1572	2	22	0.175203460353281	1.9898765104888	3.5055757272463	Up	1.380778e-05	5.28110248328417e-05	GO:0009536//plastid	GO:0004091//carboxylesterase activity	GO:0044238//primary metabolic process	gi|297822769|ref|XP_002879267.1|/0/lipase class 3 family protein [Arabidopsis lyrata subsp. lyrata]
Bra039987	1350	58	634	5.91642618561878	66.7746277584392	3.49650214362085	Up	1.016006e-127	8.78224297444444e-126	GO:0043234//protein complex;GO:0015630//microtubule cytoskeleton;GO:0030312//external encapsulating structure;GO:0016020//membrane	GO:0017111//nucleoside-triphosphatase activity;GO:0032561//guanyl ribonucleotide binding;GO:0005198//structural molecule activity	GO:0010038//response to metal ion;GO:0043623//cellular protein complex assembly;GO:0009207;GO:0006970//response to osmotic stress;GO:0007017//microtubule-based process	gi|297826349|ref|XP_002881057.1|/0/tubulin beta-7 chain [Arabidopsis lyrata subsp. lyrata]
Bra033656	888	9	98	1.3957086470035	15.6916674703042	3.4909289512819	Up	6.1686e-21	7.48652475819033e-20	GO:0016020//membrane	GO:0004672//protein kinase activity;GO:0032559	GO:0006464//protein modification process;GO:0007167//enzyme linked receptor protein signaling pathway	gi|297791631|ref|XP_002863700.1|/5.54776e-158/hypothetical protein ARALYDRAFT_494701 [Arabidopsis lyrata subsp. lyrata]
Bra020540	900	25	271	3.82527555104663	42.8137006053715	3.48443696018816	Up	2.40036e-55	7.87915637974684e-54	GO:0031224//intrinsic to membrane;GO:0009536//plastid	-	-	gi|297808655|ref|XP_002872211.1|/1.66279e-133/hypothetical protein ARALYDRAFT_489472 [Arabidopsis lyrata subsp. lyrata]
Bra007869	693	4	43	0.794862452165533	8.82249066004205	3.47240886331111	Up	7.91286e-10	4.79331083278178e-09	-	GO:0003676//nucleic acid binding;GO:0001071//nucleic acid binding transcription factor activity	GO:0006950//response to stress;GO:0010467//gene expression	gi|297838729|ref|XP_002887246.1|/5.69463e-87/ATHB29/ZFHD1 [Arabidopsis lyrata subsp. lyrata]
Bra011668	3378	30	322	1.22300106427778	13.553523488687	3.47017039111511	Up	3.03622e-65	1.20665509527458e-63	GO:0031224//intrinsic to membrane	GO:0016491//oxidoreductase activity;GO:0004672//protein kinase activity;GO:0032559	GO:0006464//protein modification process;GO:0007167//enzyme linked receptor protein signaling pathway	gi|297798294|ref|XP_002867031.1|/0/hypothetical protein ARALYDRAFT_491015 [Arabidopsis lyrata subsp. lyrata]
Bra019199	2091	10	107	0.658584026005158	7.27588340877046	3.4656830001228	Up	1.321512e-22	1.72857546935687e-21	GO:0044464//cell part	GO:0032559	-	gi|297803624|ref|XP_002869696.1|/0/hypothetical protein ARALYDRAFT_492340 [Arabidopsis lyrata subsp. lyrata]
Bra039938	1347	30	321	3.067036076563	33.8839024671248	3.46568300012279	Up	5.64838e-65	2.23053666040609e-63	GO:0043231//intracellular membrane-bounded organelle;GO:0031224//intrinsic to membrane	GO:0016757//transferase activity, transferring glycosyl groups	-	gi|3445207|gb|AAC32437.1|/0/Expressed protein [Arabidopsis thaliana]
Bra018247	912	8	85	1.20798175296209	13.2519586987397	3.45553504474671	Up	3.4976e-18	3.67448740040513e-17	GO:0009536//plastid	-	GO:0007165//signal transduction	gi|297826581|ref|XP_002881173.1|/3.50296e-139/pentatricopeptide repeat-containing protein [Arabidopsis lyrata subsp. lyrata]
Bra020663	1065	13	138	1.68096615764302	18.4240653298933	3.4542288472461	Up	1.101396e-28	1.80480467235387e-27	-	-	-	gi|18422990|ref|NP_568706.1|/1.19913e-59/uncharacterized protein [Arabidopsis thaliana]
Bra011782	1638	28	297	2.354015723721	25.7809275369923	3.45310830735217	Up	4.79308e-60	1.71241175017222e-58	GO:0043231//intracellular membrane-bounded organelle	GO:0003676//nucleic acid binding;GO:0001071//nucleic acid binding transcription factor activity	GO:0006351//transcription, DNA-dependent;GO:0008283//cell proliferation;GO:0009653//anatomical structure morphogenesis;GO:0019953//sexual reproduction	gi|76365507|gb|ABA42146.1|/0/aintegumenta [Brassica napus]
Bra009764	921	5	53	0.747610856882077	8.18224022050563	3.45213646828485	Up	8.61756e-12	6.09595890156854e-11	GO:0031090//organelle membrane	GO:0004091//carboxylesterase activity	GO:0006007//glucose catabolic process	gi|14009294|gb|AAK50346.1|/1.5663e-94/putative 6-phosphogluconolactonase [Brassica carinata]
Bra027265	540	2	21	0.51003674013955	5.52944472763101	3.43846153138777	Up	2.59092e-05	9.56396780071174e-05	GO:0043231//intracellular membrane-bounded organelle	GO:0003676//nucleic acid binding;GO:0001071//nucleic acid binding transcription factor activity	GO:0006351//transcription, DNA-dependent;GO:0010050//vegetative phase change	gi|15232541|ref|NP_188145.1|/1.01356e-75/squamosa promoter-binding-like protein 5 [Arabidopsis thaliana]
Bra011958	360	2	21	0.765055110209325	8.29416709144651	3.43846153138777	Up	2.59092e-05	9.56510245106181e-05	-	-	-	gi|297822441|ref|XP_002879103.1|/5.82727e-12/hypothetical protein ARALYDRAFT_481672 [Arabidopsis lyrata subsp. lyrata]
Bra039840	978	2	21	0.281615377991163	3.05306764102326	3.43846153138777	Up	2.59092e-05	9.55829858446947e-05	-	-	-	gi|297836160|ref|XP_002885962.1|/1.19117e-111/hypothetical protein ARALYDRAFT_899758 [Arabidopsis lyrata subsp. lyrata]
Bra019350	1074	2	21	0.25644305370145	2.78016774014967	3.43846153138777	Up	2.59092e-05	9.56169930740038e-05	-	GO:0043169//cation binding;GO:0019842//vitamin binding;GO:0016706//oxidoreductase activity, acting on paired donors, with incorporation or reduction of molecular oxygen, 2-oxoglutarate as one donor, and incorporation of one atom each of oxygen into both donors;GO:0016701//oxidoreductase activity, acting on single donors with incorporation of molecular oxygen	GO:0009813//flavonoid biosynthetic process;GO:0009719;GO:0006950//response to stress;GO:0006996//organelle organization	gi|29423729|gb|AAO73440.1|/0/anthocyanidin synthase [Brassica oleracea var. capitata]
Bra000266	534	2	21	0.515767490028759	5.5915733200763	3.43846153138777	Up	2.59092e-05	9.5605654642476e-05	-	-	-	gi|110739182|dbj|BAF01507.1|/3.91719e-24/seed maturation protein [Arabidopsis thaliana]
Bra002068	1182	2	21	0.233011708693196	2.52614226135427	3.43846153138777	Up	2.59092e-05	9.55943188996917e-05	GO:0031224//intrinsic to membrane;GO:0031410//cytoplasmic vesicle	-	GO:0060918//auxin transport	gi|18398448|ref|NP_565417.1|/0/auxin efflux carrier-like protein [Arabidopsis thaliana]
Bra000756	1413	2	21	0.194918499416389	2.11316359017745	3.43846153138777	Up	2.59092e-05	9.56283341952319e-05	GO:0031234//extrinsic to internal side of plasma membrane;GO:0009536//plastid	-	GO:0040007//growth;GO:0032875//regulation of DNA endoreduplication;GO:0023052//signaling;GO:0000904//cell morphogenesis involved in differentiation	gi|297813699|ref|XP_002874733.1|/0/WD-40 repeat family protein [Arabidopsis lyrata subsp. lyrata]
Bra013576	996	1878	19627	259.657860898755	2801.88670402445	3.43171481326388	Up	0	0	GO:0044464//cell part	GO:0005506//iron ion binding;GO:0003824//catalytic activity;GO:0016209//antioxidant activity	GO:0008152//metabolic process;GO:0006950//response to stress	gi|156179559|gb|ABU54828.1|/0/peroxidase [Eutrema halophilum]
Bra034700	318	20	209	8.66100124765274	93.4491063133326	3.43157514580253	Up	1.788104e-42	4.42658872490056e-41	-	-	-	gi|297834136|ref|XP_002884950.1|/1.89194e-23/hypothetical protein ARALYDRAFT_478694 [Arabidopsis lyrata subsp. lyrata]
Bra007676	1413	9	94	0.877133247373749	9.4589227369848	3.43080795884434	Up	7.42334e-20	8.57140980037106e-19	-	-	-	gi|15228743|ref|NP_191798.1|/0/protein trichome birefringence-like 6 [Arabidopsis thaliana]
Bra024374	1293	46	480	4.89919281711772	52.7835625309158	3.42947274816052	Up	1.713374e-95	1.06208709426295e-93	GO:0044425//membrane part	-	-	gi|15238395|ref|NP_201331.1|/0/protein GCR2-like 1 [Arabidopsis thaliana]
Bra029655	912	7	73	1.05698403384183	11.3810939412706	3.42861374543143	Up	1.070292e-15	9.74980868149883e-15	GO:0016020//membrane;GO:0030312//external encapsulating structure	GO:0003779//actin binding	GO:0007010//cytoskeleton organization	gi|297833548|ref|XP_002884656.1|/1.59444e-91/hypothetical protein ARALYDRAFT_478076 [Arabidopsis lyrata subsp. lyrata]
Bra023596	1959	10	104	0.702960285031539	7.54839971568967	3.42465573186274	Up	8.50988e-22	1.0751540634998e-20	-	-	-	gi|42567905|ref|NP_197218.2|/2.68943e-120/uncharacterized protein [Arabidopsis thaliana]
Bra026830	945	16	166	2.33159652635223	24.9765394499795	3.42118353995593	Up	6.0363e-34	1.17032762242991e-32	-	GO:0003676//nucleic acid binding;GO:0001071//nucleic acid binding transcription factor activity	GO:0006355//regulation of transcription, DNA-dependent	gi|297849850|ref|XP_002892806.1|/8.86488e-133/ATHB31 [Arabidopsis lyrata subsp. lyrata]
Bra000638	1164	3	31	0.35492247380845	3.78673313453375	3.41537791827473	Up	2.60754e-07	1.23578175022845e-06	GO:0043231//intracellular membrane-bounded organelle	GO:0003677//DNA binding	GO:0003002//regionalization;GO:0006351//transcription, DNA-dependent;GO:0045165//cell fate commitment	gi|239819334|gb|ACS28249.1|/0/BREVIPEDICELLUS [Brassica rapa]
Bra026499	1488	3	31	0.277640967414675	2.96220253265947	3.41537791827473	Up	2.60754e-07	1.23559356966651e-06	GO:0030312//external encapsulating structure	GO:0016491//oxidoreductase activity	GO:0008152//metabolic process;GO:0023052//signaling;GO:0009987//cellular process	gi|312283045|dbj|BAJ34388.1|/0/unnamed protein product [Thellungiella halophila]
Bra018707	1419	261	2687	25.3293087227865	269.241038655594	3.4100187180523	Up	0	0	-	GO:0004553//hydrolase activity, hydrolyzing O-glycosyl compounds	GO:0044238//primary metabolic process;GO:0045229//external encapsulating structure organization	gi|15221078|ref|NP_175244.1|/0/polygalacturonase [Arabidopsis thaliana]
Bra027457	1158	12	123	1.42704580142672	15.102628456668	3.4036961132271	Up	2.10212e-25	3.05386415312792e-24	-	GO:0048037//cofactor binding;GO:0016616//oxidoreductase activity, acting on the CH-OH group of donors, NAD or NADP as acceptor	GO:0009813//flavonoid biosynthetic process	gi|119656081|gb|ABL86389.1|/0/dihydroflavonol 4-reductase [Brassica juncea]
Bra015525	1260	4	41	0.437174348691043	4.62667824148717	3.4036961132271	Up	2.75286e-09	1.59137093590934e-08	GO:0043231//intracellular membrane-bounded organelle	GO:0005488//binding;GO:0019787//small conjugating protein ligase activity	GO:0006950//response to stress;GO:0016567//protein ubiquitination	gi|297848954|ref|XP_002892358.1|/2.93338e-79/zinc finger family protein [Arabidopsis lyrata subsp. lyrata]
Bra000883	1902	4	41	0.289610767271669	3.0649918949915	3.40369611322709	Up	2.75286e-09	1.59107536181278e-08	GO:0043231//intracellular membrane-bounded organelle	GO:0005488//binding;GO:0016763//transferase activity, transferring pentosyl groups	GO:0006464//protein modification process	gi|297814069|ref|XP_002874918.1|/0/poly(ADP-ribose) polymerase [Arabidopsis lyrata subsp. lyrata]
Bra039375	321	5	51	2.1450143276897	22.5902548285058	3.39664135569314	Up	2.9878e-11	2.04159772507686e-10	-	-	-	gi|297834136|ref|XP_002884950.1|/4.48764e-25/hypothetical protein ARALYDRAFT_478694 [Arabidopsis lyrata subsp. lyrata]
Bra013781	1833	6	61	0.450768968372107	4.73176705707961	3.39191894545074	Up	3.30186e-13	2.57835080250941e-12	GO:0005768//endosome;GO:0016020//membrane	GO:0004553//hydrolase activity, hydrolyzing O-glycosyl compounds	GO:0051707//response to other organism;GO:0009725//response to hormone stimulus;GO:0000902//cell morphogenesis;GO:0009250//glucan biosynthetic process;GO:0030865//cortical cytoskeleton organization;GO:0006972//hyperosmotic response;GO:0048513//organ development	gi|297799576|ref|XP_002867672.1|/0/predicted protein [Arabidopsis lyrata subsp. lyrata]
Bra023478	2031	26	263	1.76290394671573	18.4120358307696	3.38462337976022	Up	1.956508e-52	6.0459400142999e-51	-	GO:0003676//nucleic acid binding;GO:0042623//ATPase activity, coupled;GO:0032559	GO:0009207	gi|334187683|ref|NP_001190309.1|/0/DEAD-box ATP-dependent RNA helicase 46 [Arabidopsis thaliana]
Bra020998	2325	9	91	0.533070657436175	5.56511856458346	3.38401374736539	Up	4.75246e-19	5.24608195388436e-18	GO:0044464//cell part	-	GO:0002218//activation of innate immune response;GO:0023052//signaling	gi|6729047|gb|AAF27043.1|AC009177_33/0/putative disease resistance protein [Arabidopsis thaliana]
Bra008864	5793	83	836	1.97305771560976	20.5191201848022	3.37846380934297	Up	7.09302e-163	8.86428097831325e-161	GO:0043234//protein complex;GO:0044444//cytoplasmic part;GO:0016020//membrane	GO:0035251//UDP-glucosyltransferase activity	GO:0006074//(1->3)-beta-D-glucan metabolic process	gi|334187645|ref|NP_196804.6|/0/callose synthase [Arabidopsis thaliana]
Bra018831	1080	15	151	1.91263777552331	19.8796703302924	3.37765825232557	Up	1.132766e-30	1.96924091553073e-29	GO:0044444//cytoplasmic part	GO:0004084//branched-chain-amino-acid transaminase activity	GO:0019758;GO:0006520//cellular amino acid metabolic process	gi|15222882|ref|NP_175431.1|/2.1613e-173/branched-chain-amino-acid aminotransferase 6 [Arabidopsis thaliana]
Bra027699	1866	43	431	3.17337971758852	32.8413965678773	3.37142341299601	Up	1.237994e-84	6.69980822469565e-83	GO:0044464//cell part	GO:0016798//hydrolase activity, acting on glycosyl bonds;GO:0005488//binding	GO:0044238//primary metabolic process	gi|15217630|ref|NP_176621.1|/0/endoglucanase 6 [Arabidopsis thaliana]
Bra035838	1881	2	20	0.146422030662072	1.51180990502557	3.36807220349638	Up	4.84558e-05	0.000171404749846539	-	-	GO:0022403;GO:0000725//recombinational repair	gi|297797351|ref|XP_002866560.1|/0/hypothetical protein ARALYDRAFT_919644 [Arabidopsis lyrata subsp. lyrata]
Bra002342	1500	2	20	0.183613226450238	1.89580962090206	3.36807220349637	Up	4.84558e-05	0.000171443727617965	-	-	-	gi|297822045|ref|XP_002878905.1|/5.33959e-62/predicted protein [Arabidopsis lyrata subsp. lyrata]
Bra023521	1467	6	60	0.563230755982325	5.81536693528239	3.36807220349637	Up	6.12852e-13	4.70417576122348e-12	-	-	-	gi|30685394|ref|NP_197055.2|/7.8473e-151/TPX2 (targeting protein for Xklp2) family protein [Arabidopsis thaliana]
Bra022128	1494	2	20	0.184350628966102	1.90342331415869	3.36807220349637	Up	4.84558e-05	0.000171463223152149	GO:0044464//cell part	GO:0016787//hydrolase activity;GO:0016879//ligase activity, forming carbon-nitrogen bonds	-	gi|89257522|gb|ABD65012.1|/0/amidase, putative [Brassica oleracea]
Bra029900	900	41	410	6.27345190371647	64.7734953808204	3.36807220349637	Up	1.615046e-80	8.19853204371941e-79	-	-	-	gi|297819462|ref|XP_002877614.1|/1.51443e-110/hypothetical protein ARALYDRAFT_485209 [Arabidopsis lyrata subsp. lyrata]
Bra040856	654	3	30	0.631696879989351	6.52228080585571	3.36807220349637	Up	4.8592e-07	2.23252008858704e-06	-	GO:0001071//nucleic acid binding transcription factor activity	GO:0006351//transcription, DNA-dependent	gi|18395124|ref|NP_564171.1|/3.31671e-78/transcription factor bHLH94 [Arabidopsis thaliana]
Bra021525	1092	3	30	0.378323955598018	3.90620114196853	3.36807220349637	Up	4.8592e-07	2.23219051668143e-06	-	-	-	gi|30682933|ref|NP_188016.2|/9.26469e-132/protein Brevis radix-like 2 [Arabidopsis thaliana]
Bra037611	663	3	30	0.623121809220265	6.43374305735993	3.36807220349637	Up	4.8592e-07	2.23284975782634e-06	-	-	-	gi|297818984|ref|XP_002877375.1|/2.76915e-64/hypothetical protein ARALYDRAFT_484892 [Arabidopsis lyrata subsp. lyrata]
Bra018021	1623	8	80	0.678791964695889	7.00853833974883	3.36807220349637	Up	7.74198e-17	7.53329998874296e-16	-	-	-	gi|297816106|ref|XP_002875936.1|/0/hypothetical protein ARALYDRAFT_485256 [Arabidopsis lyrata subsp. lyrata]
Bra013867	552	2	20	0.498948984919125	5.1516565785382	3.36807220349637	Up	4.84558e-05	0.000171385267606274	-	GO:0016791//phosphatase activity	-	gi|297799478|ref|XP_002867623.1|/4.88312e-89/hypothetical protein ARALYDRAFT_329150 [Arabidopsis lyrata subsp. lyrata]
Bra012105	522	2	20	0.527624213937466	5.44772879569557	3.36807220349637	Up	4.84558e-05	0.000171482723120664	-	-	-	gi|297797703|ref|XP_002866736.1|/2.86654e-69/hypothetical protein ARALYDRAFT_496920 [Arabidopsis lyrata subsp. lyrata]
Bra029913	981	2	20	0.280754168884156	2.8987914692692	3.36807220349637	Up	4.84558e-05	0.000171424236516598	GO:0044424//intracellular part	GO:0016788//hydrolase activity, acting on ester bonds	-	gi|297819478|ref|XP_002877622.1|/1.54536e-151/hypothetical protein ARALYDRAFT_485224 [Arabidopsis lyrata subsp. lyrata]
Bra000090	948	2	20	0.290527257041516	2.99969876725009	3.36807220349637	Up	4.84558e-05	0.000171502227525023	GO:0044464//cell part	GO:0046872//metal ion binding;GO:0005543//phospholipid binding	GO:0009725//response to hormone stimulus;GO:0006970//response to osmotic stress	gi|291092720|gb|ADD74397.1|/1.89623e-175/annexin 4 [Brassica juncea]
Bra012440	1911	4	40	0.288246823312776	2.97615325102364	3.36807220349637	Up	5.12004e-09	2.89104345345672e-08	GO:0043231//intracellular membrane-bounded organelle;GO:0031224//intrinsic to membrane;GO:0031410//cytoplasmic vesicle	GO:0030246//carbohydrate binding;GO:0035250//UDP-galactosyltransferase activity	GO:0006464//protein modification process;GO:0033692//cellular polysaccharide biosynthetic process	gi|297845518|ref|XP_002890640.1|/0/galactosyltransferase family protein [Arabidopsis lyrata subsp. lyrata]
Bra008960	828	7	70	1.16421429814463	12.0205320165891	3.36807220349636	Up	6.85522e-15	5.93712039966602e-14	-	-	-	gi|15239054|ref|NP_196707.1|/1.38305e-75/uncharacterized protein [Arabidopsis thaliana]
Bra037177	435	287	2849	90.8568896400316	931.234760336201	3.35747708825717	Up	0	0	-	-	-	gi|312190401|gb|ADQ43200.1|/3.11159e-10/unknown [Eutrema parvulum]
Bra003348	2412	8	79	0.456749319527955	4.65699502646961	3.34992485678611	Up	1.433904e-16	1.37462183216266e-15	GO:0043231//intracellular membrane-bounded organelle;GO:0016020//membrane	-	-	gi|297820698|ref|XP_002878232.1|/0/hypothetical protein ARALYDRAFT_324343 [Arabidopsis lyrata subsp. lyrata]
Bra012422	597	7	69	1.61468917732621	16.4335256083219	3.34731364332958	Up	1.270078e-14	1.08369309580477e-13	GO:0044424//intracellular part	GO:0016765//transferase activity, transferring alkyl or aryl (other than methyl) groups	GO:0006790//sulfur compound metabolic process;GO:0009404//toxin metabolic process;GO:0010038//response to metal ion	gi|8778860|gb|AAF79859.1|AC000348_12/4.071e-82/T7N9.20 [Arabidopsis thaliana]
Bra004407	966	28	276	3.991591879353	40.6244918764727	3.34731364332958	Up	2.02298e-54	6.49650068524252e-53	-	-	-	gi|312283101|dbj|BAJ34416.1|/1.74895e-99/unnamed protein product [Thellungiella halophila]
Bra016382	1443	7	69	0.668031489164068	6.79890144710198	3.34731364332958	Up	1.270078e-14	1.08399032375206e-13	-	GO:0035251//UDP-glucosyltransferase activity	-	gi|42571589|ref|NP_973885.1|/0/UDP-glucosyl transferase 85A5 [Arabidopsis thaliana]
Bra022266	1521	250	2460	22.6347665742404	229.965072357942	3.34480242417352	Up	0	0	GO:0044424//intracellular part	GO:0008170//N-methyltransferase activity;GO:0016410//N-acyltransferase activity	GO:0048868//pollen tube development;GO:0006498//N-terminal protein lipidation;GO:0048229//gametophyte development;GO:0046470//phosphatidylcholine metabolic process;GO:0006730//one-carbon metabolic process;GO:0019695//choline metabolic process;GO:0009791//post-embryonic development;GO:0000904//cell morphogenesis involved in differentiation	gi|32478660|gb|AAP83582.1|/0/phosphoethanolamine N-methyltransferase [Brassica napus]
Bra007662	1383	6	59	0.597439999295786	6.06576830982763	3.34382465724969	Up	1.135924e-12	8.56083386582708e-12	GO:0043231//intracellular membrane-bounded organelle	GO:0004553//hydrolase activity, hydrolyzing O-glycosyl compounds	GO:0044238//primary metabolic process;GO:0045229//external encapsulating structure organization	gi|297817560|ref|XP_002876663.1|/0/glycoside hydrolase family 28 protein [Arabidopsis lyrata subsp. lyrata]
Bra014969	3999	33	322	1.13639093639495	11.4488127893935	3.33266686736517	Up	5.49348e-63	2.07458872135922e-61	GO:0015630//microtubule cytoskeleton;GO:0009536//plastid	GO:0003777//microtubule motor activity;GO:0032559	GO:0000911//cytokinesis by cell plate formation;GO:0007017//microtubule-based process;GO:0032502//developmental process	gi|21703149|gb|AAM74514.1|/0/AT3g23670/MDB19_16 [Arabidopsis thaliana]
Bra040102	2670	7	68	0.361037243020131	3.62120938823989	3.32625202780175	Up	2.35018e-14	1.97283251254384e-13	-	GO:0004672//protein kinase activity	-	gi|297800418|ref|XP_002868093.1|/0/kinase [Arabidopsis lyrata subsp. lyrata]
Bra029831	2121	99	961	6.42776146342771	64.42266781071	3.32518010930315	Up	2.67068e-184	4.01479324830918e-182	GO:0044424//intracellular part	GO:0016840	GO:0006558//L-phenylalanine metabolic process	gi|297829560|ref|XP_002882662.1|/0/hypothetical protein ARALYDRAFT_897210 [Arabidopsis lyrata subsp. lyrata]
Bra002181	4101	17	165	0.570853118078648	5.7207130111346	3.32500348160449	Up	6.16522e-33	1.15921036833837e-31	-	GO:0015631//tubulin binding;GO:0004674//protein serine/threonine kinase activity;GO:0032559	GO:0000911//cytokinesis by cell plate formation;GO:0006464//protein modification process;GO:0007349//cellularization	gi|297812057|ref|XP_002873912.1|/0/EMB3013 [Arabidopsis lyrata subsp. lyrata]
Bra001958	483	3	29	0.855341117004215	8.5370309015776	3.31916260301543	Up	9.0319e-07	4.02714807565554e-06	GO:0016020//membrane;GO:0034399//nuclear periphery	GO:0005506//iron ion binding;GO:0022892	GO:0071941;GO:0006950//response to stress;GO:0015669//gas transport	gi|30909306|gb|AAP37043.1|/1.37173e-85/nonsymbiotic hemoglobin [Raphanus sativus]
Bra009745	4800	53	512	1.52054703154103	15.1664769672165	3.31822365404582	Up	8.2041e-99	5.24220089938398e-97	-	GO:0032559	-	gi|334187894|ref|NP_197816.3|/0/gamma-irradiation and mitomycin c induced 1 [Arabidopsis thaliana]
Bra038911	2418	34	328	1.93636777273824	19.2873931655048	3.31623327197676	Up	7.54052e-64	2.91123947096774e-62	GO:0005618//cell wall;GO:0016020//membrane	GO:0004672//protein kinase activity;GO:0032559	GO:0006464//protein modification process;GO:0007167//enzyme linked receptor protein signaling pathway	gi|297816438|ref|XP_002876102.1|/0/hypothetical protein ARALYDRAFT_485528 [Arabidopsis lyrata subsp. lyrata]
Bra014808	411	15	144	5.02590948312695	49.8168951477913	3.3091785144428	Up	8.33408e-29	1.37216879068783e-27	GO:0031981//nuclear lumen;GO:0000785//chromatin	GO:0003676//nucleic acid binding	GO:0006952//defense response;GO:0009908//flower development;GO:0009266//response to temperature stimulus;GO:0034728//nucleosome organization	gi|15232536|ref|NP_191019.1|/5.04793e-61/histone H2A [Arabidopsis thaliana]
Bra000773	1758	7	67	0.548333014143202	5.41890975257841	3.30487837700918	Up	4.34328e-14	3.58594287715574e-13	GO:0005618//cell wall;GO:0031225//anchored to membrane;GO:0031090//organelle membrane;GO:0005576//extracellular region;GO:0031410//cytoplasmic vesicle	GO:0046914//transition metal ion binding;GO:0016682//oxidoreductase activity, acting on diphenols and related substances as donors, oxygen as acceptor	GO:0009826//unidimensional cell growth;GO:0008152//metabolic process	gi|297813775|ref|XP_002874771.1|/0/hypothetical protein ARALYDRAFT_911635 [Arabidopsis lyrata subsp. lyrata]
Bra026065	1521	7	67	0.633773464078731	6.26327636096834	3.30487837700918	Up	4.34328e-14	3.58499169867374e-13	GO:0043231//intracellular membrane-bounded organelle	-	GO:0007049//cell cycle	gi|334182617|ref|NP_173083.3|/0/cyclin B3-1 [Arabidopsis thaliana]
Bra019964	1110	60	574	7.44377945068533	73.5266704322826	3.30416043967618	Up	3.77522e-110	2.73203013860465e-108	GO:0009536//plastid	GO:0005488//binding;GO:0004084//branched-chain-amino-acid transaminase activity	GO:0006520//cellular amino acid metabolic process	gi|30681524|ref|NP_849629.1|/1.2688e-168/branched-chain-amino-acid aminotransferase 1 [Arabidopsis thaliana]
Bra002307	849	13	124	2.10863245923418	20.7668191688918	3.2999007008548	Up	6.15938e-25	8.81635634038638e-24	GO:0043231//intracellular membrane-bounded organelle	GO:0046872//metal ion binding;GO:0042393//histone binding	GO:0006351//transcription, DNA-dependent	gi|297812231|ref|XP_002873999.1|/1.16229e-101/PHD finger family protein [Arabidopsis lyrata subsp. lyrata]
Bra039414	273	2	19	1.00886388159471	9.89570955965361	3.2940716220526	Up	9.0297e-05	0.000307828883216477	-	-	-	gi|157849650|gb|ABV89608.1|/2.84114e-51/disease resistance-responsive family protein [Brassica rapa]
Bra033457	963	2	19	0.286001910358626	2.80532576301707	3.2940716220526	Up	9.0297e-05	0.000307896345167653	-	-	-	gi|42565850|ref|NP_190779.3|/2.58829e-111/uncharacterized protein [Arabidopsis thaliana]
Bra026081	1170	2	19	0.2354015723721	2.30899889725251	3.2940716220526	Up	9.0297e-05	0.000307930087232877	-	GO:0001071//nucleic acid binding transcription factor activity	GO:0006351//transcription, DNA-dependent	gi|297850026|ref|XP_002892894.1|/0/hypothetical protein ARALYDRAFT_471808 [Arabidopsis lyrata subsp. lyrata]
Bra016822	861	2	19	0.319883669773934	3.13766400671944	3.2940716220526	Up	9.0297e-05	0.000307761450821468	GO:0043231//intracellular membrane-bounded organelle;GO:0016020//membrane	GO:0016709//oxidoreductase activity, acting on paired donors, with incorporation or reduction of molecular oxygen, NADH or NADPH as one donor, and incorporation of one atom of oxygen;GO:0005506//iron ion binding;GO:0016741	GO:0006694//steroid biosynthetic process;GO:0006730//one-carbon metabolic process	gi|297844012|ref|XP_002889887.1|/3.44174e-125/CYP51G1 [Arabidopsis lyrata subsp. lyrata]
Bra009026	1725	4	38	0.31932735034824	3.13220719975123	3.2940716220526	Up	1.76035e-08	9.46579770174529e-08	GO:0043231//intracellular membrane-bounded organelle	GO:0003676//nucleic acid binding;GO:0001071//nucleic acid binding transcription factor activity	GO:0040007//growth;GO:0009909//regulation of flower development;GO:0048513//organ development;GO:0006351//transcription, DNA-dependent;GO:0009653//anatomical structure morphogenesis	gi|297807081|ref|XP_002871424.1|/0/hypothetical protein ARALYDRAFT_909007 [Arabidopsis lyrata subsp. lyrata]
Bra014975	876	4	38	0.62881241935013	6.16787376663341	3.2940716220526	Up	1.76035e-08	9.46743368475631e-08	GO:0005576//extracellular region;GO:0030312//external encapsulating structure	GO:0016798//hydrolase activity, acting on glycosyl bonds;GO:0016758//transferase activity, transferring hexosyl groups;GO:0005488//binding	GO:0044042//glucan metabolic process	gi|18403867|ref|NP_566738.1|/1.57704e-157/xyloglucan:xyloglucosyl transferase [Arabidopsis thaliana]
Bra003690	1140	4	38	0.483192701184837	4.73952405225515	3.2940716220526	Up	1.76035e-08	9.46416228403594e-08	-	GO:0003824//catalytic activity;GO:0046914//transition metal ion binding	GO:0008152//metabolic process	gi|6684367|gb|AAF23549.1|AF110451_1/1.83845e-178/alcohol dehydrogenase [Fourraea alpina]
Bra001781	2478	14	133	0.778022145975585	7.63143703329219	3.2940716220526	Up	1.318844e-26	2.01175429372549e-25	GO:0043231//intracellular membrane-bounded organelle	GO:0003723//RNA binding	-	gi|30685690|ref|NP_188660.3|/0/pumilio 5 [Arabidopsis thaliana]
Bra021812	306	2	19	0.900064835540383	8.82852519537724	3.2940716220526	Up	9.0297e-05	0.00030786261049633	GO:0043231//intracellular membrane-bounded organelle	GO:0005488//binding	GO:0032446//protein modification by small protein conjugation;GO:0009408//response to heat;GO:0043392//negative regulation of DNA binding	gi|18403073|ref|NP_565752.1|/1.16358e-20/small ubiquitin-related modifier 5 [Arabidopsis thaliana]
Bra019880	573	2	19	0.480662896466592	4.71470979020146	3.2940716220526	Up	9.0297e-05	0.000307795163325665	-	-	-	gi|334182452|ref|NP_172579.2|/1.29386e-58/uncharacterized protein [Arabidopsis thaliana]
Bra000609	474	2	19	0.581054514083032	5.69942765777518	3.2940716220526	Up	9.0297e-05	0.000307694047963206	-	-	-	gi|15240611|ref|NP_199820.1|/3.89907e-58/uncharacterized protein [Arabidopsis thaliana]
Bra020463	2601	6	57	0.317669941955429	3.11595006895667	3.2940716220526	Up	3.8855e-12	2.82168002333722e-11	-	-	-	gi|16604653|gb|AAL24119.1|/0/unknown protein [Arabidopsis thaliana]
Bra037551	1557	2	19	0.176891354961694	1.73508587654813	3.2940716220526	Up	9.0297e-05	0.000307727745701457	-	-	-	gi|334185450|ref|NP_188520.2|/0/uncharacterized protein [Arabidopsis thaliana]
Bra017818	1479	4	38	0.372440621602917	3.65318283946644	3.29407162205259	Up	1.76035e-08	9.46252743133529e-08	GO:0043231//intracellular membrane-bounded organelle;GO:0016020//membrane	GO:0016491//oxidoreductase activity;GO:0005506//iron ion binding	GO:0006952//defense response;GO:0009628//response to abiotic stimulus;GO:0008152//metabolic process	gi|297798142|ref|XP_002866955.1|/0/CYP81D4 [Arabidopsis lyrata subsp. lyrata]
Bra011677	2571	219	2076	11.7302498811558	114.810407613555	3.29094777736572	Up	0	0	GO:0044464//cell part	GO:0030246//carbohydrate binding;GO:0043167//ion binding;GO:0015925	GO:0044238//primary metabolic process	gi|312283357|dbj|BAJ34544.1|/0/unnamed protein product [Thellungiella halophila]
Bra017059	1047	26	246	3.4197305785861	33.407533434234	3.28821889580716	Up	6.5572e-48	1.85835108925319e-46	GO:0005618//cell wall	-	GO:0000902//cell morphogenesis;GO:0009827//plant-type cell wall modification	gi|254554270|gb|ACT67493.1|/3.1078e-137/expansin A1 [Raphanus sativus]
Bra012707	741	7	66	1.30090342626687	12.6643152813295	3.28318330590985	Up	8.01618e-14	6.4724309610794e-13	-	-	-	gi|42568891|ref|NP_178402.2|/4.83627e-34/Heat shock protein HSP20/alpha crystallin family protein [Arabidopsis thaliana]
Bra001326	1980	22	207	1.53011022041865	14.8648708911639	3.28019944747104	Up	1.831216e-40	4.31042204901664e-39	GO:0016020//membrane	-	-	gi|15232012|ref|NP_187519.1|/0/uncharacterized protein [Arabidopsis thaliana]
Bra016182	627	8	75	1.75706436794486	17.0078614315376	3.27496279910489	Up	1.668564e-15	1.49934665180479e-14	GO:0009536//plastid	GO:0005488//binding	GO:0006950//response to stress	gi|297841831|ref|XP_002888797.1|/1.26806e-76/bet v I allergen family protein [Arabidopsis lyrata subsp. lyrata]
Bra037484	498	41	384	11.3375636814153	109.637182895541	3.27355460471209	Up	1.300016e-73	5.94910263058823e-72	-	-	-	gi|18422918|ref|NP_568698.1|/1.36382e-22/Lactoylglutathione lyase / glyoxalase I-like protein [Arabidopsis thaliana]
Bra032712	576	3	28	0.717239165821242	6.91180590953876	3.26853652994546	Up	1.67419e-06	7.24279777839566e-06	-	-	-	gi|15236303|ref|NP_193090.1|/2.92084e-58/uncharacterized protein [Arabidopsis thaliana]
Bra009098	1512	3	28	0.273233967931902	2.63306891791953	3.26853652994546	Up	1.67419e-06	7.24179099527384e-06	-	-	-	gi|42567659|ref|NP_196143.2|/6.18594e-167/uncharacterized protein [Arabidopsis thaliana]
Bra040634	981	6	56	0.842262506652468	8.11661611395377	3.26853652994546	Up	7.16982e-12	5.10900981818182e-11	GO:0043231//intracellular membrane-bounded organelle	GO:0003677//DNA binding;GO:0001071//nucleic acid binding transcription factor activity	GO:0006351//transcription, DNA-dependent;GO:0051301//cell division	gi|297846900|ref|XP_002891331.1|/7.93671e-148/hypothetical protein ARALYDRAFT_473862 [Arabidopsis lyrata subsp. lyrata]
Bra031137	1299	3	28	0.318036766368773	3.06481924857146	3.26853652994546	Up	1.67419e-06	7.24078449200834e-06	-	GO:0016798//hydrolase activity, acting on glycosyl bonds;GO:0043167//ion binding	GO:0044238//primary metabolic process	gi|297832668|ref|XP_002884216.1|/0/glycosyl hydrolase family 5 protein [Arabidopsis lyrata subsp. lyrata]
Bra021878	786	3	28	0.525610381059842	5.06514020851695	3.26853652994546	Up	1.67419e-06	7.23977826848249e-06	-	-	-	gi|42571039|ref|NP_973593.1|/3.10608e-66/uncharacterized protein [Arabidopsis thaliana]
Bra040428	1164	3	28	0.35492247380845	3.42027508925629	3.26853652994546	Up	1.67419e-06	7.23877232457969e-06	-	GO:0003824//catalytic activity	GO:0044238//primary metabolic process	gi|297817660|ref|XP_002876713.1|/6.09964e-177/hypothetical protein ARALYDRAFT_907903 [Arabidopsis lyrata subsp. lyrata]
Bra034774	981	18	167	2.5267875199574	24.2049087683979	3.25992339964076	Up	9.553e-33	1.77899613405147e-31	GO:0005618//cell wall	GO:0004857//enzyme inhibitor activity;GO:0005515//protein binding	GO:0023052//signaling	gi|260505503|gb|ACX42230.1|/7.70518e-135/polygalacturonase inhibitory protein [Brassica rapa subsp. campestris]
Bra022944	1482	15	139	1.39382509957165	13.3359077583697	3.25819458572399	Up	1.762226e-27	2.77655436293671e-26	-	-	-	gi|297823151|ref|XP_002879458.1|/0/hypothetical protein ARALYDRAFT_902431 [Arabidopsis lyrata subsp. lyrata]
Bra002726	1542	4	37	0.357224175973226	3.41171964851052	3.25559747423796	Up	3.2535e-08	1.69869820469799e-07	GO:0044464//cell part	GO:0017111//nucleoside-triphosphatase activity;GO:0032559	-	gi|15242143|ref|NP_200556.1|/0/AAA-type ATPase family protein [Arabidopsis thaliana]
Bra014835	915	12	111	1.80603173557611	17.2487596655843	3.25559747423796	Up	3.31576e-22	4.26362891239669e-21	GO:0043231//intracellular membrane-bounded organelle;GO:0043234//protein complex	GO:0004674//protein serine/threonine kinase activity;GO:0005515//protein binding;GO:0032559	GO:0010103//stomatal complex morphogenesis;GO:0000902//cell morphogenesis;GO:0006261//DNA-dependent DNA replication;GO:0000087//M phase of mitotic cell cycle;GO:0009793//embryo development ending in seed dormancy;GO:0006464//protein modification process	gi|15232441|ref|NP_190986.1|/3.87636e-154/cyclin-dependent kinase B1-1 [Arabidopsis thaliana]
Bra005137	1506	12	111	1.09729019790979	10.479824099608	3.25559747423796	Up	3.31576e-22	4.26539147085573e-21	GO:0044464//cell part	GO:0016411//acylglycerol O-acyltransferase activity	GO:0006633//fatty acid biosynthetic process;GO:0009791//post-embryonic development	gi|15224445|ref|NP_181346.1|/0/glycerol-3-phosphate acyltransferase 6 [Arabidopsis thaliana]
Bra020579	249	4	37	2.21220754759323	21.1279987871615	3.25559747423796	Up	3.2535e-08	1.69841323603422e-07	GO:0015935//small ribosomal subunit	GO:0005198//structural molecule activity	GO:0010467//gene expression;GO:0022613//ribonucleoprotein complex biogenesis	gi|240256355|ref|NP_198122.4|/6.49201e-40/small subunit ribosomal protein S21e [Arabidopsis thaliana]
Bra029983	1494	5	46	0.460876572415256	4.377873622565	3.24777796977866	Up	6.49744e-10	3.97224632455796e-09	-	-	GO:0050896//response to stimulus	gi|297819654|ref|XP_002877710.1|/0/BTB/POZ domain-containing protein [Arabidopsis lyrata subsp. lyrata]
Bra009929	2835	5	46	0.242874638161691	2.30706990903425	3.24777796977866	Up	6.49744e-10	3.97146607582007e-09	GO:0015630//microtubule cytoskeleton	GO:0003774//motor activity;GO:0015631//tubulin binding;GO:0032559	GO:0009207;GO:0007017//microtubule-based process	gi|18421069|ref|NP_568491.1|/0/kinesin 4 [Arabidopsis thaliana]
Bra031567	1488	64	587	5.92300730484639	56.0907382797132	3.24336080171906	Up	1.051488e-110	7.69887143152941e-109	GO:0009536//plastid	-	-	gi|297843516|ref|XP_002889639.1|/0/binding protein [Arabidopsis lyrata subsp. lyrata]
Bra015388	1014	6	55	0.814851596672654	7.71224328029684	3.24254132141251	Up	1.32095e-11	9.25170427638983e-11	-	GO:0004672//protein kinase activity;GO:0032559	GO:0006464//protein modification process	gi|297843310|ref|XP_002889536.1|/5.52305e-168/MAPKKK18 [Arabidopsis lyrata subsp. lyrata]
Bra026973	2244	7	64	0.429576398780637	4.05520774524505	3.23878918655141	Up	2.71956e-13	2.13381916490166e-12	-	GO:0005488//binding	-	gi|8778648|gb|AAF79656.1|AC025416_30/0/F5O11.10 [Arabidopsis thaliana]
Bra023810	1779	8	73	0.619268891906368	5.83448998001055	3.23596866748903	Up	5.65166e-15	4.91526986808273e-14	-	-	GO:0048507//meristem development;GO:0010015//root morphogenesis	gi|297830988|ref|XP_002883376.1|/0/hypothetical protein ARALYDRAFT_898758 [Arabidopsis lyrata subsp. lyrata]
Bra007588	879	8	73	1.25333260375589	11.8083705056186	3.23596866748903	Up	5.65166e-15	4.916644e-14	GO:0043231//intracellular membrane-bounded organelle	GO:0003676//nucleic acid binding;GO:0001071//nucleic acid binding transcription factor activity	GO:0006351//transcription, DNA-dependent;GO:0009719;GO:0010033//response to organic substance	gi|297817436|ref|XP_002876601.1|/1.60111e-125/AtMYB17 [Arabidopsis lyrata subsp. lyrata]
Bra004360	660	12	109	2.50381672432143	23.4821873498096	3.22936593266478	Up	1.118758e-21	1.4066065229899e-20	-	-	GO:0048764;GO:0050896//response to stimulus	gi|195970386|gb|ACG60675.1|/7.0996e-121/hypothetical protein BoB028L01.090 [Brassica oleracea var. alboglabra]
Bra002758	2310	31	281	1.84805520128486	17.2961851777103	3.22637411844306	Up	1.399824e-53	4.41782182880325e-52	-	-	-	gi|16604653|gb|AAL24119.1|/0/unknown protein [Arabidopsis thaliana]
Bra010079	3528	32	290	1.24906956768869	11.6876018295408	3.22605319862396	Up	3.05262e-55	9.98858350788643e-54	GO:0000793//condensed chromosome	GO:0032559	GO:0006996//organelle organization	gi|297793811|ref|XP_002864790.1|/0/hypothetical protein ARALYDRAFT_496418 [Arabidopsis lyrata subsp. lyrata]
Bra036597	2949	105	950	4.9032016218909	45.8041490299328	3.2236822941612	Up	4.52036e-177	6.36491232941176e-175	GO:0009536//plastid	-	-	gi|186525988|ref|NP_198037.3|/0/uncharacterized protein [Arabidopsis thaliana]
Bra002914	309	24	217	10.6959161038974	99.852108673725	3.22273284033233	Up	1.111918e-41	2.69685614372564e-40	-	-	GO:0009607//response to biotic stimulus	gi|297793017|ref|XP_002864393.1|/1.01354e-24/protease inhibitor/seed storage/lipid transfer protein family protein [Arabidopsis lyrata subsp. lyrata]
Bra021679	909	2	18	0.302992122855178	2.81555884292385	3.21606911005132	Up	0.000167608	0.000549533847223686	-	GO:0003824//catalytic activity	-	gi|297826513|ref|XP_002881139.1|/9.00378e-87/predicted protein [Arabidopsis lyrata subsp. lyrata]
Bra008477	1374	4	36	0.400902241157725	3.72539008474204	3.21606911005132	Up	5.99928e-08	3.04395230784282e-07	GO:0043231//intracellular membrane-bounded organelle	GO:0005488//binding	GO:0006261//DNA-dependent DNA replication;GO:0007049//cell cycle	gi|15220120|ref|NP_178153.1|/4.77954e-171/cyclin-A2-4 [Arabidopsis thaliana]
Bra003981	546	12	108	3.02659164478414	28.1246482221734	3.21606911005132	Up	2.05234e-21	2.55356721791283e-20	-	-	-	gi|297841701|ref|XP_002888732.1|/2.9963e-59/hypothetical protein ARALYDRAFT_894764 [Arabidopsis lyrata subsp. lyrata]
Bra033715	1152	2	18	0.239079721940414	2.2216518994946	3.21606911005132	Up	0.000167608	0.000549591753846154	-	-	-	gi|15240079|ref|NP_199217.1|/8.34765e-78/uncharacterized protein [Arabidopsis thaliana]
Bra022895	642	3	27	0.643504298306909	5.97977333695743	3.21606911005132	Up	3.09434e-06	1.29491221247983e-05	GO:0043231//intracellular membrane-bounded organelle	GO:0005488//binding	GO:0009725//response to hormone stimulus;GO:0009987//cellular process;GO:0007275//multicellular organismal development	gi|297826711|ref|XP_002881238.1|/6.53577e-15/hypothetical protein ARALYDRAFT_482197 [Arabidopsis lyrata subsp. lyrata]
Bra006684	1047	4	36	0.526112396705553	4.88890733183912	3.21606911005132	Up	5.99928e-08	3.0434560652103e-07	GO:0043231//intracellular membrane-bounded organelle	-	-	gi|297796947|ref|XP_002866358.1|/4.92729e-159/hypothetical protein ARALYDRAFT_496133 [Arabidopsis lyrata subsp. lyrata]
Bra003182	633	2	18	0.435102432346536	4.04319587396174	3.21606911005132	Up	0.000167608	0.000549418070578321	-	GO:0003824//catalytic activity	GO:0008152//metabolic process	gi|186510841|ref|NP_001118801.1|/4.46441e-69/uncharacterized protein [Arabidopsis thaliana]
Bra006343	1515	4	36	0.363590547426214	3.37867061150862	3.21606911005132	Up	5.99928e-08	3.04295998435208e-07	GO:0044464//cell part	GO:0046527//glucosyltransferase activity	-	gi|172044781|sp|Q9T0L2.2|CSLAF_ARATH/0/RecName: Full=Probable mannan synthase 15; AltName: Full=Cellulose synthase-like protein A15; Short=AtCslA15
Bra007879	528	2	18	0.521628484233631	4.84724050798822	3.21606911005132	Up	0.000167608	0.000549360200547714	-	-	-	gi|21553939|gb|AAM63020.1|/1.58247e-46/unknown [Arabidopsis thaliana]
Bra028093	1227	6	54	0.673398141015543	6.25756231838088	3.21606911005132	Up	2.42972e-11	1.67052644631021e-10	-	GO:0046872//metal ion binding	GO:0009628//response to abiotic stimulus;GO:0003006//developmental process involved in reproduction	gi|15224200|ref|NP_179455.1|/3.76351e-124/putative RING-H2 finger protein ATL49 [Arabidopsis thaliana]
Bra003092	801	3	27	0.515767490028759	4.79277713149397	3.21606911005132	Up	3.09434e-06	1.29473809493075e-05	GO:0031224//intrinsic to membrane	-	GO:0006810//transport	gi|297792653|ref|XP_002864211.1|/1.47335e-111/hypothetical protein ARALYDRAFT_495365 [Arabidopsis lyrata subsp. lyrata]
Bra000576	768	3	27	0.537929374365932	4.99871677386285	3.21606911005132	Up	3.09434e-06	1.29439000026885e-05	GO:0005618//cell wall	GO:0004180//carboxypeptidase activity;GO:0016753	GO:0019538//protein metabolic process;GO:0006725//cellular aromatic compound metabolic process	gi|297821531|ref|XP_002878648.1|/1.91871e-81/SCPL11 [Arabidopsis lyrata subsp. lyrata]
Bra031608	780	7	63	1.23585825495353	11.4842313573875	3.21606911005132	Up	4.99856e-13	3.86639796370867e-12	-	-	-	gi|15223086|ref|NP_172279.1|/4.26281e-76/GATA transcription factor 11 [Arabidopsis thaliana]
Bra020486	747	3	27	0.553051886898308	5.13924294822847	3.21606911005132	Up	3.09434e-06	1.29456402420005e-05	-	GO:0046914//transition metal ion binding;GO:0001071//nucleic acid binding transcription factor activity	GO:0006351//transcription, DNA-dependent	gi|297808517|ref|XP_002872142.1|/7.73444e-80/hypothetical protein ARALYDRAFT_910560 [Arabidopsis lyrata subsp. lyrata]
Bra031859	819	2	18	0.336287960531572	3.12496091357482	3.21606911005132	Up	0.000167608	0.00054947595280236	GO:0044464//cell part	GO:0005488//binding;GO:0001071//nucleic acid binding transcription factor activity	GO:0003006//developmental process involved in reproduction	gi|312283431|dbj|BAJ34581.1|/1.06473e-104/unnamed protein product [Thellungiella halophila]
Bra015096	1494	40	358	3.68701257932205	34.0712773234406	3.2080317909859	Up	1.779852e-67	7.29715870039525e-66	GO:0042579//microbody	GO:0016798//hydrolase activity, acting on glycosyl bonds	GO:0009628//response to abiotic stimulus	gi|297811803|ref|XP_002873785.1|/8.49403e-169/glycosyl hydrolase family 1 protein [Arabidopsis lyrata subsp. lyrata]
Bra017737	1251	13	116	1.43103833564334	13.1842875314532	3.2036853855955	Up	8.01146e-23	1.05501740279306e-21	GO:0016021//integral to membrane	-	GO:0009612//response to mechanical stimulus;GO:0070588//calcium ion transmembrane transport;GO:0009791//post-embryonic development	gi|297798324|ref|XP_002867046.1|/0/hypothetical protein ARALYDRAFT_491044 [Arabidopsis lyrata subsp. lyrata]
Bra023410	1323	11	98	1.14498043704797	10.5322756716781	3.20142233408692	Up	1.772192e-19	2.00170855375681e-18	GO:0009532//plastid stroma	GO:0016744	GO:0010038//response to metal ion;GO:0006007//glucose catabolic process	gi|15240625|ref|NP_196846.1|/0/transaldolase [Arabidopsis thaliana]
Bra006219	1461	11	98	1.03683033416459	9.53744059796724	3.20142233408692	Up	1.772192e-19	2.00243539055919e-18	GO:0031234//extrinsic to internal side of plasma membrane;GO:0009536//plastid	-	GO:0023052//signaling	gi|297811493|ref|XP_002873630.1|/0/WD-40 repeat family protein [Arabidopsis lyrata subsp. lyrata]
Bra034401	822	8	71	1.34024252883385	12.2812484565736	3.1958912281137	Up	1.904664e-14	1.60795806706457e-13	-	GO:0005488//binding	-	gi|297852046|ref|XP_002893904.1|/4.321e-130/hypothetical protein ARALYDRAFT_473698 [Arabidopsis lyrata subsp. lyrata]
Bra002046	1182	8	71	0.932046834772782	8.54076669315014	3.19589122811369	Up	1.904664e-14	1.60752195150529e-13	GO:0043231//intracellular membrane-bounded organelle	GO:0019887//protein kinase regulator activity	GO:0016049//cell growth;GO:0010212//response to ionizing radiation;GO:0007049//cell cycle	gi|22330995|ref|NP_187759.2|/3.33119e-154/cyclin-B1-3 [Arabidopsis thaliana]
Bra012915	831	8	71	1.32572726678872	12.1482385454915	3.19589122811369	Up	1.904664e-14	1.60839441932157e-13	GO:0030312//external encapsulating structure;GO:0031966//mitochondrial membrane;GO:0009526//plastid envelope	GO:0005244//voltage-gated ion channel activity	GO:0051707//response to other organism;GO:0043269//regulation of ion transport	gi|297819656|ref|XP_002877711.1|/8.76395e-139/hypothetical protein ARALYDRAFT_323570 [Arabidopsis lyrata subsp. lyrata]
Bra024204	1347	73	647	7.46312111963663	68.2955915770397	3.1939414517215	Up	4.1195e-120	3.37343686842105e-118	GO:0044464//cell part	GO:0070547;GO:0016846//carbon-sulfur lyase activity;GO:0048037//cofactor binding	GO:0009683;GO:0048364//root development;GO:0009719;GO:0001558//regulation of cell growth;GO:0046394;GO:0006520//cellular amino acid metabolic process;GO:0044271//cellular nitrogen compound biosynthetic process;GO:0019758;GO:0006950//response to stress	gi|42567214|ref|NP_194570.2|/0/Tyrosine transaminase family protein [Arabidopsis thaliana]
Bra022614	1770	14	124	1.08923100436582	9.9610336013498	3.19298549693828	Up	3.13302e-24	4.3856642537112e-23	GO:0044464//cell part	GO:0017111//nucleoside-triphosphatase activity;GO:0032559	GO:0009207	gi|15237291|ref|NP_200098.1|/0/ABC transporter G family member 8 [Arabidopsis thaliana]
Bra001996	1911	4	35	0.288246823312776	2.60413409464569	3.17542712555398	Up	1.103562e-07	5.41394329434022e-07	GO:0044464//cell part	GO:0004672//protein kinase activity;GO:0032559	GO:0006464//protein modification process	gi|297832266|ref|XP_002884015.1|/0/kinase family protein [Arabidopsis lyrata subsp. lyrata]
Bra040315	2082	34	297	2.24886516545681	20.2829775723311	3.17300038815943	Up	1.112198e-55	3.67403156730361e-54	GO:0031224//intrinsic to membrane	GO:0016491//oxidoreductase activity;GO:0004672//protein kinase activity;GO:0032559	GO:0006464//protein modification process;GO:0007167//enzyme linked receptor protein signaling pathway	gi|297824581|ref|XP_002880173.1|/0/hypothetical protein ARALYDRAFT_346338 [Arabidopsis lyrata subsp. lyrata]
Bra014444	1002	6	52	0.824610298429213	7.37889972207388	3.16162132602895	Up	8.1785e-11	5.39191870762712e-10	-	-	-	gi|30695388|ref|NP_191690.2|/1.0109e-89/AT hook motif DNA-binding family protein [Arabidopsis thaliana]
Bra036055	1239	8	69	0.88916816682924	7.91833316236332	3.15466856538718	Up	6.38494e-14	5.19441994562091e-13	GO:0044464//cell part	GO:0004527//exonuclease activity;GO:0005488//binding	GO:0010586//miRNA metabolic process	gi|186510862|ref|NP_190579.2|/0/small RNA degrading nuclease 1 [Arabidopsis thaliana]
Bra005825	1992	28	241	1.93568160414408	17.2021882017092	3.15167852278137	Up	3.44364e-45	9.08128724745763e-44	GO:0031224//intrinsic to membrane	GO:0015926//glucosidase activity	GO:0044238//primary metabolic process	gi|297806471|ref|XP_002871119.1|/0/glycosyl hydrolase family 3 protein [Arabidopsis lyrata subsp. lyrata]
Bra023602	648	10	86	2.12515308391479	18.8703272450899	3.15048076842375	Up	5.13368e-17	5.04420127060309e-16	GO:0044424//intracellular part	GO:0003824//catalytic activity	GO:0009404//toxin metabolic process;GO:0006950//response to stress	gi|297807743|ref|XP_002871755.1|/3.68457e-106/glutathione S-transferase 26 [Arabidopsis lyrata subsp. lyrata]
Bra006296	981	7	60	0.982639591094546	8.69637440780761	3.14567978215993	Up	3.0761e-12	2.24752476637708e-11	GO:0043231//intracellular membrane-bounded organelle	GO:0003676//nucleic acid binding;GO:0001071//nucleic acid binding transcription factor activity	GO:0010038//response to metal ion;GO:0009725//response to hormone stimulus;GO:0006970//response to osmotic stress;GO:0006351//transcription, DNA-dependent;GO:0000904//cell morphogenesis involved in differentiation	gi|312283133|dbj|BAJ34432.1|/1.88907e-149/unnamed protein product [Thellungiella halophila]
Bra015166	1422	100	857	9.68424190138387	85.6913947844444	3.14543931294679	Up	3.0826e-156	3.63349798484848e-154	GO:0044464//cell part	GO:0043167//ion binding;GO:0008422//beta-glucosidase activity	GO:0044238//primary metabolic process	gi|30678225|ref|NP_178637.2|/0/O-Glycosyl hydrolases family 17 protein [Arabidopsis thaliana]
Bra010330	1572	11	94	0.963619031943043	8.50219963572489	3.14130134164935	Up	1.9816e-18	2.1175628021978e-17	GO:0005618//cell wall;GO:0031225//anchored to membrane;GO:0031410//cytoplasmic vesicle	GO:0004553//hydrolase activity, hydrolyzing O-glycosyl compounds;GO:0043167//ion binding	GO:0044238//primary metabolic process	gi|297799056|ref|XP_002867412.1|/0/glycosyl hydrolase family 17 protein [Arabidopsis lyrata subsp. lyrata]
Bra021225	552	25	213	6.23686231148907	54.8651425614319	3.13699753906012	Up	6.09554e-40	1.41658710769231e-38	GO:0044464//cell part	GO:0004091//carboxylesterase activity;GO:0004857//enzyme inhibitor activity	-	gi|15228972|ref|NP_188338.1|/5.07673e-70/plant invertase/pectin methylesterase inhibitor domain-containing protein [Arabidopsis thaliana]
Bra029693	1098	68	579	8.52848319577609	74.9777165643642	3.13610080534791	Up	8.01048e-106	5.58901606816143e-104	GO:0030312//external encapsulating structure	-	-	gi|18398135|ref|NP_566328.1|/0/uncharacterized protein [Arabidopsis thaliana]
Bra012093	675	2	17	0.40802939211164	3.58097372837056	3.13360694985935	Up	0.000309778	0.000972133098426785	GO:0043231//intracellular membrane-bounded organelle	GO:0001071//nucleic acid binding transcription factor activity;GO:0003677//DNA binding	GO:0009725//response to hormone stimulus;GO:0006355//regulation of transcription, DNA-dependent;GO:0048513//organ development	gi|297797721|ref|XP_002866745.1|/2.04329e-94/hypothetical protein ARALYDRAFT_332898 [Arabidopsis lyrata subsp. lyrata]
Bra031377	600	2	17	0.459033066125595	4.02859544441688	3.13360694985935	Up	0.000309778	0.000972035071493395	-	-	-	gi|297845248|ref|XP_002890505.1|/1.91856e-71/hypothetical protein ARALYDRAFT_335470 [Arabidopsis lyrata subsp. lyrata]
Bra004628	1395	2	17	0.197433576828213	1.73272922340511	3.13360694985935	Up	0.000309778	0.000971839076923077	GO:0043234//protein complex;GO:0044444//cytoplasmic part	GO:0016616//oxidoreductase activity, acting on the CH-OH group of donors, NAD or NADP as acceptor;GO:0048037//cofactor binding;GO:0000166//nucleotide binding	GO:0006072//glycerol-3-phosphate metabolic process	gi|15227377|ref|NP_181685.1|/0/6-phosphogluconate dehydrogenase-like protein [Arabidopsis thaliana]
Bra016578	2055	2	17	0.134024252883385	1.17623224654507	3.13360694985935	Up	0.000309778	0.000971937064327485	GO:0043231//intracellular membrane-bounded organelle	GO:0001071//nucleic acid binding transcription factor activity;GO:0003677//DNA binding	GO:0006351//transcription, DNA-dependent;GO:0000904//cell morphogenesis involved in differentiation	gi|42562138|ref|NP_564041.2|/0/homeobox-leucine zipper protein HDG12 [Arabidopsis thaliana]
Bra033796	1350	28	238	2.85620574478148	25.0668160985939	3.13360694985935	Up	2.08246e-44	5.37775852946058e-43	GO:0043234//protein complex;GO:0015630//microtubule cytoskeleton;GO:0030312//external encapsulating structure	GO:0017111//nucleoside-triphosphatase activity;GO:0032561//guanyl ribonucleotide binding	GO:0043623//cellular protein complex assembly;GO:0009207;GO:0006970//response to osmotic stress;GO:0007017//microtubule-based process	gi|297819272|ref|XP_002877519.1|/0/tubulin beta-2 [Arabidopsis lyrata subsp. lyrata]
Bra028737	366	2	17	0.752513223156713	6.60425482691291	3.13360694985935	Up	0.000309778	0.000971643161374861	-	-	-	gi|297806651|ref|XP_002871209.1|/5.20853e-29/hypothetical protein ARALYDRAFT_487435 [Arabidopsis lyrata subsp. lyrata]
Bra020462	741	2	17	0.371686693219105	3.2620206027667	3.13360694985935	Up	0.000309778	0.000971545233219109	GO:0043231//intracellular membrane-bounded organelle	GO:0001071//nucleic acid binding transcription factor activity	GO:0006351//transcription, DNA-dependent	gi|297793235|ref|XP_002864502.1|/1.33168e-108/basic helix-loop-helix family protein [Arabidopsis lyrata subsp. lyrata]
Bra017560	1296	2	17	0.212515308391479	1.86509048352633	3.13360694985935	Up	0.000309778	0.000971447324800967	GO:0000325//plant-type vacuole;GO:0031224//intrinsic to membrane	GO:0005249//voltage-gated potassium channel activity	GO:0034220//ion transmembrane transport;GO:0030001//metal ion transport	gi|297791039|ref|XP_002863404.1|/5.78154e-179/hypothetical protein ARALYDRAFT_494336 [Arabidopsis lyrata subsp. lyrata]
Bra012544	1530	2	17	0.180012967108077	1.57984135075172	3.13360694985935	Up	0.000309778	0.000971741109274193	GO:0016020//membrane	GO:0004672//protein kinase activity;GO:0000166//nucleotide binding	GO:0006952//defense response;GO:0010033//response to organic substance;GO:0008219//cell death	gi|297803800|ref|XP_002869784.1|/0/hypothetical protein ARALYDRAFT_492546 [Arabidopsis lyrata subsp. lyrata]
Bra022198	666	14	119	2.89480311971096	25.405556856683	3.13360694985935	Up	6.36992e-23	8.46728622639897e-22	-	-	-	gi|297830326|ref|XP_002883045.1|/1.38779e-63/hypothetical protein ARALYDRAFT_479182 [Arabidopsis lyrata subsp. lyrata]
Bra003485	1377	8	68	0.800057631591451	7.02151711445207	3.13360694985935	Up	1.166604e-13	9.30830340307692e-13	GO:0043231//intracellular membrane-bounded organelle	GO:0004553//hydrolase activity, hydrolyzing O-glycosyl compounds	GO:0044238//primary metabolic process;GO:0045229//external encapsulating structure organization	gi|297817560|ref|XP_002876663.1|/0/glycoside hydrolase family 28 protein [Arabidopsis lyrata subsp. lyrata]
Bra027449	219	6	51	3.77287451610078	33.1117433787688	3.13360694985935	Up	1.496478e-10	9.69548249094316e-10	-	-	-	gi|388503164|gb|AFK39648.1|/4.20934e-15/unknown [Medicago truncatula]
Bra016585	996	8	68	1.10610377379662	9.70745890220934	3.13360694985934	Up	1.166604e-13	9.31069075968197e-13	-	-	-	gi|297850176|ref|XP_002892969.1|/2.97308e-134/hypothetical protein ARALYDRAFT_471996 [Arabidopsis lyrata subsp. lyrata]
Bra033520	300	158	1341	72.527224447844	635.570175407415	3.13145688233638	Up	2.15082e-242	4.49189374228188e-240	-	-	GO:0007275//multicellular organismal development;GO:0006950//response to stress;GO:0009725//response to hormone stimulus	gi|312283403|dbj|BAJ34567.1|/2.68197e-41/unnamed protein product [Thellungiella halophila]
Bra029371	732	21	178	3.95069442157275	34.5752164467794	3.12956011679665	Up	1.510452e-33	2.896010187061e-32	GO:0043231//intracellular membrane-bounded organelle	GO:0003676//nucleic acid binding	-	gi|18420676|ref|NP_568431.1|/2.944e-52/high-mobility group B6 protein [Arabidopsis thaliana]
Bra005403	1320	11	93	1.14758266531399	10.0176303831757	3.12587130107975	Up	3.61426e-18	3.79320548667791e-17	GO:0043231//intracellular membrane-bounded organelle	GO:0004674//protein serine/threonine kinase activity;GO:0005515//protein binding;GO:0032559	GO:0060918//auxin transport;GO:0048588//developmental cell growth;GO:0009755//hormone-mediated signaling pathway;GO:0009630//gravitropism;GO:0009793//embryo development ending in seed dormancy;GO:0000904//cell morphogenesis involved in differentiation;GO:0006464//protein modification process	gi|1935918|gb|AAB54117.1|/0/putative serine/threonine protein kinase [Brassica rapa]
Bra036465	1440	11	93	1.05195077653782	9.18282785124435	3.12587130107975	Up	3.61426e-18	3.79192659069454e-17	GO:0044424//intracellular part	GO:0016831//carboxy-lyase activity;GO:0048037//cofactor binding	GO:0006950//response to stress;GO:0019752//carboxylic acid metabolic process	gi|297832624|ref|XP_002884194.1|/0/hypothetical protein ARALYDRAFT_900384 [Arabidopsis lyrata subsp. lyrata]
Bra012139	1083	43	362	5.46770688182842	47.5265292774616	3.11972524099012	Up	1.880702e-66	7.6103621373212e-65	GO:0043231//intracellular membrane-bounded organelle	GO:0003676//nucleic acid binding;GO:0001071//nucleic acid binding transcription factor activity	GO:0009791//post-embryonic development;GO:0006351//transcription, DNA-dependent;GO:0003006//developmental process involved in reproduction;GO:0006950//response to stress	gi|297794273|ref|XP_002865021.1|/1.46943e-137/hypothetical protein ARALYDRAFT_358841 [Arabidopsis lyrata subsp. lyrata]
Bra005808	468	5	42	1.47125982732563	12.7602570637639	3.11653343650041	Up	7.37666e-09	4.10124898838664e-08	-	-	GO:0007049//cell cycle	gi|15238180|ref|NP_196067.1|/4.03643e-12/cyclin-dependent protein kinase inhibitor [Arabidopsis thaliana]
Bra008771	2250	5	42	0.30602204408373	2.65413346926288	3.11653343650041	Up	7.37666e-09	4.10198187776984e-08	-	-	-	gi|240256292|ref|NP_196927.4|/0/uncharacterized protein [Arabidopsis thaliana]
Bra022781	1557	20	168	1.76891354961694	15.3418119610571	3.1165334365004	Up	1.270072e-31	2.28055975164455e-30	-	GO:0016757//transferase activity, transferring glycosyl groups	-	gi|297822743|ref|XP_002879254.1|/0/UDP-glucoronosyl/UDP-glucosyl transferase family protein [Arabidopsis lyrata subsp. lyrata]
Bra027346	1572	8	67	0.700813841413122	6.06007846376135	3.11223329906678	Up	2.12846e-13	1.67892061546261e-12	-	GO:0004091//carboxylesterase activity	GO:0044238//primary metabolic process	gi|297829988|ref|XP_002882876.1|/0/lipase class 3 family protein [Arabidopsis lyrata subsp. lyrata]
Bra011163	1104	3	25	0.374211738689344	3.21978536158638	3.10503779766258	Up	1.047054e-05	4.06921773098539e-05	-	-	-	gi|240256103|ref|NP_194738.4|/7.68799e-142/protein embryo defective 1353 [Arabidopsis thaliana]
Bra024151	1218	12	100	1.35674797869634	11.6737045622048	3.10503779766258	Up	2.5468e-19	2.85487472622478e-18	GO:0031410//cytoplasmic vesicle	GO:0016628//oxidoreductase activity, acting on the CH-CH group of donors, NAD or NADP as acceptor;GO:0016772//transferase activity, transferring phosphorus-containing groups	GO:0006796//phosphate-containing compound metabolic process;GO:0023052//signaling	gi|297803122|ref|XP_002869445.1|/2.54305e-173/leucine-rich repeat family protein [Arabidopsis lyrata subsp. lyrata]
Bra016131	891	3	25	0.463669763763227	3.98949836048413	3.10503779766258	Up	1.047054e-05	4.06769367940075e-05	-	-	-	gi|297838997|ref|XP_002887380.1|/7.87656e-120/hypothetical protein ARALYDRAFT_316133 [Arabidopsis lyrata subsp. lyrata]
Bra038302	1617	3	25	0.255491502481778	2.19829501496064	3.10503779766258	Up	1.047054e-05	4.06870958691309e-05	GO:0016020//membrane;GO:0009536//plastid	-	GO:0009628//response to abiotic stimulus;GO:0006810//transport	gi|15230589|ref|NP_190092.1|/0/high affinity nitrate transporter 2.6 [Arabidopsis thaliana]
Bra012701	645	3	25	0.64051125505897	5.51107447936645	3.10503779766258	Up	1.047054e-05	4.06718591586568e-05	-	GO:0046914//transition metal ion binding;GO:0001071//nucleic acid binding transcription factor activity	GO:0006351//transcription, DNA-dependent	gi|297800458|ref|XP_002868113.1|/1.40201e-65/hypothetical protein ARALYDRAFT_493215 [Arabidopsis lyrata subsp. lyrata]
Bra036131	612	3	25	0.675048626655287	5.8082402601166	3.10503779766258	Up	1.047054e-05	4.06820156973405e-05	-	GO:0005488//binding	GO:0048827//phyllome development	gi|297813095|ref|XP_002874431.1|/2.02506e-47/hypothetical protein ARALYDRAFT_910943 [Arabidopsis lyrata subsp. lyrata]
Bra038089	771	6	50	1.07167252791968	9.22086391489328	3.10503779766258	Up	2.7331e-10	1.73250368303117e-09	GO:0000502//proteasome complex	GO:0004175//endopeptidase activity;GO:0005488//binding	GO:0010876;GO:0006508//proteolysis	gi|297804748|ref|XP_002870258.1|/3.94014e-42/hypothetical protein ARALYDRAFT_493374 [Arabidopsis lyrata subsp. lyrata]
Bra016624	651	35	291	7.40375913105799	63.5576727744815	3.10173643457233	Up	1.948112e-53	6.12956008250758e-52	GO:0044431//Golgi apparatus part;GO:0031090//organelle membrane	GO:0003676//nucleic acid binding;GO:0032561//guanyl ribonucleotide binding;GO:0003824//catalytic activity	GO:0035556//intracellular signal transduction;GO:0015031//protein transport	gi|297850098|ref|XP_002892930.1|/1.50768e-115/hypothetical protein ARALYDRAFT_471894 [Arabidopsis lyrata subsp. lyrata]
Bra038288	1410	10	83	0.976666098139564	8.36979779440803	3.09925544506857	Up	3.11196e-16	2.92915823593466e-15	GO:0031410//cytoplasmic vesicle	-	GO:0009553//embryo sac development;GO:0003006//developmental process involved in reproduction	gi|297815694|ref|XP_002875730.1|/0/exostosin family protein [Arabidopsis lyrata subsp. lyrata]
Bra016775	2256	10	83	0.610416311337228	5.23112362150502	3.09925544506857	Up	3.11196e-16	2.92827249107953e-15	-	GO:0005488//binding	-	gi|297849608|ref|XP_002892685.1|/0/hypothetical protein ARALYDRAFT_888561 [Arabidopsis lyrata subsp. lyrata]
Bra027358	1167	4	33	0.472013435604725	4.02067593121902	3.09053822796746	Up	3.70528e-07	1.72787206713622e-06	GO:0005618//cell wall;GO:0005840//ribosome;GO:0009526//plastid envelope;GO:0042579//microbody;GO:0031090//organelle membrane;GO:0005576//extracellular region;GO:0005773//vacuole	GO:0005488//binding;GO:0016788//hydrolase activity, acting on ester bonds	GO:0006952//defense response;GO:0051707//response to other organism;GO:0019759	gi|226444213|gb|ACO57703.1|/0/epithiospecifier modifier [Brassica napus]
Bra009853	2208	45	371	2.80658804017008	23.8908073829709	3.08956638890014	Up	1.947532e-67	7.97411852315789e-66	GO:0016020//membrane	-	-	gi|15239473|ref|NP_197941.1|/0/uncharacterized protein [Arabidopsis thaliana]
Bra018852	546	17	140	4.28767149677754	36.4578773250396	3.08796428430364	Up	2.2902e-26	3.4461529787234e-25	GO:0043231//intracellular membrane-bounded organelle	GO:0019787//small conjugating protein ligase activity;GO:0032559	GO:0019941//modification-dependent protein catabolic process;GO:0032446//protein modification by small protein conjugation	gi|18403097|ref|NP_564572.1|/2.77212e-97/ubiquitin-conjugating enzyme E2 20 [Arabidopsis thaliana]
Bra015762	1296	19	156	2.01889542971905	17.1149479664769	3.08361881402767	Up	3.52318e-29	5.85966409620524e-28	GO:0043231//intracellular membrane-bounded organelle	GO:0019887//protein kinase regulator activity	GO:0007049//cell cycle	gi|297842387|ref|XP_002889075.1|/0/predicted protein [Arabidopsis lyrata subsp. lyrata]
Bra012981	669	6	49	1.2350665456294	10.4142008323095	3.07589145200306	Up	4.98198e-10	3.07842044559174e-09	GO:0005911//cell-cell junction;GO:0005618//cell wall;GO:0031225//anchored to membrane	GO:0030247//polysaccharide binding	GO:0052386//cell wall thickening	gi|297797069|ref|XP_002866419.1|/6.07824e-67/hypothetical protein ARALYDRAFT_919353 [Arabidopsis lyrata subsp. lyrata]
Bra005267	1227	6	49	0.673398141015543	5.67815840001228	3.07589145200306	Up	4.98198e-10	3.07903184985104e-09	-	-	-	gi|297823457|ref|XP_002879611.1|/1.17264e-117/hypothetical protein ARALYDRAFT_482620 [Arabidopsis lyrata subsp. lyrata]
Bra013485	3108	15	122	0.664623165239761	5.58129280284873	3.06999085056338	Up	4.93984e-23	6.6172165785622e-22	GO:0031224//intrinsic to membrane;GO:0031410//cytoplasmic vesicle	GO:0004672//protein kinase activity;GO:0016787//hydrolase activity;GO:0032559	GO:0006464//protein modification process;GO:0023052//signaling	gi|264664505|sp|C0LGQ9.1|Y4294_ARATH/0/RecName: Full=Probable LRR receptor-like serine/threonine-protein kinase At4g20940
Bra035742	1245	28	227	3.09709056663052	25.9246255388414	3.06533767384232	Up	1.477488e-41	3.57793553182879e-40	-	GO:0016491//oxidoreductase activity	-	gi|339896187|gb|AEK21797.1|/0/jmjC domain-containing histone demethylases [Brassica rapa subsp. campestris]
Bra019493	1353	133	1078	13.5368952981606	113.28618466366	3.06500313586033	Up	3.44228e-191	5.49317277128205e-189	GO:0043234//protein complex;GO:0015630//microtubule cytoskeleton;GO:0030312//external encapsulating structure	GO:0017111//nucleoside-triphosphatase activity;GO:0032561//guanyl ribonucleotide binding	GO:0043623//cellular protein complex assembly;GO:0009207;GO:0006970//response to osmotic stress;GO:0007017//microtubule-based process	gi|297819272|ref|XP_002877519.1|/0/tubulin beta-2 [Arabidopsis lyrata subsp. lyrata]
Bra001245	1701	31	251	2.50970459433747	20.9809618538985	3.06349135217291	Up	9.18606e-46	2.45999840860585e-44	GO:0005618//cell wall	GO:0004553//hydrolase activity, hydrolyzing O-glycosyl compounds;GO:0043167//ion binding	GO:0044238//primary metabolic process	gi|297833520|ref|XP_002884642.1|/0/glycosyl hydrolase family 17 protein [Arabidopsis lyrata subsp. lyrata]
Bra018379	1350	90	728	9.1806613225119	76.6749668898166	3.06208565247803	Up	1.40278e-129	1.2261715741573e-127	GO:0043234//protein complex;GO:0015630//microtubule cytoskeleton;GO:0030312//external encapsulating structure;GO:0016020//membrane	GO:0017111//nucleoside-triphosphatase activity;GO:0032561//guanyl ribonucleotide binding;GO:0005198//structural molecule activity	GO:0010038//response to metal ion;GO:0043623//cellular protein complex assembly;GO:0009207;GO:0006970//response to osmotic stress;GO:0007017//microtubule-based process	gi|297826349|ref|XP_002881057.1|/0/tubulin beta-7 chain [Arabidopsis lyrata subsp. lyrata]
Bra037491	2424	27	218	1.53389762195434	12.7873297449458	3.05944093122247	Up	6.76364e-40	1.56717013790022e-38	GO:0016020//membrane;GO:0030312//external encapsulating structure	GO:0003779//actin binding	GO:0007010//cytoskeleton organization	gi|30695435|ref|NP_199647.2|/8.39169e-159/formin-like protein 9 [Arabidopsis thaliana]
Bra019209	1251	14	113	1.54111820761591	12.8433145780535	3.05896814896659	Up	2.30006e-21	2.85379852791069e-20	GO:0044464//cell part	GO:0016837//carbon-oxygen lyase activity, acting on polysaccharides	-	gi|32129908|sp|Q9C5M8.2|PEL18_ARATH/0/RecName: Full=Probable pectate lyase 18; AltName: Full=Pectate lyase A10; Flags: Precursor
Bra017256	3030	19	153	0.863527550137258	7.17967504945582	3.05560443785808	Up	2.10074e-28	3.40473058958333e-27	GO:0015630//microtubule cytoskeleton	GO:0003774//motor activity;GO:0032559	GO:0007017//microtubule-based process	gi|334184713|ref|NP_181162.2|/0/kinesin family member 11 [Arabidopsis thaliana]
Bra035686	3144	39	314	1.70823373844449	14.2004823703065	3.05536263863839	Up	1.029156e-56	3.4659390051948e-55	GO:0016020//membrane;GO:0009536//plastid;GO:0015630//microtubule cytoskeleton	GO:0003774//motor activity;GO:0032559	GO:0007017//microtubule-based process	gi|297826231|ref|XP_002880998.1|/0/hypothetical protein ARALYDRAFT_481773 [Arabidopsis lyrata subsp. lyrata]
Bra038538	1533	324	2604	29.1050319813489	241.520951703961	3.05280783889002	Up	0	0	GO:0044424//intracellular part	GO:0005488//binding;GO:0016872//intramolecular lyase activity	GO:0009642//response to light intensity;GO:0006952//defense response;GO:0009725//response to hormone stimulus;GO:0000302//response to reactive oxygen species;GO:0009267//cellular response to starvation;GO:0006020//inositol metabolic process;GO:0006658//phosphatidylserine metabolic process;GO:0002252;GO:0007275//multicellular organismal development;GO:0032958//inositol phosphate biosynthetic proce…	gi|215274561|gb|ACJ65006.1|/0/myo-inositol 1-phosphate synthase type 4 [Brassica napus]
Bra032526	4515	6	48	0.183003215731134	1.5116090000548	3.04614410860901	Up	9.06308e-10	5.45713861145511e-09	GO:0042579//microbody;GO:0015629//actin cytoskeleton	GO:0008092//cytoskeletal protein binding;GO:0017111//nucleoside-triphosphatase activity;GO:0005083//small GTPase regulator activity;GO:0032559	GO:0051640//organelle localization;GO:0048588//developmental cell growth;GO:0030029//actin filament-based process	gi|297843224|ref|XP_002889493.1|/0/hypothetical protein ARALYDRAFT_887579 [Arabidopsis lyrata subsp. lyrata]
Bra008705	966	30	240	4.27670558502107	35.3256451099763	3.04614410860901	Up	1.374558e-43	3.49456665392157e-42	GO:0043231//intracellular membrane-bounded organelle	GO:0003676//nucleic acid binding;GO:0001071//nucleic acid binding transcription factor activity	GO:0010038//response to metal ion;GO:0009725//response to hormone stimulus;GO:0006970//response to osmotic stress;GO:0006351//transcription, DNA-dependent;GO:0000904//cell morphogenesis involved in differentiation	gi|312283133|dbj|BAJ34432.1|/6.79823e-136/unnamed protein product [Thellungiella halophila]
Bra018429	1596	3	24	0.258853232777591	2.1381311513933	3.04614410860901	Up	1.916094e-05	7.20195833941297e-05	-	GO:0004553//hydrolase activity, hydrolyzing O-glycosyl compounds	GO:0044238//primary metabolic process;GO:0045229//external encapsulating structure organization	gi|240254055|ref|NP_563875.6|/0/Pectin lyase-like protein [Arabidopsis thaliana]
Bra033303	1155	3	24	0.35768810347449	2.95450850010711	3.04614410860901	Up	1.916094e-05	7.20282835129258e-05	-	-	-	gi|334182236|ref|NP_171727.2|/1.98993e-87/NAC domain-containing protein 5 [Arabidopsis thaliana]
Bra008872	1563	18	144	1.58591078507883	13.0996442135267	3.04614410860901	Up	9.69896e-27	1.48896022338431e-25	GO:0009536//plastid	GO:0005488//binding	-	gi|297811405|ref|XP_002873586.1|/0/hypothetical protein ARALYDRAFT_488108 [Arabidopsis lyrata subsp. lyrata]
Bra005169	1860	13	104	0.962488687037538	7.95016937797638	3.04614410860901	Up	1.073056e-19	1.22627090003672e-18	GO:0043231//intracellular membrane-bounded organelle;GO:0031224//intrinsic to membrane	GO:0046914//transition metal ion binding;GO:0003824//catalytic activity	GO:0006631//fatty acid metabolic process	gi|3236252|gb|AAC23640.1|/0/CER1-like protein [Arabidopsis thaliana]
Bra015890	732	4	32	0.752513223156713	6.21576924885921	3.04614410860901	Up	6.76124e-07	3.05453348315912e-06	-	-	GO:0010038//response to metal ion;GO:0009725//response to hormone stimulus;GO:0006970//response to osmotic stress	gi|312283127|dbj|BAJ34429.1|/7.71152e-69/unnamed protein product [Thellungiella halophila]
Bra004336	1296	15	120	1.59386481293609	13.1653445895976	3.04614410860901	Up	1.623174e-22	2.1151561361809e-21	GO:0016020//membrane;GO:0009536//plastid	GO:0003824//catalytic activity	GO:0009608//response to symbiont;GO:0023052//signaling;GO:0044419//interspecies interaction between organisms	gi|297841599|ref|XP_002888681.1|/0/leucine-rich repeat family protein [Arabidopsis lyrata subsp. lyrata]
Bra038034	1008	5	40	0.683084919829755	5.64229053839899	3.04614410860901	Up	2.4531e-08	1.29514024092297e-07	-	-	-	gi|15222823|ref|NP_175998.1|/1.47364e-88/uncharacterized protein [Arabidopsis thaliana]
Bra039459	1584	10	80	0.869380807056052	7.18109704887144	3.04614410860901	Up	1.865864e-15	1.67277314756554e-14	-	-	-	gi|15229907|ref|NP_187164.1|/3.62779e-149/uncharacterized protein [Arabidopsis thaliana]
Bra010733	1695	5	40	0.406223952323536	3.35541525823373	3.04614410860901	Up	2.4531e-08	1.2949205394402e-07	GO:0044464//cell part	GO:0004553//hydrolase activity, hydrolyzing O-glycosyl compounds;GO:0043167//ion binding	GO:0005975//carbohydrate metabolic process	gi|297797858|ref|XP_002866813.1|/0/glycosyl hydrolase family 10 protein [Arabidopsis lyrata subsp. lyrata]
Bra028824	1773	3	24	0.233011708693196	1.92467981817468	3.04614410860901	Up	1.916094e-05	7.20108853768116e-05	GO:0043231//intracellular membrane-bounded organelle	GO:0001071//nucleic acid binding transcription factor activity	GO:0045926//negative regulation of growth;GO:0009743//response to carbohydrate stimulus;GO:0048559;GO:0006351//transcription, DNA-dependent	gi|15242842|ref|NP_195988.1|/0/trihelix DNA binding transcription factor [Arabidopsis thaliana]
Bra037003	294	14	111	6.55761523036565	53.6823642653389	3.03320505290151	Up	7.547e-21	9.1167525621118e-20	-	-	-	gi|116830769|gb|ABK28342.1|/8.97129e-34/unknown [Arabidopsis thaliana]
Bra009059	1554	10	79	0.886164220319682	7.22823166270573	3.02799676189875	Up	3.38104e-15	2.98725731743328e-14	GO:0031225//anchored to membrane;GO:0031410//cytoplasmic vesicle	GO:0004175//endopeptidase activity	GO:0019538//protein metabolic process	gi|72384474|gb|AAZ67590.1|/0/80A08_5 [Brassica rapa subsp. pekinensis]
Bra011741	1302	17	134	1.79805578897123	14.6335535253961	3.02477045781644	Up	8.10598e-25	1.15813537943067e-23	GO:0043231//intracellular membrane-bounded organelle	GO:0003676//nucleic acid binding;GO:0001071//nucleic acid binding transcription factor activity	GO:0048869;GO:0009791//post-embryonic development;GO:0006351//transcription, DNA-dependent;GO:0003006//developmental process involved in reproduction	gi|312281639|dbj|BAJ33685.1|/0/unnamed protein product [Thellungiella halophila]
Bra023606	1260	8	63	0.874348697382086	7.10928607838272	3.02342403210893	Up	2.32306e-12	1.71382126789948e-11	GO:0043231//intracellular membrane-bounded organelle	-	GO:0007049//cell cycle	gi|562190|gb|AAA51660.1|/0/cyclin [Brassica napus]
Bra004550	1140	46	362	5.55671606362563	45.1502028135885	3.0224280396352	Up	1.855106e-64	7.25215936030151e-63	GO:0044444//cytoplasmic part	GO:0003677//DNA binding	GO:0009725//response to hormone stimulus;GO:0006351//transcription, DNA-dependent	gi|1399005|gb|AAB03378.1|/1.00879e-176/transcription factor [Brassica napus]
Bra033065	2400	7	55	0.401653932859896	3.25842278592541	3.02014890007606	Up	6.15268e-11	4.09888880839221e-10	-	GO:0005488//binding	-	gi|297815188|ref|XP_002875477.1|/0/hypothetical protein ARALYDRAFT_484658 [Arabidopsis lyrata subsp. lyrata]
Bra027555	1602	13	102	1.11749622839564	9.05302347059972	3.01812973243942	Up	3.5151e-19	3.90095869472183e-18	GO:0044464//cell part	GO:0050662//coenzyme binding;GO:0003824//catalytic activity	GO:0008152//metabolic process	gi|15241495|ref|NP_199254.1|/0/FAD-binding and BBE domain-containing protein [Arabidopsis thaliana]
Bra006065	1671	6	47	0.494470089183765	3.99923932596036	3.01577045956549	Up	1.645304e-09	9.66375422272556e-09	GO:0043231//intracellular membrane-bounded organelle	GO:0003676//nucleic acid binding;GO:0001071//nucleic acid binding transcription factor activity	GO:0040007//growth;GO:0009909//regulation of flower development;GO:0048513//organ development;GO:0006351//transcription, DNA-dependent;GO:0009653//anatomical structure morphogenesis	gi|72255632|gb|AAZ66950.1|/0/117M18_31 [Brassica rapa]
Bra012423	1815	6	47	0.455239404422078	3.68194430505772	3.01577045956549	Up	1.645304e-09	9.66557860524825e-09	GO:0016020//membrane	GO:0008378//galactosyltransferase activity	-	gi|221271942|sp|Q8GXG6.2|B3GTH_ARATH/0/RecName: Full=Probable beta-1,3-galactosyltransferase 17
Bra013484	2814	6	47	0.293624562553686	2.37481482362465	3.01577045956549	Up	1.645304e-09	9.66740367673716e-09	GO:0043231//intracellular membrane-bounded organelle	GO:0003723//RNA binding;GO:0008168//methyltransferase activity	GO:0006379//mRNA cleavage;GO:0009451//RNA modification;GO:0009908//flower development;GO:0045087//innate immune response;GO:0035195//gene silencing by miRNA;GO:0016246//RNA interference	gi|297799968|ref|XP_002867868.1|/0/predicted protein [Arabidopsis lyrata subsp. lyrata]
Bra038563	2436	11	86	0.621842823569156	5.01969296174806	3.01297724467381	Up	2.35196e-16	2.22999059354052e-15	-	-	-	gi|184160100|gb|ACC68166.1|/0/unknown [Arabidopsis halleri subsp. halleri]
Bra035348	552	5	39	1.24737246229781	10.0457303281495	3.0096182325839	Up	4.45728e-08	2.28918367783463e-07	GO:0044464//cell part	-	-	gi|119720760|gb|ABL97950.1|/6.39236e-81/unknown [Brassica rapa]
Bra014308	2202	95	741	5.94116366238849	47.8472387291698	3.0096182325839	Up	1.235046e-129	1.08259609656338e-127	GO:0043231//intracellular membrane-bounded organelle	GO:0005488//binding	GO:0006950//response to stress	gi|5360792|dbj|BAA82151.1|/0/myrosinase binding protein [Arabidopsis thaliana]
Bra007684	1671	5	39	0.412058407653138	3.31851773856285	3.00961823258389	Up	4.45728e-08	2.28956155562892e-07	GO:0043231//intracellular membrane-bounded organelle	GO:0005515//protein binding	GO:0044267//cellular protein metabolic process;GO:0050896//response to stimulus	gi|297817590|ref|XP_002876678.1|/0/DNAJ heat shock N-terminal domain-containing protein [Arabidopsis lyrata subsp. lyrata]
Bra006688	447	24	187	7.39382119933845	59.482617300115	3.00807606777549	Up	6.92274e-34	1.33968795597015e-32	GO:0000785//chromatin;GO:0031981//nuclear lumen	GO:0003676//nucleic acid binding	GO:0034728//nucleosome organization	gi|297796943|ref|XP_002866356.1|/9.69087e-55/hypothetical protein ARALYDRAFT_358205 [Arabidopsis lyrata subsp. lyrata]
Bra017319	462	14	109	4.17302787386905	33.5459819282994	3.00697351132833	Up	2.46682e-20	2.90546952157456e-19	-	-	-	gi|297827031|ref|XP_002881398.1|/9.65924e-43/hypothetical protein ARALYDRAFT_482509 [Arabidopsis lyrata subsp. lyrata]
Bra005387	1365	36	280	3.63190997374097	29.1663018600317	3.00550212411167	Up	6.06298e-50	1.78156573786591e-48	GO:0043231//intracellular membrane-bounded organelle	GO:0016857//racemase and epimerase activity, acting on carbohydrates and derivatives;GO:0048037//cofactor binding	GO:0006139//nucleobase-containing compound metabolic process;GO:0042546//cell wall biogenesis;GO:0019322//pentose biosynthetic process;GO:0019318//hexose metabolic process	gi|93172441|sp|O64749.3|ARAE2_ARATH/0/RecName: Full=Putative UDP-arabinose 4-epimerase 2; AltName: Full=UDP-D-xylose 4-epimerase 2
Bra019741	429	38	295	12.1980814774634	97.773398280788	3.00278773941462	Up	1.726762e-52	5.35193027051793e-51	-	-	-	-
Bra006675	834	4	31	0.660479231835389	5.28508077769459	3.00034041899589	Up	1.230102e-06	5.40120135967264e-06	GO:0005634//nucleus	GO:0003676//nucleic acid binding;GO:0046914//transition metal ion binding;GO:0001071//nucleic acid binding transcription factor activity	GO:0048513//organ development;GO:0006351//transcription, DNA-dependent	gi|18424330|ref|NP_568920.1|/3.48468e-119/Dof zinc finger protein DOF5.3 [Arabidopsis thaliana]
Bra004237	957	8	62	1.15118010313629	9.21161414544888	3.00034041899588	Up	4.20554e-12	3.0448579274081e-11	GO:0043231//intracellular membrane-bounded organelle	-	-	gi|21536537|gb|AAM60869.1|/1.45487e-106/unknown [Arabidopsis thaliana]
Bra040931	423	4	31	1.30222146418609	10.4202301858092	3.00034041899588	Up	1.230102e-06	5.40043933916478e-06	-	GO:0004713//protein tyrosine kinase activity;GO:0032559	GO:0006464//protein modification process	gi|297826281|ref|XP_002881023.1|/3.34525e-44/kinase family protein [Arabidopsis lyrata subsp. lyrata]
Bra034184	1275	10	77	1.08007780264846	8.58690240055639	2.99100255441655	Up	1.105708e-14	9.45778492138538e-14	GO:0044464//cell part	GO:0005100//Rho GTPase activator activity	GO:0023052//signaling	gi|297813995|ref|XP_002874881.1|/3.01642e-156/hypothetical protein ARALYDRAFT_490253 [Arabidopsis lyrata subsp. lyrata]
Bra018691	312	10	77	4.41377948197688	35.0907069253506	2.99100255441655	Up	1.105708e-14	9.45518591481176e-14	GO:0000785//chromatin;GO:0031090//organelle membrane;GO:0009536//plastid	GO:0003676//nucleic acid binding	GO:0034728//nucleosome organization	gi|356557465|ref|XP_003547036.1|/1.45182e-39/PREDICTED: histone H4-like [Glycine max]
Bra028986	1767	19	146	1.4807518262116	11.7482260038922	2.98804115404544	Up	1.321152e-26	2.01428750298873e-25	GO:0055028//cortical microtubule	GO:0015631//tubulin binding	GO:0022403;GO:0030865//cortical cytoskeleton organization;GO:0031112	gi|297793001|ref|XP_002864385.1|/0/atmap65-1 [Arabidopsis lyrata subsp. lyrata]
Bra033227	465	3	23	0.888451095726958	7.03284214205603	2.98474356394487	Up	3.49318e-05	0.000126469779220477	-	-	-	gi|18378891|ref|NP_563638.1|/1.47433e-46/uncharacterized protein [Arabidopsis thaliana]
Bra002997	954	3	23	0.433050062382637	3.4279576478575	2.98474356394487	Up	3.49318e-05	0.000126455066589111	-	-	-	gi|15239605|ref|NP_200241.1|/6.29316e-102/uncharacterized protein [Arabidopsis thaliana]
Bra027957	1047	3	23	0.394584297529165	3.12346857311944	2.98474356394487	Up	3.49318e-05	0.000126484495275774	GO:0044464//cell part	-	-	gi|15221921|ref|NP_175886.1|/0/Late embryogenesis abundant-related protein [Arabidopsis thaliana]
Bra033030	774	3	23	0.533759379215808	4.22515710084761	2.98474356394487	Up	3.49318e-05	0.000126425651593394	-	-	-	gi|18405564|ref|NP_566827.1|/6.98991e-47/uncharacterized protein [Arabidopsis thaliana]
Bra012143	948	9	69	1.30737265668682	10.3489607470128	2.98474356394487	Up	2.89038e-13	2.26328245697031e-12	-	-	-	gi|297797657|ref|XP_002866713.1|/6.79138e-149/nucleic acid binding protein [Arabidopsis lyrata subsp. lyrata]
Bra020830	1464	3	23	0.282192458683768	2.23379207380878	2.98474356394487	Up	3.49318e-05	0.000126440357380482	GO:0043231//intracellular membrane-bounded organelle	-	-	gi|42567043|ref|NP_194017.3|/0/Cell cycle regulated microtubule associated protein [Arabidopsis thaliana]
Bra027181	747	6	46	1.10610377379662	8.75574724512999	2.98474356394486	Up	2.98042e-09	1.71813096628381e-08	GO:0031224//intrinsic to membrane;GO:0005618//cell wall;GO:0000325//plant-type vacuole;GO:0000322;GO:0009526//plastid envelope;GO:0031090//organelle membrane	GO:0005372//water transmembrane transporter activity;GO:0005275//amine transmembrane transporter activity;GO:0042887	GO:0015840//urea transport;GO:0015843//methylammonium transport;GO:0042044//fluid transport	gi|3298327|dbj|BAA31452.1|/7.91161e-117/delta-VM23 [Raphanus sativus]
Bra002209	1992	118	901	8.15751533175004	64.3119152271369	2.97888435506071	Up	1.237224e-155	1.45282778988679e-153	GO:0030312//external encapsulating structure	GO:0043169//cation binding	GO:0006812//cation transport	gi|30687142|ref|NP_850851.1|/1.82589e-31/heavy metal transport/detoxification domain-containing protein [Arabidopsis thaliana]
Bra040396	912	5	38	0.754988595601308	5.92440506531894	2.97214352716523	Up	8.0782e-08	4.03365577021823e-07	GO:0043231//intracellular membrane-bounded organelle	GO:0003677//DNA binding;GO:0005515//protein binding	GO:0006351//transcription, DNA-dependent	gi|225381098|gb|ACN89259.1|/1.73448e-146/WRKY transcription factor 39 [Brassica napus]
Bra023829	2712	25	189	1.26944985101105	9.90896068447149	2.96453034305536	Up	9.3329e-34	1.80050329944203e-32	GO:0009536//plastid	GO:0046914//transition metal ion binding;GO:0016702//oxidoreductase activity, acting on single donors with incorporation of molecular oxygen, incorporation of two atoms of oxygen	GO:0006633//fatty acid biosynthetic process;GO:0048527//lateral root development	gi|30686619|ref|NP_188879.2|/0/lipoxygenase 5 [Arabidopsis thaliana]
Bra014655	1146	138	1043	16.5828699280974	129.406376610003	2.96414309435061	Up	5.61904e-179	8.17071433271028e-177	GO:0005618//cell wall;GO:0043231//intracellular membrane-bounded organelle;GO:0016020//membrane	GO:0016843	GO:0009820//alkaloid metabolic process	gi|15230182|ref|NP_191260.1|/0/strictosidine synthase family protein [Arabidopsis thaliana]
Bra009642	1863	18	136	1.330530626451	10.379633995277	2.96368194841704	Up	1.091942e-24	1.5494323372549e-23	-	-	-	gi|240256249|ref|NP_195786.4|/0/uncharacterized protein [Arabidopsis thaliana]
Bra026612	1248	9	68	0.993100383444797	7.74729893157092	2.96368194841704	Up	5.21544e-13	4.03114907898659e-12	GO:0016020//membrane	-	-	gi|18395321|ref|NP_027421.1|/1.90074e-147/Remorin family protein [Arabidopsis thaliana]
Bra010232	1437	9	68	0.86248384031949	6.72834312219938	2.96368194841704	Up	5.21544e-13	4.03014804867147e-12	GO:0044444//cytoplasmic part;GO:0043234//protein complex	-	GO:0006887//exocytosis	gi|30689066|ref|NP_194882.2|/0/exocyst complex component 7 [Arabidopsis thaliana]
Bra027702	1497	9	68	0.827915349725522	6.45867005116934	2.96368194841704	Up	5.21544e-13	4.02914751539225e-12	GO:0043231//intracellular membrane-bounded organelle	GO:0016301//kinase activity	-	gi|297836923|ref|XP_002886343.1|/0/predicted protein [Arabidopsis lyrata subsp. lyrata]
Bra025775	1413	20	151	1.94918499416389	15.1946524817522	2.96262075304673	Up	3.02888e-27	4.73156063453815e-26	GO:0043231//intracellular membrane-bounded organelle	GO:0001071//nucleic acid binding transcription factor activity;GO:0043565//sequence-specific DNA binding;GO:0005515//protein binding	GO:0006412//translation;GO:0009888//tissue development;GO:0010051//xylem and phloem pattern formation;GO:0009755//hormone-mediated signaling pathway;GO:0048513//organ development;GO:0009791//post-embryonic development;GO:0006351//transcription, DNA-dependent;GO:0000578//embryonic axis specification	gi|379323204|gb|AFD01301.1|/0/auxin response factor 5-3 [Brassica rapa subsp. pekinensis]
Bra007637	693	97	728	19.2754144650142	149.366818616526	2.95402590662058	Up	4.88862e-125	4.15639555081967e-123	GO:0043231//intracellular membrane-bounded organelle	GO:0001071//nucleic acid binding transcription factor activity;GO:0003677//DNA binding	GO:0006355//regulation of transcription, DNA-dependent;GO:0006970//response to osmotic stress;GO:0009755//hormone-mediated signaling pathway	gi|297821072|ref|XP_002878419.1|/1.00287e-91/ATHB-12 [Arabidopsis lyrata subsp. lyrata]
Bra035554	1779	4	30	0.309634445953184	2.39773560822352	2.95303470421753	Up	2.23096e-06	9.4853140155759e-06	-	GO:0005488//binding;GO:0008905;GO:0035251//UDP-glucosyltransferase activity;GO:0004645//phosphorylase activity	GO:0019852//L-ascorbic acid metabolic process;GO:0052482;GO:0009719;GO:0042221//response to chemical stimulus	gi|297792981|ref|XP_002864375.1|/0/hypothetical protein ARALYDRAFT_918651 [Arabidopsis lyrata subsp. lyrata]
Bra033940	906	8	60	1.21598163212078	9.41627295150029	2.95303470421753	Up	1.371228e-11	9.59520416100742e-11	GO:0043231//intracellular membrane-bounded organelle;GO:0031224//intrinsic to membrane	GO:0004672//protein kinase activity;GO:0032559	GO:0006464//protein modification process;GO:0007167//enzyme linked receptor protein signaling pathway	gi|15221403|ref|NP_177007.1|/1.39996e-156/leucine-rich repeat transmembrane protein kinase family protein [Arabidopsis thaliana]
Bra035088	1137	4	30	0.484467615963689	3.75160215218086	2.95303470421753	Up	2.23096e-06	9.48661017764417e-06	-	-	-	gi|15219270|ref|NP_178027.1|/8.43249e-91/uncharacterized protein [Arabidopsis thaliana]
Bra019758	663	10	75	2.07707269740088	16.0843576433998	2.95303470421753	Up	3.5959e-14	2.98313026392962e-13	-	-	-	gi|297844092|ref|XP_002889927.1|/3.70806e-93/hypothetical protein ARALYDRAFT_471381 [Arabidopsis lyrata subsp. lyrata]
Bra033783	978	6	45	0.844846133973488	6.54228780219269	2.95303470421753	Up	5.38686e-09	3.03344751140065e-08	-	GO:0005515//protein binding	GO:0044267//cellular protein metabolic process	gi|297819404|ref|XP_002877585.1|/5.84356e-151/hypothetical protein ARALYDRAFT_485157 [Arabidopsis lyrata subsp. lyrata]
Bra026347	1164	6	45	0.7098449476169	5.4968706791619	2.95303470421753	Up	5.38686e-09	3.03399655167421e-08	-	-	GO:0006950//response to stress	gi|57222158|gb|AAW38986.1|/4.72481e-137/At4g27460 [Arabidopsis thaliana]
Bra010332	792	217	1625	37.7311270262326	291.732067610402	2.95081687896771	Up	1.597796e-276	4.00969483290322e-274	GO:0031090//organelle membrane;GO:0043231//intracellular membrane-bounded organelle	GO:0016791//phosphatase activity	-	gi|297799066|ref|XP_002867417.1|/3.69535e-91/predicted protein [Arabidopsis lyrata subsp. lyrata]
Bra036296	2136	28	208	1.80518621510066	13.8458006020937	2.9392289046925	Up	1.081422e-36	2.28147049464407e-35	GO:0043231//intracellular membrane-bounded organelle	GO:0003676//nucleic acid binding;GO:0042623//ATPase activity, coupled;GO:0032559	GO:0009756//carbohydrate mediated signaling;GO:0006261//DNA-dependent DNA replication	gi|312282055|dbj|BAJ33893.1|/0/unnamed protein product [Thellungiella halophila]
Bra018347	1203	20	148	2.2894417263122	17.492507724034	2.9336693793506	Up	1.756108e-26	2.65920042549878e-25	GO:0031410//cytoplasmic vesicle;GO:0043231//intracellular membrane-bounded organelle	-	GO:0051707//response to other organism	gi|18402220|ref|NP_565692.1|/0/trichome birefringence-like 45 protein [Arabidopsis thaliana]
Bra000060	1431	193	1421	18.5730360088553	141.192110655232	2.92637791058371	Up	5.26684e-240	1.09262351413333e-237	GO:0043231//intracellular membrane-bounded organelle	GO:0008483//transaminase activity;GO:0048037//cofactor binding	GO:0031669//cellular response to nutrient levels	gi|312282239|dbj|BAJ33985.1|/0/unnamed protein product [Thellungiella halophila]
Bra019786	882	3	22	0.46840108788326	3.54658262413651	2.92061322652515	Up	6.34244e-05	0.00022116096808606	-	-	-	gi|8698726|gb|AAF78484.1|AC012187_4/1.73265e-103/Contains weak similarity to DNA Ligase from Bacillus stearothermophilus gi|7673996 and contains a helix-hairpin-helix PF|00633 motif [Arabidopsis thaliana]
Bra036107	3450	3	22	0.11974775638059	0.906691557822724	2.92061322652515	Up	6.34244e-05	0.000221136188145658	-	-	-	gi|297813019|ref|XP_002874393.1|/0/predicted protein [Arabidopsis lyrata subsp. lyrata]
Bra037816	729	3	22	0.566707489043945	4.29092712549849	2.92061322652515	Up	6.34244e-05	0.000221185753580634	GO:0044464//cell part	GO:0005488//binding;GO:0001071//nucleic acid binding transcription factor activity	GO:0003006//developmental process involved in reproduction	gi|312283431|dbj|BAJ34581.1|/1.80386e-102/unnamed protein product [Thellungiella halophila]
Bra000237	1392	15	110	1.48394310169912	11.2359406411221	2.92061322652515	Up	5.88216e-20	6.81717150391061e-19	GO:0043231//intracellular membrane-bounded organelle	GO:0001071//nucleic acid binding transcription factor activity	GO:0006351//transcription, DNA-dependent	gi|18405784|ref|NP_565957.1|/5.36773e-178/AP2-like ethylene-responsive transcription factor [Arabidopsis thaliana]
Bra039235	1917	12	88	0.862033926996423	6.52704407822305	2.92061322652515	Up	3.10514e-16	2.92362319273828e-15	GO:0005618//cell wall;GO:0031224//intrinsic to membrane;GO:0031090//organelle membrane;GO:0043231//intracellular membrane-bounded organelle	-	-	gi|297825347|ref|XP_002880556.1|/0/hypothetical protein ARALYDRAFT_481272 [Arabidopsis lyrata subsp. lyrata]
Bra027796	1821	6	44	0.453739439333373	3.43556932947655	2.92061322652515	Up	9.71358e-09	5.35649800531632e-08	GO:0043231//intracellular membrane-bounded organelle	GO:0001071//nucleic acid binding transcription factor activity;GO:0005515//protein binding	GO:0006351//transcription, DNA-dependent;GO:0001708//cell fate specification;GO:0000904//cell morphogenesis involved in differentiation	gi|312282875|dbj|BAJ34303.1|/0/unnamed protein product [Thellungiella halophila]
Bra005025	771	19	139	3.39362967174565	25.6340016834033	2.91715766788893	Up	8.0046e-25	1.14417612677997e-23	GO:0005618//cell wall	-	GO:0000902//cell morphogenesis;GO:0009827//plant-type cell wall modification	gi|254554270|gb|ACT67493.1|/2.39465e-148/expansin A1 [Raphanus sativus]
Bra032696	1242	13	95	1.44140817865525	10.8757194435807	2.91555999879887	Up	2.16116e-17	2.17218917571059e-16	GO:0044464//cell part	GO:0016837//carbon-oxygen lyase activity, acting on polysaccharides	-	gi|334186485|ref|NP_001190715.1|/0/putative pectate lyase 14 [Arabidopsis thaliana]
Bra023462	480	14	102	4.01653932859896	30.2144658331266	2.9112145285229	Up	1.508016e-18	1.62038818674033e-17	-	-	-	gi|297811555|ref|XP_002873661.1|/3.13259e-42/hypothetical protein ARALYDRAFT_488277 [Arabidopsis lyrata subsp. lyrata]
Bra005604	2010	18	131	1.23322316272548	9.2668306096332	2.90964210870415	Up	2.03636e-23	2.7695564020979e-22	-	-	GO:0051276//chromosome organization;GO:0000087//M phase of mitotic cell cycle	gi|297826699|ref|XP_002881232.1|/0/predicted protein [Arabidopsis lyrata subsp. lyrata]
Bra001074	393	4	29	1.40162768282624	10.4920761462137	2.90412510373659	Up	4.0327e-06	1.6588176946464e-05	GO:0043231//intracellular membrane-bounded organelle;GO:0031224//intrinsic to membrane;GO:0031410//cytoplasmic vesicle	GO:0005488//binding	GO:0015031//protein transport	gi|297828788|ref|XP_002882276.1|/1.40281e-66/hypothetical protein ARALYDRAFT_477563 [Arabidopsis lyrata subsp. lyrata]
Bra011865	3225	20	145	0.854015006745293	6.39284639606508	2.90412510373658	Up	1.011084e-25	1.4862027355692e-24	GO:0031224//intrinsic to membrane;GO:0043231//intracellular membrane-bounded organelle;GO:0043234//protein complex	GO:0016759//cellulose synthase activity;GO:0046914//transition metal ion binding	GO:0040007//growth;GO:0045229//external encapsulating structure organization;GO:0009250//glucan biosynthetic process;GO:0030865//cortical cytoskeleton organization;GO:0003006//developmental process involved in reproduction;GO:0009832//plant-type cell wall biogenesis	gi|241740104|gb|ACS68191.1|/0/cellulose synthase 2.1 catalytic subunit [Brassica napus]
Bra013234	1455	4	29	0.378583972062347	2.83394221681236	2.90412510373658	Up	4.0327e-06	1.65772204227213e-05	GO:0042579//microbody	GO:0016798//hydrolase activity, acting on glycosyl bonds	GO:0009628//response to abiotic stimulus	gi|297811803|ref|XP_002873785.1|/4.37617e-170/glycosyl hydrolase family 1 protein [Arabidopsis lyrata subsp. lyrata]
Bra037511	1119	4	29	0.492260660724499	3.68488465188738	2.90412510373658	Up	4.0327e-06	1.65794105694279e-05	GO:0043231//intracellular membrane-bounded organelle	GO:0046914//transition metal ion binding	GO:0006952//defense response;GO:0009908//flower development;GO:0023052//signaling	gi|297791955|ref|XP_002863862.1|/8.65487e-149/hypothetical protein ARALYDRAFT_494862 [Arabidopsis lyrata subsp. lyrata]
Bra007038	477	4	29	1.1548001663537	8.64441493807543	2.90412510373658	Up	4.0327e-06	1.6583792599445e-05	-	-	GO:0006950//response to stress	gi|297820136|ref|XP_002877951.1|/9.44275e-76/universal stress protein family protein [Arabidopsis lyrata subsp. lyrata]
Bra017122	1524	4	29	0.361443359154012	2.70563380935825	2.90412510373658	Up	4.0327e-06	1.6581601294926e-05	-	-	-	gi|3395435|gb|AAC28767.1|/8.29868e-111/hypothetical protein [Arabidopsis thaliana]
Bra020700	1788	4	29	0.308075883305769	2.30614425361408	2.90412510373658	Up	4.0327e-06	1.65859844832144e-05	GO:0016020//membrane;GO:0031410//cytoplasmic vesicle;GO:0043231//intracellular membrane-bounded organelle	GO:0046914//transition metal ion binding;GO:0016682//oxidoreductase activity, acting on diphenols and related substances as donors, oxygen as acceptor	GO:0008152//metabolic process	gi|334188257|ref|NP_199656.2|/0/protein SKU5 similar 3 [Arabidopsis thaliana]
Bra016492	2511	37	267	2.02917842851219	15.1189118512799	2.89738667466762	Up	5.2372e-46	1.40978537716263e-44	GO:0043231//intracellular membrane-bounded organelle	GO:0001071//nucleic acid binding transcription factor activity;GO:0043565//sequence-specific DNA binding;GO:0005515//protein binding	GO:0009888//tissue development;GO:0010051//xylem and phloem pattern formation;GO:0009755//hormone-mediated signaling pathway;GO:0048513//organ development;GO:0009791//post-embryonic development;GO:0006351//transcription, DNA-dependent;GO:0000578//embryonic axis specification	gi|379323202|gb|AFD01300.1|/0/auxin response factor 5-2 [Brassica rapa subsp. pekinensis]
Bra035407	2784	92	663	4.55075884521064	33.8610392957453	2.89544721266459	Up	9.79822e-112	7.31177481918465e-110	GO:0005618//cell wall;GO:0005576//extracellular region;GO:0009536//plastid	GO:0005488//binding;GO:0004558//alpha-glucosidase activity	GO:0006073//cellular glucan metabolic process;GO:0000272//polysaccharide catabolic process;GO:0010038//response to metal ion	gi|297841581|ref|XP_002888672.1|/0/alpha-xylosidase precursor [Arabidopsis lyrata subsp. lyrata]
Bra011335	798	10	72	1.72568821851728	12.8287869083598	2.89414101516396	Up	2.08572e-13	1.64645953729072e-12	-	-	-	gi|22329083|ref|NP_680756.1|/1.67807e-99/uncharacterized protein [Arabidopsis thaliana]
Bra012827	1506	32	230	2.92610719442611	21.7149508370256	2.89163415955338	Up	9.11744e-40	2.10628432011878e-38	-	GO:0003676//nucleic acid binding;GO:0046872//metal ion binding	-	gi|15231090|ref|NP_190763.1|/0/zinc finger CCCH domain-containing protein 46 [Arabidopsis thaliana]
Bra013489	762	17	122	3.0722685528091	22.764643085635	2.88941860492156	Up	9.2823e-22	1.17084155411431e-20	-	-	-	gi|297804058|ref|XP_002869913.1|/4.8629e-85/late embryogenesis abundant domain-containing protein [Arabidopsis lyrata subsp. lyrata]
Bra037422	495	17	122	4.72943159038492	35.0437535984926	2.88941860492156	Up	9.2823e-22	1.17131634793187e-20	-	-	-	-
Bra018246	1485	15	107	1.39100929128968	10.2450317897232	2.88072049940163	Up	3.37916e-19	3.75948161887737e-18	GO:0009536//plastid	-	GO:0007165//signal transduction	gi|297826581|ref|XP_002881173.1|/0/pentatricopeptide repeat-containing protein [Arabidopsis lyrata subsp. lyrata]
Bra005741	1515	8	57	0.727181094852428	5.34956180155532	2.87903412277375	Up	7.96388e-11	5.25710686974968e-10	-	GO:0046914//transition metal ion binding;GO:0042802//identical protein binding;GO:0001071//nucleic acid binding transcription factor activity	GO:0045595//regulation of cell differentiation;GO:0010073//meristem maintenance;GO:0006351//transcription, DNA-dependent	gi|30679912|ref|NP_195935.2|/0/zinc finger protein JACKDAW [Arabidopsis thaliana]
Bra037353	1455	20	141	1.89291986031173	13.7788225024325	2.86376736612045	Up	1.031612e-24	1.46516212761296e-23	GO:0016020//membrane	GO:0004871//signal transducer activity;GO:0004672//protein kinase activity;GO:0032559	GO:0006464//protein modification process;GO:0043401//steroid hormone mediated signaling pathway	gi|297814269|ref|XP_002875018.1|/0/kinase family protein [Arabidopsis lyrata subsp. lyrata]
Bra019549	777	8	56	1.41786275251149	10.2476195724436	2.85349903066662	Up	1.426e-10	9.25427904066736e-10	-	-	-	gi|21537225|gb|AAM61566.1|/1.00266e-93/unknown [Arabidopsis thaliana]
Bra029782	2400	3	21	0.172137399797098	1.24412506371698	2.85349903066662	Up	0.0001146534	0.000385081975304911	-	GO:0003676//nucleic acid binding;GO:0042623//ATPase activity, coupled;GO:0032559	GO:0006259//DNA metabolic process	gi|297833726|ref|XP_002884745.1|/0/minichromosome maintenance family protein [Arabidopsis lyrata subsp. lyrata]
Bra014604	1752	13	91	1.02182018144396	7.3852172732058	2.85349903066662	Up	2.2161e-16	2.10438205065609e-15	-	-	-	gi|334186068|ref|NP_191337.2|/0/uncharacterized protein [Arabidopsis thaliana]
Bra035185	567	5	35	1.21437319080845	8.77689639306509	2.85349903066662	Up	4.72972e-07	2.17817710463223e-06	GO:0043231//intracellular membrane-bounded organelle	GO:0001071//nucleic acid binding transcription factor activity;GO:0005515//protein binding	GO:0006351//transcription, DNA-dependent;GO:0009755//hormone-mediated signaling pathway	gi|297839901|ref|XP_002887832.1|/7.36592e-67/indoleacetic acid-induced protein 15 [Arabidopsis lyrata subsp. lyrata]
Bra025307	3576	31	217	1.19379404780985	8.62816039714234	2.85349903066662	Up	4.13438e-37	8.86654974776016e-36	GO:0031224//intrinsic to membrane	GO:0042625//ATPase activity, coupled to transmembrane movement of ions;GO:0046872//metal ion binding;GO:0005548//phospholipid transporter activity;GO:0032559	GO:0009206;GO:0006869//lipid transport	gi|334185669|ref|NP_189425.2|/0/phospholipid-translocating ATPase [Arabidopsis thaliana]
Bra030003	1194	4	28	0.461339764950347	3.33433852922473	2.85349903066662	Up	7.26394e-06	2.8791145703732e-05	-	-	-	gi|15229727|ref|NP_190603.1|/1.01555e-158/uncharacterized protein [Arabidopsis thaliana]
Bra007107	3399	18	126	0.729267007083911	5.27078579509399	2.85349903066662	Up	3.71448e-22	4.77041636978952e-21	GO:0015630//microtubule cytoskeleton	GO:0003774//motor activity;GO:0015631//tubulin binding;GO:0032559	GO:0031109//microtubule polymerization or depolymerization;GO:0048764;GO:0000904//cell morphogenesis involved in differentiation	gi|5541717|emb|CAB41097.2|/0/kinesin-like protein [Arabidopsis thaliana]
Bra040450	729	3	21	0.566707489043945	4.09588498343038	2.85349903066662	Up	0.0001146534	0.000384998867076724	-	GO:0046914//transition metal ion binding;GO:0019899//enzyme binding;GO:0019787//small conjugating protein ligase activity	GO:0045926//negative regulation of growth;GO:0016567//protein ubiquitination;GO:0003006//developmental process involved in reproduction	gi|22331928|ref|NP_680148.1|/8.89037e-126/E3 ubiquitin ligase BIG BROTHER [Arabidopsis thaliana]
Bra030605	507	3	21	0.814851596672654	5.88934941404486	2.85349903066662	Up	0.0001146534	0.000384957326413466	GO:0044464//cell part	-	-	gi|297843316|ref|XP_002889539.1|/1.16374e-72/hypothetical protein ARALYDRAFT_470516 [Arabidopsis lyrata subsp. lyrata]
Bra005666	576	4	28	0.956318887761657	6.91180590953876	2.85349903066661	Up	7.26394e-06	2.87948133656051e-05	-	-	-	gi|79503909|ref|NP_195799.2|/4.21769e-57/uncharacterized protein [Arabidopsis thaliana]
Bra015015	738	3	21	0.559796422104384	4.04593516655927	2.85349903066661	Up	0.0001146534	0.000385040416706238	GO:0031410//cytoplasmic vesicle	-	-	gi|15229564|ref|NP_189044.1|/1.04442e-113/disease resistance-responsive, dirigent domain-containing protein [Arabidopsis thaliana]
Bra016963	1164	9	63	1.06476742142535	7.69561895082666	2.85349903066661	Up	9.73252e-12	6.86905324019052e-11	GO:0044464//cell part	-	-	gi|30688451|ref|NP_181622.2|/1.28371e-142/nodulin MtN21 /EamA-like transporter protein [Arabidopsis thaliana]
Bra025145	1614	11	77	0.938543443751217	6.78333368073692	2.85349903066661	Up	4.60764e-14	3.79313601904762e-13	GO:0016020//membrane	GO:0016491//oxidoreductase activity;GO:0004672//protein kinase activity;GO:0032559	GO:0006464//protein modification process	gi|22331326|ref|NP_189183.2|/0/NSP-interacting kinase 2 [Arabidopsis thaliana]
Bra020756	1809	8	56	0.608999092703941	4.40154804189533	2.85349903066661	Up	1.426e-10	9.25620942845223e-10	GO:0009532//plastid stroma	GO:0016616//oxidoreductase activity, acting on the CH-OH group of donors, NAD or NADP as acceptor;GO:0000166//nucleotide binding;GO:0016836//hydro-lyase activity	GO:0032787//monocarboxylic acid metabolic process;GO:0008652//cellular amino acid biosynthetic process;GO:0003006//developmental process involved in reproduction	gi|297833382|ref|XP_002884573.1|/0/EMB3004/MEE32 [Arabidopsis lyrata subsp. lyrata]
Bra028560	780	4	28	0.7062047171163	5.10410282550554	2.85349903066661	Up	7.26394e-06	2.87874789760571e-05	GO:0044444//cytoplasmic part	GO:0016866//intramolecular transferase activity	GO:0008652//cellular amino acid biosynthetic process;GO:0043648//dicarboxylic acid metabolic process	gi|297811197|ref|XP_002873482.1|/5.69493e-113/predicted protein [Arabidopsis lyrata subsp. lyrata]
Bra027855	450	5	35	1.53011022041865	11.058889455262	2.85349903066661	Up	4.72972e-07	2.17849951095323e-06	GO:0043231//intracellular membrane-bounded organelle	GO:0003677//DNA binding;GO:0001071//nucleic acid binding transcription factor activity;GO:0005515//protein binding	GO:0006351//transcription, DNA-dependent	gi|116830975|gb|ABK28443.1|/9.31552e-53/unknown [Arabidopsis thaliana]
Bra027642	1146	6	42	0.720994344699888	5.21099503127529	2.85349903066661	Up	3.13516e-08	1.63773558636898e-07	-	GO:0003676//nucleic acid binding	-	gi|30696854|ref|NP_176536.2|/7.35411e-143/AT hook motif DNA-binding family protein [Arabidopsis thaliana]
Bra013408	591	3	21	0.699035126079587	5.05228452270853	2.85349903066661	Up	0.0001146534	0.000385123542875648	-	-	-	gi|15235107|ref|NP_193697.1|/4.95749e-08/uncharacterized protein [Arabidopsis thaliana]
Bra023488	1041	5	35	0.661430931016708	4.78049976452248	2.85349903066661	Up	4.72972e-07	2.17785479372595e-06	-	-	-	gi|297807497|ref|XP_002871632.1|/2.35841e-137/binding protein [Arabidopsis lyrata subsp. lyrata]
Bra027715	1218	71	495	8.02742554062002	57.7848375829138	2.8476817040713	Up	1.929284e-82	1.00561908730318e-80	GO:0044444//cytoplasmic part	GO:0016765//transferase activity, transferring alkyl or aryl (other than methyl) groups;GO:0048037//cofactor binding;GO:0016846//carbon-sulfur lyase activity	GO:0009087//methionine catabolic process	gi|297847252|ref|XP_002891507.1|/0/predicted protein [Arabidopsis lyrata subsp. lyrata]
Bra018184	1350	222	1547	22.645631262196	162.93430464086	2.84698572370794	Up	8.88094e-254	2.00258761536232e-251	GO:0043234//protein complex;GO:0015630//microtubule cytoskeleton;GO:0030312//external encapsulating structure	GO:0017111//nucleoside-triphosphatase activity;GO:0032561//guanyl ribonucleotide binding	GO:0043623//cellular protein complex assembly;GO:0009207;GO:0006970//response to osmotic stress;GO:0007017//microtubule-based process	gi|297819272|ref|XP_002877519.1|/0/tubulin beta-2 [Arabidopsis lyrata subsp. lyrata]
Bra009417	2385	47	327	2.71378039093119	19.4946461017287	2.84470208242946	Up	5.83944e-55	1.8967817736952e-53	GO:0031224//intrinsic to membrane	GO:0015926//glucosidase activity	GO:0044238//primary metabolic process	gi|297806471|ref|XP_002871119.1|/0/glycosyl hydrolase family 3 protein [Arabidopsis lyrata subsp. lyrata]
Bra013850	417	14	97	4.62335462284772	33.0743764797661	2.83870202873853	Up	2.7532e-17	2.75213869579184e-16	GO:0044464//cell part	-	GO:0009725//response to hormone stimulus;GO:0006972//hyperosmotic response;GO:0009791//post-embryonic development;GO:0048229//gametophyte development;GO:0006914//autophagy	gi|312282413|dbj|BAJ34072.1|/1.19618e-49/unnamed protein product [Thellungiella halophila]
Bra009298	1320	491	3396	51.2239171517426	365.805083669511	2.83618563784735	Up	0	0	GO:0005576//extracellular region;GO:0005618//cell wall;GO:0009536//plastid	GO:0004175//endopeptidase activity	GO:0019538//protein metabolic process	gi|79507883|ref|NP_196320.2|/0/aspartyl protease family protein [Arabidopsis thaliana]
Bra002878	1281	53	366	5.69760011818654	40.6244918764727	2.83392349232986	Up	4.38794e-61	1.59700487625731e-59	GO:0031225//anchored to membrane;GO:0030312//external encapsulating structure	-	-	gi|297796451|ref|XP_002866110.1|/1.78022e-156/hypothetical protein ARALYDRAFT_495659 [Arabidopsis lyrata subsp. lyrata]
Bra017738	897	10	69	1.535227645905	10.9373631975119	2.83274047049982	Up	1.192754e-12	8.97608681305925e-12	-	-	-	gi|42567437|ref|NP_195318.2|/3.13276e-116/F-box protein [Arabidopsis thaliana]
Bra001256	1146	8	55	0.961325792933184	6.82392206476527	2.82750382213367	Up	2.54818e-10	1.62122807687589e-09	GO:0016020//membrane;GO:0030312//external encapsulating structure	GO:0003779//actin binding	GO:0007010//cytoskeleton organization	gi|297833548|ref|XP_002884656.1|/9.05255e-117/hypothetical protein ARALYDRAFT_478076 [Arabidopsis lyrata subsp. lyrata]
Bra013833	1221	32	220	3.60910518821107	25.6190489311089	2.82750382213367	Up	2.94554e-37	6.35199679279279e-36	GO:0044464//cell part	GO:0016837//carbon-oxygen lyase activity, acting on polysaccharides	-	gi|297799520|ref|XP_002867644.1|/0/pectate lyase family protein [Arabidopsis lyrata subsp. lyrata]
Bra000862	987	8	55	1.11618982644522	7.92321650073049	2.82750382213367	Up	2.54818e-10	1.6208966729354e-09	-	-	-	gi|18412048|ref|NP_567246.1|/2.87708e-113/uncharacterized protein [Arabidopsis thaliana]
Bra005501	720	137	940	26.2031375246694	185.631358713327	2.82462897221349	Up	1.145108e-153	1.29106778057971e-151	GO:0031224//intrinsic to membrane;GO:0009532//plastid stroma;GO:0009941//chloroplast envelope;GO:0042598//vesicular fraction	GO:0046872//metal ion binding;GO:0016705//oxidoreductase activity, acting on paired donors, with incorporation or reduction of molecular oxygen;GO:0016702//oxidoreductase activity, acting on single donors with incorporation of molecular oxygen, incorporation of two atoms of oxygen;GO:0004497//monooxygenase activity;GO:0008374//O-acyltransferase activity	GO:0051707//response to other organism;GO:0006633//fatty acid biosynthetic process;GO:0006996//organelle organization;GO:0009725//response to hormone stimulus;GO:0009414//response to water deprivation;GO:0006970//response to osmotic stress;GO:0003006//developmental process involved in reproduction;GO:0046471//phosphatidylglycerol metabolic process	gi|196122106|gb|ACG69528.1|/1.87155e-120/caleosin CLO3-2 [Brassica napus]
Bra008163	1551	14	96	1.24302957945035	8.80066361734031	2.82375168727257	Up	4.90408e-17	4.82622268943706e-16	GO:0016020//membrane;GO:0044444//cytoplasmic part;GO:0043231//intracellular membrane-bounded organelle	-	-	gi|22330633|ref|NP_177607.2|/0/IQ-domain 31 protein [Arabidopsis thaliana]
Bra020607	1827	61	416	4.59786815002649	32.375073985848	2.81584648918722	Up	9.4955e-69	3.9661875033557e-67	-	-	GO:0006351//transcription, DNA-dependent	gi|75244603|sp|Q8H181.1|GTL2_ARATH/0/RecName: Full=Trihelix transcription factor GTL2; AltName: Full=GT2-LIKE protein 2; Short=AtGTL2; AltName: Full=Trihelix DNA-binding protein GTL2
Bra000315	837	428	2916	70.417975735396	495.35670739699	2.8144521265348	Up	0	0	GO:0005576//extracellular region;GO:0016020//membrane	GO:0004553//hydrolase activity, hydrolyzing O-glycosyl compounds;GO:0030247//polysaccharide binding	GO:0006026	gi|339275754|dbj|BAK48742.1|/7.0174e-144/endochitinase [Brassica rapa subsp. chinensis]
Bra002426	2910	147	1001	6.95648048664562	48.909933776365	2.81369802260864	Up	7.43334e-163	9.2524269648e-161	-	GO:0016759//cellulose synthase activity;GO:0019187//beta-1,4-mannosyltransferase activity	-	gi|297812399|ref|XP_002874083.1|/0/hypothetical protein ARALYDRAFT_489123 [Arabidopsis lyrata subsp. lyrata]
Bra019835	1176	5	34	0.585501359854075	4.1108116779764	2.81167885497199	Up	8.47374e-07	3.78586993998564e-06	GO:0043231//intracellular membrane-bounded organelle;GO:0031224//intrinsic to membrane	GO:0008378//galactosyltransferase activity	GO:0006464//protein modification process	gi|221222634|sp|Q9SAA4.2|B3GT1_ARATH/0/RecName: Full=Probable beta-1,3-galactosyltransferase 1
Bra013917	417	15	102	4.95359423876542	34.7792412467644	2.81167885497199	Up	6.09052e-18	6.30698174242928e-17	GO:0044464//cell part	-	GO:0051704;GO:0032973//amino acid export	gi|18416614|ref|NP_567728.1|/5.7634e-36/glutamine dumper 2 [Arabidopsis thaliana]
Bra008601	2073	23	156	1.52789587856566	10.6999385260753	2.80798437141424	Up	1.152344e-26	1.75950150107949e-25	-	-	-	gi|297807699|ref|XP_002871733.1|/0/hypothetical protein ARALYDRAFT_909657 [Arabidopsis lyrata subsp. lyrata]
Bra017113	354	168	1138	65.3538602619492	457.082912836132	2.80611152813683	Up	2.30516e-184	3.48213441165048e-182	GO:0005618//cell wall;GO:0005576//extracellular region;GO:0016020//membrane	GO:0005488//binding	GO:0006950//response to stress;GO:0008219//cell death;GO:0015914//phospholipid transport	gi|48093506|gb|AAT40130.1|/6.38392e-64/lipid transfer protein [Brassica rapa subsp. pekinensis]
Bra018272	1764	22	149	1.71747065557195	12.010018431735	2.80588101043388	Up	1.630892e-25	2.37705373564403e-24	GO:0009536//plastid	GO:0019900//kinase binding	GO:0006259//DNA metabolic process;GO:0009657//plastid organization	gi|297822863|ref|XP_002879314.1|/0/hypothetical protein ARALYDRAFT_482053 [Arabidopsis lyrata subsp. lyrata]
Bra005294	3030	38	257	1.72705510027452	12.0599770438572	2.80384114435931	Up	6.76876e-43	1.69589592334944e-41	GO:0015630//microtubule cytoskeleton	GO:0003774//motor activity;GO:0032559	GO:0007017//microtubule-based process	gi|334184713|ref|NP_181162.2|/0/kinesin family member 11 [Arabidopsis thaliana]
Bra028635	888	8	54	1.24062990844755	8.64642901424926	2.80103161077249	Up	4.54392e-10	2.81949556450648e-09	GO:0005618//cell wall	GO:0016788//hydrolase activity, acting on ester bonds;GO:0016747//transferase activity, transferring acyl groups other than amino-acyl groups	GO:0000003//reproduction	gi|297806977|ref|XP_002871372.1|/4.15265e-121/hypothetical protein ARALYDRAFT_487757 [Arabidopsis lyrata subsp. lyrata]
Bra004012	1617	4	27	0.340655336642371	2.3741586161575	2.80103161077248	Up	1.303538e-05	5.00104740278634e-05	GO:0005618//cell wall;GO:0005840//ribosome;GO:0009536//plastid;GO:0042579//microbody;GO:0005576//extracellular region	GO:0043169//cation binding;GO:0015926//glucosidase activity	GO:0006952//defense response;GO:0010118//stomatal movement;GO:0009725//response to hormone stimulus;GO:0019759	gi|840725|emb|CAA55685.1|/0/myrosinase [Brassica napus]
Bra023956	783	8	54	1.40699790383324	9.80591183225203	2.80103161077248	Up	4.54392e-10	2.82005788911049e-09	-	-	-	gi|22329083|ref|NP_680756.1|/5.74922e-105/uncharacterized protein [Arabidopsis thaliana]
Bra038393	807	4	27	0.682577050000885	4.75714310077654	2.80103161077248	Up	1.303538e-05	5.00166405474723e-05	-	-	-	gi|89257538|gb|ABD65028.1|/9.50801e-58/hypothetical protein 26.t00082 [Brassica oleracea]
Bra012022	492	71	479	19.8727729847056	138.428781770135	2.80027883484051	Up	1.875686e-78	9.13420922503912e-77	GO:0044464//cell part	-	-	gi|297826059|ref|XP_002880912.1|/3.19277e-61/At2g27385 [Arabidopsis lyrata subsp. lyrata]
Bra023075	2025	60	403	4.0802939211164	28.2967139712419	2.79388954152846	Up	4.1082e-66	1.65166624806202e-64	GO:0016020//membrane	GO:0016301//kinase activity;GO:0032559	GO:0006464//protein modification process;GO:0007167//enzyme linked receptor protein signaling pathway	gi|297823467|ref|XP_002879616.1|/0/hypothetical protein ARALYDRAFT_321364 [Arabidopsis lyrata subsp. lyrata]
Bra037127	384	7	47	2.51033708037435	17.4029398793744	2.79337803822905	Up	6.7127e-09	3.75019387073609e-08	GO:0005576//extracellular region	-	GO:0007154//cell communication;GO:0023052//signaling	gi|297797669|ref|XP_002866719.1|/1.58036e-38/hypothetical protein ARALYDRAFT_920006 [Arabidopsis lyrata subsp. lyrata]
Bra037578	585	7	47	1.6478110066047	11.4234682285124	2.79337803822904	Up	6.7127e-09	3.7508672759921e-08	GO:0043231//intracellular membrane-bounded organelle	-	-	gi|18401929|ref|NP_566614.1|/2.0581e-75/uncharacterized protein [Arabidopsis thaliana]
Bra007460	2205	14	94	0.874348697382086	6.06143212125148	2.79337803822904	Up	1.550094e-16	1.48235479692686e-15	GO:0044464//cell part	-	GO:0032318//regulation of Ras GTPase activity	gi|186507745|ref|NP_181877.2|/0/RAB GTPase activator protein [Arabidopsis thaliana]
Bra007248	1464	14	94	1.31689814052425	9.12941108426197	2.79337803822904	Up	1.550094e-16	1.48281048545958e-15	GO:0016020//membrane	-	-	gi|297820408|ref|XP_002878087.1|/0/hypothetical protein ARALYDRAFT_324161 [Arabidopsis lyrata subsp. lyrata]
Bra026686	1020	16	107	2.16015560529692	14.9155609879794	2.78761109501015	Up	1.343918e-18	1.4485639183928e-17	GO:0043231//intracellular membrane-bounded organelle;GO:0016020//membrane;GO:0044463	-	GO:0042445//hormone metabolic process;GO:0009926//auxin polar transport	gi|110738443|dbj|BAF01147.1|/1.74909e-137/hypothetical protein [Arabidopsis thaliana]
Bra040046	1098	22	147	2.75921515157462	19.0357933246313	2.78638483480807	Up	5.13074e-25	7.36431583579336e-24	GO:0030312//external encapsulating structure	-	-	gi|18398135|ref|NP_566328.1|/0/uncharacterized protein [Arabidopsis thaliana]
Bra039413	1833	3	20	0.225384484186053	1.55139903510807	2.78310970277522	Up	0.000206282	0.000667541938019967	-	GO:0042623//ATPase activity, coupled;GO:0032559	GO:0006259//DNA metabolic process;GO:0009414//response to water deprivation;GO:0009409//response to cold	gi|30679600|ref|NP_187225.2|/0/ATP-dependent DNA helicase Q-like 1 [Arabidopsis thaliana]
Bra017594	2817	6	40	0.293311863339038	2.01896658243031	2.78310970277522	Up	1.001296e-07	4.93949412301839e-07	GO:0016020//membrane	GO:0016779//nucleotidyltransferase activity;GO:0000166//nucleotide binding	-	gi|297791151|ref|XP_002863460.1|/0/ATP binding protein [Arabidopsis lyrata subsp. lyrata]
Bra034612	1107	12	80	1.49279045894503	10.2753908991982	2.78310970277522	Up	3.20514e-14	2.66820616693419e-13	GO:0043231//intracellular membrane-bounded organelle	GO:0005488//binding;GO:0019887//protein kinase regulator activity	GO:0009725//response to hormone stimulus;GO:0008283//cell proliferation;GO:0022402//cell cycle process;GO:0034285	gi|15235254|ref|NP_195142.1|/9.41474e-148/cyclin-D3-1 [Arabidopsis thaliana]
Bra000675	933	6	40	0.885594339792145	6.09585087106772	2.78310970277522	Up	1.001296e-07	4.94106072438947e-07	GO:0031224//intrinsic to membrane;GO:0009536//plastid	-	GO:0051234//establishment of localization	gi|297809109|ref|XP_002872438.1|/9.18836e-167/SEC14 cytosolic factor family protein [Arabidopsis lyrata subsp. lyrata]
Bra030949	1041	3	20	0.396858558610025	2.73171415115571	2.78310970277522	Up	0.000206282	0.000667680806740171	-	-	-	gi|145336695|ref|NP_175732.2|/1.22253e-101/uncharacterized protein [Arabidopsis thaliana]
Bra001168	567	3	20	0.728623914485072	5.01536936746577	2.78310970277522	Up	0.000206282	0.000667472525319746	GO:0043231//intracellular membrane-bounded organelle	-	GO:0043401//steroid hormone mediated signaling pathway	gi|312282531|dbj|BAJ34131.1|/1.03261e-52/unnamed protein product [Thellungiella halophila]
Bra003911	1716	12	80	0.963006432431319	6.62870496818902	2.78310970277522	Up	3.20514e-14	2.66749255201926e-13	GO:0032991//macromolecular complex;GO:0016020//membrane	GO:0004674//protein serine/threonine kinase activity;GO:0004871//signal transducer activity;GO:0016491//oxidoreductase activity;GO:0005102//receptor binding;GO:0000166//nucleotide binding	GO:0006468//protein phosphorylation;GO:0006996//organelle organization;GO:0043401//steroid hormone mediated signaling pathway;GO:0009555//pollen development;GO:0003006//developmental process involved in reproduction	gi|7239510|gb|AAF43236.1|AC012654_20/0/Contains similarity to the somatic embryogenesis receptor-like kinase from Daucus carota gb|AC007454; It contains 3 leucine rich repeat domains PF|00560 and a eukaryotic protein kinase domain PF|00069 [Arabidopsis thaliana]
Bra025730	699	3	20	0.591029698874157	4.06826098906021	2.78310970277522	Up	0.000206282	0.000667403127053441	GO:0043231//intracellular membrane-bounded organelle;GO:0030312//external encapsulating structure;GO:0005576//extracellular region	GO:0005488//binding	GO:0009411//response to UV;GO:0010038//response to metal ion;GO:0009718//anthocyanin biosynthetic process;GO:0009814//defense response, incompatible interaction	gi|297844894|ref|XP_002890328.1|/3.18055e-85/hypothetical protein ARALYDRAFT_472154 [Arabidopsis lyrata subsp. lyrata]
Bra017331	789	6	40	1.04722372500136	7.20840160038806	2.78310970277521	Up	1.001296e-07	4.94027729950848e-07	GO:0016020//membrane;GO:0044444//cytoplasmic part	GO:0005515//protein binding	GO:0009987//cellular process	gi|297823307|ref|XP_002879536.1|/4.44425e-121/NPSN11 [Arabidopsis lyrata subsp. lyrata]
Bra006780	1530	3	20	0.270019450662115	1.85863688323731	2.78310970277521	Up	0.000206282	0.000667611365158606	-	-	-	gi|42573716|ref|NP_974954.1|/0/evolutionarily conserved C-terminal region 10 [Arabidopsis thaliana]
Bra035070	1326	40	266	4.15414539480177	28.5229275542957	2.77949844922284	Up	6.00448e-44	1.5353114925226e-42	GO:0005618//cell wall;GO:0031090//organelle membrane;GO:0005576//extracellular region	GO:0030246//carbohydrate binding	-	gi|297842669|ref|XP_002889216.1|/0/hypothetical protein ARALYDRAFT_895785 [Arabidopsis lyrata subsp. lyrata]
Bra039196	2397	17	113	0.976666098139564	6.70295641933457	2.77886022977386	Up	1.67069e-19	1.88980484987277e-18	-	-	-	gi|334184390|ref|NP_179917.2|/0/filament-like plant protein 7 [Arabidopsis thaliana]
Bra033315	705	28	186	5.46933014958156	37.5128286689131	2.77794799765944	Up	3.59964e-31	6.34997718367347e-30	GO:0043231//intracellular membrane-bounded organelle	GO:0000989//transcription factor binding transcription factor activity;GO:0001071//nucleic acid binding transcription factor activity;GO:0005515//protein binding	GO:0007602//phototransduction;GO:0030522//intracellular receptor mediated signaling pathway	gi|18378953|ref|NP_563650.1|/1.78953e-77/transcription factor HFR1 [Arabidopsis thaliana]
Bra036460	4467	19	126	0.585737290556502	4.01061135382236	2.77549651866534	Up	1.462598e-21	1.82930564967846e-20	GO:0042579//microbody;GO:0015629//actin cytoskeleton	GO:0008092//cytoskeletal protein binding;GO:0017111//nucleoside-triphosphatase activity;GO:0005083//small GTPase regulator activity;GO:0032559	GO:0051640//organelle localization;GO:0048588//developmental cell growth;GO:0030029//actin filament-based process	gi|42569181|ref|NP_179619.2|/0/myosin-like protein XIG [Arabidopsis thaliana]
Bra003130	852	8	53	1.29305089049463	8.84488643554658	2.77406456317222	Up	8.08518e-10	4.89198194127941e-09	-	GO:0005488//binding	-	gi|297820056|ref|XP_002877911.1|/4.62034e-82/hypothetical protein ARALYDRAFT_906718 [Arabidopsis lyrata subsp. lyrata]
Bra020753	2382	8	53	0.462501829849466	3.16366215074966	2.77406456317221	Up	8.08518e-10	4.89103093390358e-09	GO:0043231//intracellular membrane-bounded organelle	-	-	gi|297845542|ref|XP_002890652.1|/3.49293e-117/agenet domain-containing protein [Arabidopsis lyrata subsp. lyrata]
Bra017720	798	16	106	2.76110114962764	18.8868251706408	2.77406456317221	Up	2.38262e-18	2.53045628532423e-17	GO:0043231//intracellular membrane-bounded organelle	GO:0001071//nucleic acid binding transcription factor activity	GO:0006351//transcription, DNA-dependent	gi|297798368|ref|XP_002867068.1|/1.42387e-90/homeobox-leucine zipper protein [Arabidopsis lyrata subsp. lyrata]
Bra007705	1482	173	1146	16.0754494817263	109.949282669725	2.7739072097292	Up	2.18936e-183	3.27540886923077e-181	GO:0012505//endomembrane system;GO:0031090//organelle membrane;GO:0043231//intracellular membrane-bounded organelle	GO:0016831//carboxy-lyase activity;GO:0048037//cofactor binding;GO:0016836//hydro-lyase activity	GO:0019321//pentose metabolic process;GO:0009226//nucleotide-sugar biosynthetic process	gi|15229334|ref|NP_191842.1|/0/UDP-glucuronic acid decarboxylase [Arabidopsis thaliana]
Bra010245	672	5	33	1.02462737974463	6.98233454126875	2.76861013308011	Up	1.513226e-06	6.56927548381696e-06	-	-	GO:0010038//response to metal ion	gi|297802908|ref|XP_002869338.1|/2.99656e-122/hypothetical protein ARALYDRAFT_491614 [Arabidopsis lyrata subsp. lyrata]
Bra006639	435	10	66	3.16574528362479	21.5730060309545	2.76861013308011	Up	6.71738e-12	4.7921006611646e-11	GO:0000785//chromatin;GO:0009536//plastid;GO:0031981//nuclear lumen	GO:0003676//nucleic acid binding	GO:0034728//nucleosome organization	gi|297812435|ref|XP_002874101.1|/2.28099e-45/hypothetical protein ARALYDRAFT_489144 [Arabidopsis lyrata subsp. lyrata]
Bra023284	903	5	33	0.762513398879726	5.19615593768837	2.7686101330801	Up	1.513226e-06	6.568359139071e-06	-	-	-	gi|297846254|ref|XP_002891008.1|/1.80735e-95/hypothetical protein ARALYDRAFT_473461 [Arabidopsis lyrata subsp. lyrata]
Bra034034	2316	15	99	0.891903625891701	6.07788706182979	2.7686101330801	Up	3.40422e-17	3.38875617274472e-16	-	-	-	gi|15219814|ref|NP_176875.1|/0/uncharacterized protein [Arabidopsis thaliana]
Bra008559	1596	55	362	4.74564260092251	32.2501448668489	2.76463028216755	Up	6.65088e-59	2.32020273363229e-57	GO:0005635//nuclear envelope	GO:0005488//binding;GO:0022892	GO:0006950//response to stress;GO:0006605//protein targeting	gi|297809939|ref|XP_002872853.1|/0/ATIMPALPHA3/MOS6 [Arabidopsis lyrata subsp. lyrata]
Bra032730	1356	7	46	0.710891916566187	4.82340943371099	2.76235114260842	Up	1.19448e-08	6.53018774420239e-08	GO:0044464//cell part	GO:0016837//carbon-oxygen lyase activity, acting on polysaccharides	-	gi|334186499|ref|NP_001190720.1|/0/pectate lyase [Arabidopsis thaliana]
Bra013247	2022	48	315	3.26907821573124	22.150594606237	2.76038962627514	Up	2.20566e-51	6.64431054017425e-50	GO:0031224//intrinsic to membrane	GO:0016301//kinase activity;GO:0032559	GO:0006464//protein modification process;GO:0007167//enzyme linked receptor protein signaling pathway	gi|313190|emb|CAA51385.1|/0/TMKL1 [Arabidopsis thaliana]
Bra020774	1452	76	498	7.2079572366829	48.7661772318815	2.75821852723351	Up	3.26382e-80	1.6514398497561e-78	GO:0030312//external encapsulating structure	-	-	gi|334185123|ref|NP_001189822.1|/2.02824e-50/heavy-metal-associated domain-containing protein [Arabidopsis thaliana]
Bra032407	2511	34	222	1.86465044782201	12.57078064039	2.75309713370878	Up	1.423778e-36	2.98753363479434e-35	GO:0005618//cell wall;GO:0031410//cytoplasmic vesicle	GO:0004175//endopeptidase activity;GO:0005515//protein binding	GO:0019538//protein metabolic process;GO:0044092//negative regulation of molecular function	gi|15221446|ref|NP_174348.1|/0/subtilase-like protein [Arabidopsis thaliana]
Bra039720	975	12	78	1.69489132107912	11.3748577254124	2.74658382675011	Up	1.006802e-13	8.0809039556358e-13	-	GO:0005488//binding	GO:0048827//phyllome development;GO:0008283//cell proliferation	gi|30682967|ref|NP_193208.2|/1.65012e-121/protein TIFY 4B [Arabidopsis thaliana]
Bra017532	813	20	130	3.38769790498594	22.7357242359103	2.7465838267501	Up	5.7038e-22	7.26230967266776e-21	GO:0016020//membrane	-	GO:0048507//meristem development;GO:0009653//anatomical structure morphogenesis;GO:0010051//xylem and phloem pattern formation	gi|15237490|ref|NP_199482.1|/3.26625e-106/Tetraspanin family protein [Arabidopsis thaliana]
Bra004681	1701	4	26	0.323832850882254	2.17332672590183	2.7465838267501	Up	2.32996e-05	8.67476612586743e-05	-	-	-	gi|297824193|ref|XP_002879979.1|/0/hypothetical protein ARALYDRAFT_483324 [Arabidopsis lyrata subsp. lyrata]
Bra020261	717	6	39	1.15238426642409	7.73395138234104	2.7465838267501	Up	1.781854e-07	8.55542860237618e-07	GO:0043231//intracellular membrane-bounded organelle	GO:0003676//nucleic acid binding;GO:0046914//transition metal ion binding;GO:0001071//nucleic acid binding transcription factor activity	GO:0048513//organ development;GO:0006351//transcription, DNA-dependent	gi|21554185|gb|AAM63264.1|/4.15385e-104/zinc finger protein-like [Arabidopsis thaliana]
Bra023386	5862	245	1591	5.75553230300772	38.5904952258851	2.74522428993749	Up	4.87756e-251	1.08414222914286e-248	GO:0043234//protein complex;GO:0044444//cytoplasmic part;GO:0016020//membrane	GO:0035251//UDP-glucosyltransferase activity	GO:0006074//(1->3)-beta-D-glucan metabolic process	gi|334187645|ref|NP_196804.6|/0/callose synthase [Arabidopsis thaliana]
Bra041132	669	19	123	3.91104406115978	26.1417694362055	2.74073110050466	Up	8.08966e-21	9.76091662970143e-20	-	-	-	gi|18146718|dbj|BAA19578.2|/3.5634e-67/water-soluble chlorophyll protein precursor [Lepidium virginicum]
Bra000091	960	7	45	1.00413483214974	6.6649556984838	2.73064228288108	Up	2.12006e-08	1.12927126121191e-07	GO:0043231//intracellular membrane-bounded organelle	GO:0046872//metal ion binding;GO:0005543//phospholipid binding	GO:0006970//response to osmotic stress	gi|229458366|gb|ACQ65866.1|/8.16971e-158/annexin 3 [Brassica juncea]
Bra030918	936	7	45	1.02988187912794	6.83585199844493	2.73064228288108	Up	2.12006e-08	1.12907799212733e-07	GO:0044421//extracellular region part	GO:0016788//hydrolase activity, acting on ester bonds	GO:0009861//jasmonic acid and ethylene-dependent systemic resistance;GO:0002218//activation of innate immune response;GO:0010033//response to organic substance;GO:0050832//defense response to fungus;GO:0044238//primary metabolic process	gi|30695607|ref|NP_175795.2|/2.03543e-139/GDSL esterase/lipase 5 [Arabidopsis thaliana]
Bra001093	2442	68	437	3.83467426247426	25.4443735974877	2.73017073685927	Up	7.7924e-70	3.3126216284153e-68	-	GO:0003824//catalytic activity	GO:0023052//signaling	gi|297809603|ref|XP_002872685.1|/0/hypothetical protein ARALYDRAFT_490081 [Arabidopsis lyrata subsp. lyrata]
Bra035195	633	10	64	2.17551216173268	14.375807551864	2.72421601372165	Up	2.10704e-11	1.45574757371226e-10	-	GO:0005488//binding	-	gi|15220064|ref|NP_178129.1|/2.28754e-73/protein LURP-one-related 5 [Arabidopsis thaliana]
Bra027713	1185	5	32	0.581054514083032	3.83961442208012	2.72421601372165	Up	2.69306e-06	1.13569102967882e-05	GO:0030312//external encapsulating structure;GO:0031410//cytoplasmic vesicle	GO:0003824//catalytic activity	-	gi|297852612|ref|XP_002894187.1|/0/hypothetical protein ARALYDRAFT_474084 [Arabidopsis lyrata subsp. lyrata]
Bra009138	600	5	32	1.14758266531399	7.58323848360824	2.72421601372165	Up	2.69306e-06	1.13553714200542e-05	-	GO:0046914//transition metal ion binding	-	gi|117667936|gb|ABK56014.1|/6.29854e-115/zinc finger protein [Brassica rapa]
Bra015524	747	171	1094	31.5239575532035	208.234510568961	2.72368861651567	Up	9.46794e-172	1.26992826258621e-169	GO:0000785//chromatin;GO:0031981//nuclear lumen	GO:0003676//nucleic acid binding	GO:0034728//nucleosome organization	gi|334184589|ref|NP_001189643.1|/7.12651e-17/histone H1.2 [Arabidopsis thaliana]
Bra022679	2820	8	51	0.390666439255826	2.57144390069162	2.7185694505805	Up	2.54246e-09	1.47330112253259e-08	GO:0009536//plastid;GO:0016020//membrane	GO:0004672//protein kinase activity;GO:0004872//receptor activity;GO:0000166//nucleotide binding	GO:0009987//cellular process;GO:0008152//metabolic process;GO:0006950//response to stress	gi|297792807|ref|XP_002864288.1|/0/hypothetical protein ARALYDRAFT_495467 [Arabidopsis lyrata subsp. lyrata]
Bra010626	1041	24	153	3.1748684688802	20.8976132563411	2.7185694505805	Up	2.4381e-25	3.53371196087564e-24	-	GO:0046914//transition metal ion binding;GO:0016616//oxidoreductase activity, acting on the CH-OH group of donors, NAD or NADP as acceptor	GO:0009699//phenylpropanoid biosynthetic process;GO:0033554//cellular response to stress;GO:0051707//response to other organism	gi|312281955|dbj|BAJ33843.1|/4.25835e-171/unnamed protein product [Thellungiella halophila]
Bra013714	1278	98	623	10.5599156057062	69.3127578534028	2.7145226175178	Up	3.16586e-98	2.01051492816327e-96	GO:0043231//intracellular membrane-bounded organelle;GO:0005576//extracellular region	GO:0016769//transferase activity, transferring nitrogenous groups;GO:0016846//carbon-sulfur lyase activity;GO:0048037//cofactor binding	GO:0009683;GO:0009725//response to hormone stimulus;GO:0048364//root development;GO:0009636//response to toxin;GO:0001558//regulation of cell growth;GO:0008652//cellular amino acid biosynthetic process;GO:0006972//hyperosmotic response;GO:0019758	gi|28192642|gb|AAO27362.1|/0/cystine lyase BOCL-3 [Brassica oleracea]
Bra000946	375	6	38	2.20335871740286	14.4081531188557	2.70910912133144	Up	3.1614e-07	1.48336015078408e-06	GO:0031410//cytoplasmic vesicle	GO:0016787//hydrolase activity	GO:0044238//primary metabolic process	gi|15234074|ref|NP_192022.1|/2.00729e-57/GDSL esterase/lipase [Arabidopsis thaliana]
Bra027460	966	6	38	0.855341117004215	5.59322714241291	2.70910912133144	Up	3.1614e-07	1.48313651741294e-06	GO:0016020//membrane	-	-	gi|15239097|ref|NP_199100.1|/5.99712e-108/uncharacterized protein [Arabidopsis thaliana]
Bra002165	1671	6	38	0.494470089183765	3.23342754013816	2.70910912133144	Up	3.1614e-07	1.48268945290128e-06	-	GO:0046872//metal ion binding;GO:0003824//catalytic activity	GO:0006644//phospholipid metabolic process;GO:0046246//terpene biosynthetic process;GO:0006950//response to stress;GO:0006714	gi|15241542|ref|NP_199276.1|/0/alpha-barbatene synthase [Arabidopsis thaliana]
Bra032962	1122	6	38	0.73641668362395	4.81555919747849	2.70910912133144	Up	3.1614e-07	1.48291295146216e-06	GO:0044464//cell part	GO:0005515//protein binding;GO:0003723//RNA binding	-	gi|79420704|ref|NP_189329.3|/1.03366e-125/dsRNA-binding protein 3 [Arabidopsis thaliana]
Bra037161	1773	9	57	0.699035126079587	4.57111456816486	2.70910912133144	Up	3.06804e-10	1.9322256369156e-09	-	-	-	gi|15240016|ref|NP_201461.1|/0/uncharacterized protein [Arabidopsis thaliana]
Bra038644	1473	28	177	2.61770383941276	17.0854533044636	2.70639473663441	Up	5.96474e-29	9.86766503561935e-28	-	-	-	gi|297793939|ref|XP_002864854.1|/5.97525e-74/hypothetical protein ARALYDRAFT_332577 [Arabidopsis lyrata subsp. lyrata]
Bra032542	2094	16	101	1.05222479341111	6.85805056271877	2.7043555913608	Up	4.0985e-17	4.06039869468322e-16	GO:0009526//plastid envelope	GO:0015631//tubulin binding	GO:0007051//spindle organization	gi|297848596|ref|XP_002892179.1|/0/hypothetical protein ARALYDRAFT_470351 [Arabidopsis lyrata subsp. lyrata]
Bra025364	3741	157	991	5.77932569219875	37.6653435107045	2.70426460690387	Up	1.489224e-154	1.72273875211896e-152	GO:0043231//intracellular membrane-bounded organelle;GO:0043232	GO:0032559	GO:0006996//organelle organization	gi|334188261|ref|NP_001190492.1|/0/structural maintenance of chromosomes protein 4 [Arabidopsis thaliana]
Bra014091	846	17	107	2.76722061139543	17.983300481961	2.70014825375982	Up	5.07154e-18	5.27636849615513e-17	-	-	-	gi|18401869|ref|NP_564513.1|/2.81224e-140/PPPDE putative thiol peptidase family protein [Arabidopsis thaliana]
Bra010759	2586	34	214	1.81057125850003	11.7663358141833	2.70014825375981	Up	1.318366e-34	2.60475639288889e-33	GO:0030312//external encapsulating structure	-	-	gi|297800818|ref|XP_002868293.1|/0/hypothetical protein ARALYDRAFT_493476 [Arabidopsis lyrata subsp. lyrata]
Bra033622	1533	7	44	0.62881241935013	4.0809991839379	2.69822080518871	Up	3.75282e-08	1.94536486356822e-07	GO:0043231//intracellular membrane-bounded organelle	GO:0005506//iron ion binding;GO:0016713	GO:0006633//fatty acid biosynthetic process	gi|297797936|ref|XP_002866852.1|/0/CYP96A9 [Arabidopsis lyrata subsp. lyrata]
Bra016178	477	7	44	2.02090029111897	13.1156640439765	2.6982208051887	Up	3.75282e-08	1.9450408520986e-07	GO:0009536//plastid	GO:0005488//binding	GO:0006950//response to stress	gi|30698755|ref|NP_177241.3|/2.49649e-60/MLP-like protein 31 [Arabidopsis thaliana]
Bra025261	846	44	276	7.16221805302347	46.3868311497312	2.69523694674988	Up	4.22528e-44	1.08394281154163e-42	-	-	-	gi|15232126|ref|NP_189361.1|/5.70603e-117/uncharacterized protein [Arabidopsis thaliana]
Bra026725	300	11	69	5.04936372738155	32.7027159605605	2.69523694674988	Up	4.53154e-12	3.27175085197216e-11	GO:0043231//intracellular membrane-bounded organelle;GO:0042995//cell projection	GO:0042623//ATPase activity, coupled;GO:0032559	GO:0009553//embryo sac development;GO:0042254//ribosome biogenesis	gi|15219185|ref|NP_173078.1|/8.70802e-08/DEAD-box ATP-dependent RNA helicase 36 [Arabidopsis thaliana]
Bra021171	633	15	94	3.26326824259902	21.1144673418002	2.69384236467813	Up	5.8419e-16	5.39591107747106e-15	GO:0031224//intrinsic to membrane;GO:0005618//cell wall;GO:0000325//plant-type vacuole;GO:0000322;GO:0009526//plastid envelope;GO:0031090//organelle membrane	GO:0005372//water transmembrane transporter activity;GO:0005275//amine transmembrane transporter activity;GO:0042887	GO:0015840//urea transport;GO:0015843//methylammonium transport;GO:0042044//fluid transport	gi|15233320|ref|NP_188245.1|/1.20455e-98/aquaporin TIP2-1 [Arabidopsis thaliana]
Bra014419	1668	201	1257	16.5945406998641	107.15075060584	2.69086135185059	Up	1.762684e-194	2.91761705914893e-192	GO:0043231//intracellular membrane-bounded organelle	GO:0003676//nucleic acid binding;GO:0001071//nucleic acid binding transcription factor activity;GO:0005515//protein binding	GO:0006351//transcription, DNA-dependent;GO:0009755//hormone-mediated signaling pathway	gi|379323234|gb|AFD01316.1|/0/auxin response factor 18-2 [Brassica rapa subsp. pekinensis]
Bra025014	1470	24	150	2.24832522183965	14.5087470987403	2.69000029838374	Up	1.326714e-24	1.87743002510232e-23	GO:0016020//membrane	GO:0004672//protein kinase activity;GO:0004871//signal transducer activity;GO:0016787//hydrolase activity;GO:0032559	GO:0043401//steroid hormone mediated signaling pathway;GO:0045229//external encapsulating structure organization;GO:0006464//protein modification process	gi|15237465|ref|NP_199469.1|/0/BR-signaling kinase 2 [Arabidopsis thaliana]
Bra014153	444	4	25	1.24062990844755	8.00595279097153	2.69000029838374	Up	4.14696e-05	0.000148481303969624	GO:0009536//plastid	-	GO:0000725//recombinational repair;GO:0022402//cell cycle process	gi|297838735|ref|XP_002887249.1|/5.20687e-24/predicted protein [Arabidopsis lyrata subsp. lyrata]
Bra026366	1281	12	75	1.29002266826865	8.32469095829359	2.69000029838374	Up	5.53798e-13	4.26667149393414e-12	GO:0044464//cell part	GO:0046914//transition metal ion binding;GO:0001071//nucleic acid binding transcription factor activity	GO:0006351//transcription, DNA-dependent	gi|18416951|ref|NP_567769.1|/1.4966e-179/C2H2 type zinc finger protein [Arabidopsis thaliana]
Bra015290	2337	4	25	0.23570375667553	1.52102825810499	2.69000029838374	Up	4.14696e-05	0.000148498390425777	GO:0009986//cell surface	GO:0004175//endopeptidase activity;GO:0005515//protein binding;GO:0016628//oxidoreductase activity, acting on the CH-CH group of donors, NAD or NADP as acceptor	GO:0009886//post-embryonic morphogenesis;GO:0019538//protein metabolic process;GO:0008283//cell proliferation;GO:0044092//negative regulation of molecular function	gi|89243338|gb|ABD64827.1|/0/putative subtilisin serine protease of stomatal density and distribution [Isatis tinctoria]
Bra037145	1389	4	25	0.39657284330505	2.55913825715721	2.69000029838374	Up	4.14696e-05	0.000148447142850569	-	GO:0003676//nucleic acid binding	-	gi|297794327|ref|XP_002865048.1|/7.28368e-151/predicted protein [Arabidopsis lyrata subsp. lyrata]
Bra022725	1839	4	25	0.299532180179834	1.93292171788546	2.69000029838373	Up	4.14696e-05	0.000148464221445007	GO:0009536//plastid	GO:0016881//acid-amino acid ligase activity	GO:0048878//chemical homeostasis;GO:0000902//cell morphogenesis;GO:0009755//hormone-mediated signaling pathway	gi|15239653|ref|NP_200262.1|/0/indole-3-acetic acid-amido synthetase GH3.6 [Arabidopsis thaliana]
Bra022767	1152	20	125	2.39079721940414	15.4281381909347	2.69000029838373	Up	9.68688e-21	1.16250031561897e-19	GO:0031090//organelle membrane;GO:0043231//intracellular membrane-bounded organelle;GO:0031224//intrinsic to membrane	GO:0016705//oxidoreductase activity, acting on paired donors, with incorporation or reduction of molecular oxygen	GO:0006633//fatty acid biosynthetic process	gi|386656009|gb|AFJ19033.1|/0/fatty acid desaturase BnaA.FAD3.c [Brassica napus]
Bra036885	960	26	162	3.72964366227046	23.9938405145417	2.68555439335254	Up	2.0685e-26	3.12009612215221e-25	-	GO:0005488//binding	GO:0048827//phyllome development;GO:0008283//cell proliferation	gi|30682967|ref|NP_193208.2|/1.35918e-128/protein TIFY 4B [Arabidopsis thaliana]
Bra001454	1416	13	81	1.26428598721033	8.13350525916667	2.68555439335254	Up	6.788e-14	5.5108005217845e-13	GO:0043231//intracellular membrane-bounded organelle;GO:0031090//organelle membrane	GO:0030247//polysaccharide binding;GO:0004553//hydrolase activity, hydrolyzing O-glycosyl compounds	GO:0010038//response to metal ion;GO:0006026;GO:0009861//jasmonic acid and ethylene-dependent systemic resistance	gi|6048743|gb|AAF02299.1|AF098302_1/5.3721e-141/chitinase [Brassica juncea]
Bra007297	4038	14	87	0.477448954365404	3.06343679454828	2.68173268240014	Up	8.34144e-15	7.17834430088496e-14	GO:0043231//intracellular membrane-bounded organelle	-	GO:0051276//chromosome organization;GO:0000087//M phase of mitotic cell cycle	gi|297820496|ref|XP_002878131.1|/0/binding protein [Arabidopsis lyrata subsp. lyrata]
Bra014346	795	14	87	2.42508034934277	15.5599468885358	2.68173268240014	Up	8.34144e-15	7.17635968813934e-14	GO:0016020//membrane	-	-	gi|14190361|gb|AAK55661.1|AF378858_1/7.27921e-79/At2g01080/F23H14.5 [Arabidopsis thaliana]
Bra020610	576	15	93	3.58619582910621	22.9570696281109	2.67841232410853	Up	1.027322e-15	9.36934525087925e-15	GO:0043231//intracellular membrane-bounded organelle	-	GO:0000902//cell morphogenesis;GO:0009639//response to red or far red light	gi|15241821|ref|NP_198201.1|/1.34738e-79/uncharacterized protein [Arabidopsis thaliana]
Bra014670	987	5	31	0.69761864152826	4.46581293677537	2.67841232410852	Up	4.77556e-06	1.94459403402251e-05	-	-	-	gi|15229012|ref|NP_191240.1|/2.60221e-114/uncharacterized protein [Arabidopsis thaliana]
Bra028369	825	10	62	1.66921114954762	10.6854724087207	2.67841232410852	Up	6.55796e-11	4.36141481684121e-10	-	GO:0001071//nucleic acid binding transcription factor activity	GO:0006351//transcription, DNA-dependent	gi|297835508|ref|XP_002885636.1|/3.95201e-115/hypothetical protein ARALYDRAFT_479944 [Arabidopsis lyrata subsp. lyrata]
Bra028589	1248	10	62	1.10344487049422	7.06371373172642	2.67841232410852	Up	6.55796e-11	4.36048289059829e-10	GO:0044464//cell part	GO:0015291//secondary active transmembrane transporter activity	GO:0003006//developmental process involved in reproduction;GO:0015893//drug transport	gi|72255622|gb|AAZ66940.1|/2.64612e-157/117M18_21 [Brassica rapa]
Bra030730	648	5	31	1.0625765419574	6.80209470462544	2.67841232410852	Up	4.77556e-06	1.94484852872661e-05	GO:0031224//intrinsic to membrane	GO:0046914//transition metal ion binding	-	gi|297843634|ref|XP_002889698.1|/5.00299e-87/hypothetical protein ARALYDRAFT_470911 [Arabidopsis lyrata subsp. lyrata]
Bra008956	2754	26	161	1.30009365133611	8.31223717225576	2.67662126858253	Up	3.62984e-26	5.41483035091083e-25	GO:0043231//intracellular membrane-bounded organelle	GO:0003676//nucleic acid binding;GO:0003712//transcription cofactor activity;GO:0001071//nucleic acid binding transcription factor activity	GO:0006351//transcription, DNA-dependent;GO:0010564//regulation of cell cycle process	gi|18416582|ref|NP_568249.1|/0/myb domain protein 3r-4 [Arabidopsis thaliana]
Bra004872	2106	37	229	2.41940504937992	15.4608405693224	2.67589453107701	Up	1.410384e-36	2.96142572955466e-35	GO:0043231//intracellular membrane-bounded organelle;GO:0016020//membrane	GO:0005488//binding;GO:0004672//protein kinase activity	-	gi|30689844|ref|NP_850426.1|/0/protein kinase domain-containing protein [Arabidopsis thaliana]
Bra020444	1680	33	204	2.70501628252583	17.2654090475009	2.67417533122205	Up	9.96652e-33	1.85378463454871e-31	GO:0043231//intracellular membrane-bounded organelle	GO:0003676//nucleic acid binding;GO:0001071//nucleic acid binding transcription factor activity	GO:0048513//organ development;GO:0006351//transcription, DNA-dependent;GO:0009653//anatomical structure morphogenesis;GO:0009790//embryo development	gi|298286384|dbj|BAJ09451.1|/0/AP2 domain transcription factor [Brassica napus]
Bra031235	1317	11	68	1.15019674883407	7.34140399893736	2.67417533122205	Up	7.97886e-12	5.66346180383212e-11	-	GO:0004672//protein kinase activity;GO:0032559	GO:0006464//protein modification process	gi|297830786|ref|XP_002883275.1|/0/kinase family protein [Arabidopsis lyrata subsp. lyrata]
Bra034712	1662	6	37	0.497147725045771	3.1653860998816	2.67063497351681	Up	5.59148e-07	2.54976076553341e-06	GO:0043231//intracellular membrane-bounded organelle	-	GO:0006351//transcription, DNA-dependent	gi|312281603|dbj|BAJ33667.1|/0/unnamed protein product [Thellungiella halophila]
Bra022364	306	6	37	2.70019450662115	17.1923911699451	2.6706349735168	Up	5.59148e-07	2.55013446636377e-06	-	GO:0046914//transition metal ion binding;GO:0008289//lipid binding	GO:0009627//systemic acquired resistance	gi|197724940|pdb|2RKN|A/5.23522e-13/Chain A, X-Ray Structure Of The Self-Defense And Signaling Protein Dir1 From Arabidopsis Taliana
Bra019935	807	19	117	3.2422409875042	20.6142867700317	2.66858131474883	Up	2.4052e-19	2.69808989185292e-18	GO:0043231//intracellular membrane-bounded organelle	GO:0001071//nucleic acid binding transcription factor activity	GO:0048444//floral organ morphogenesis;GO:0006351//transcription, DNA-dependent	gi|21592490|gb|AAM64440.1|/8.81705e-88/unknown [Arabidopsis thaliana]
Bra008160	1020	189	1163	25.5168380875699	162.119602140375	2.66753706586116	Up	2.26586e-178	3.27948983627907e-176	GO:0043231//intracellular membrane-bounded organelle	GO:0003676//nucleic acid binding;GO:0001071//nucleic acid binding transcription factor activity	GO:0009725//response to hormone stimulus;GO:0006351//transcription, DNA-dependent;GO:0006970//response to osmotic stress;GO:0009743//response to carbohydrate stimulus	gi|297839337|ref|XP_002887550.1|/8.44697e-116/hypothetical protein ARALYDRAFT_476602 [Arabidopsis lyrata subsp. lyrata]
Bra002834	2919	21	129	0.990718847753083	6.28364442693642	2.6650539412535	Up	3.71018e-21	4.56517917121392e-20	GO:0044425//membrane part;GO:0009536//plastid	GO:0004872//receptor activity;GO:0016462//pyrophosphatase activity;GO:0032559	GO:0006952//defense response;GO:0012501//programmed cell death;GO:0023052//signaling	gi|15241154|ref|NP_200433.1|/0/nucleoside-triphosphatase/ nucleotide binding protein [Arabidopsis thaliana]
Bra003320	915	7	43	1.0535185124194	6.68195194252365	2.6650539412535	Up	6.62468e-08	3.34328239117742e-07	GO:0043231//intracellular membrane-bounded organelle	GO:0003677//DNA binding;GO:0001071//nucleic acid binding transcription factor activity;GO:0005515//protein binding	GO:0006351//transcription, DNA-dependent	gi|15230964|ref|NP_191371.1|/3.66197e-120/basic leucine zipper transcription factor-like protein [Arabidopsis thaliana]
Bra023937	405	16	98	5.44039189482187	34.4054338608152	2.66085395272422	Up	2.22514e-16	2.11232173642465e-15	GO:0000785//chromatin;GO:0030312//external encapsulating structure;GO:0031981//nuclear lumen	GO:0003676//nucleic acid binding	GO:0006950//response to stress;GO:0034728//nucleosome organization;GO:0051707//response to other organism;GO:0009292//genetic transfer	gi|225461156|ref|XP_002282795.1|/2.70327e-54/PREDICTED: histone H2A.6 isoform 1 [Vitis vinifera]
Bra009732	1524	8	49	0.722886718308024	4.57158816063981	2.66085395272422	Up	7.91862e-09	4.39471405671482e-08	GO:0043231//intracellular membrane-bounded organelle;GO:0044444//cytoplasmic part	GO:0003723//RNA binding	-	gi|79328836|ref|NP_001031954.1|/1.57234e-93/translation initiation factor 3 subunit B [Arabidopsis thaliana]
Bra006280	897	8	49	1.228182116724	7.76711299533452	2.66085395272422	Up	7.91862e-09	4.39549798715662e-08	-	GO:0016702//oxidoreductase activity, acting on single donors with incorporation of molecular oxygen, incorporation of two atoms of oxygen	GO:0045333//cellular respiration	gi|15242218|ref|NP_197016.1|/7.68055e-131/uncharacterized protein [Arabidopsis thaliana]
Bra002508	4068	9	55	0.304667964242652	1.92237332502974	2.65757882069135	Up	9.53068e-10	5.72982419319938e-09	-	GO:0003676//nucleic acid binding;GO:0046914//transition metal ion binding	-	gi|15238627|ref|NP_200823.1|/0/uncharacterized protein [Arabidopsis thaliana]
Bra029471	2442	11	67	0.620314954223777	3.9010824508734	2.65280168042949	Up	1.40221e-11	9.80538669213483e-11	GO:0043231//intracellular membrane-bounded organelle;GO:0043234//protein complex	GO:0003690//double-stranded DNA binding;GO:0046914//transition metal ion binding;GO:0016462//pyrophosphatase activity;GO:0032559	GO:0006259//DNA metabolic process;GO:0009566//fertilization;GO:0006351//transcription, DNA-dependent	gi|297813809|ref|XP_002874788.1|/0/ATORC1B/ORC1B/UNE13 [Arabidopsis lyrata subsp. lyrata]
Bra022802	1512	13	79	1.18401386103824	7.42901587555867	2.64948513864502	Up	2.0946e-13	1.65305003296982e-12	GO:0031090//organelle membrane;GO:0043231//intracellular membrane-bounded organelle	GO:0016709//oxidoreductase activity, acting on paired donors, with incorporation or reduction of molecular oxygen, NADH or NADPH as one donor, and incorporation of one atom of oxygen;GO:0005506//iron ion binding	GO:0009314//response to radiation;GO:0009698//phenylpropanoid metabolic process;GO:0006950//response to stress;GO:0048229//gametophyte development	gi|312281701|dbj|BAJ33716.1|/0/unnamed protein product [Thellungiella halophila]
Bra030067	618	160	972	35.6530536796579	223.631911591845	2.64902851732743	Up	3.02586e-148	3.2136079003413e-146	GO:0031225//anchored to membrane	-	GO:0051179//localization	gi|297845742|ref|XP_002890752.1|/2.85334e-41/hypothetical protein ARALYDRAFT_890328 [Arabidopsis lyrata subsp. lyrata]
Bra010246	924	14	85	2.08651393693452	13.0798553390158	2.64818012268911	Up	2.5711e-14	2.15189590640129e-13	-	GO:0001071//nucleic acid binding transcription factor activity	GO:0006351//transcription, DNA-dependent	gi|297798844|ref|XP_002867306.1|/1.09313e-87/predicted protein [Arabidopsis lyrata subsp. lyrata]
Bra029087	1446	15	91	1.42852613939501	8.94806408205848	2.64704815319919	Up	3.16346e-15	2.80457402507123e-14	-	-	-	gi|9759169|dbj|BAB09784.1|/6.45803e-65/unnamed protein product [Arabidopsis thaliana]
Bra022378	1050	17	103	2.22958917832432	13.9477422109223	2.64518179454189	Up	4.81768e-17	4.74419513417722e-16	-	GO:0046914//transition metal ion binding;GO:0016706//oxidoreductase activity, acting on paired donors, with incorporation or reduction of molecular oxygen, 2-oxoglutarate as one donor, and incorporation of one atom each of oxygen into both donors	GO:0009699//phenylpropanoid biosynthetic process	gi|21593702|gb|AAM65669.1|/2.00004e-176/unknown [Arabidopsis thaliana]
Bra033526	1287	66	399	7.062047171163	44.080888038457	2.6419949254729	Up	1.067184e-61	3.93467200379147e-60	-	GO:0050737	GO:0048878//chemical homeostasis;GO:0009813//flavonoid biosynthetic process	gi|297853374|ref|XP_002894568.1|/0/transferase family protein [Arabidopsis lyrata subsp. lyrata]
Bra003732	585	323	1949	76.0347078761883	473.709352710015	2.63927212917298	Up	3.97572e-294	1.06652116344828e-291	-	-	GO:0009415//response to water;GO:0006950//response to stress	gi|1154629|emb|CAA64428.1|/6.04396e-43/pollen coat protein [Brassica oleracea]
Bra036182	1296	14	84	1.48760715874035	9.21574121271834	2.63110660933017	Up	4.50348e-14	3.70935126098465e-13	GO:0016020//membrane;GO:0042579//microbody	GO:0016453	GO:0003006//developmental process involved in reproduction	gi|8777413|dbj|BAA97003.1|/0/acetyl-CoA C-acetyltransferase [Arabidopsis thaliana]
Bra030879	324	6	36	2.55018370069775	15.7984135075172	2.63110660933017	Up	9.8571e-07	4.37877570021413e-06	-	-	-	gi|186491064|ref|NP_001117497.1|/4.95603e-16/uncharacterized protein [Arabidopsis thaliana]
Bra023414	1188	4	24	0.463669763763227	2.87243881954858	2.63110660933017	Up	7.3476e-05	0.000253680923998669	GO:0016020//membrane	-	-	gi|297807369|ref|XP_002871568.1|/2.73264e-172/IQ-domain 11 [Arabidopsis lyrata subsp. lyrata]
Bra021157	915	9	54	1.35452380168208	8.39128848595993	2.63110660933017	Up	1.674012e-09	9.82680728466327e-09	GO:0044444//cytoplasmic part;GO:0016020//membrane	GO:0042802//identical protein binding;GO:0046983//protein dimerization activity	GO:0042364;GO:0009108//coenzyme biosynthetic process;GO:0006778//porphyrin-containing compound metabolic process;GO:0008614//pyridoxine metabolic process;GO:0006972//hyperosmotic response;GO:0033194//response to hydroperoxide;GO:0019752//carboxylic acid metabolic process	gi|297834480|ref|XP_002885122.1|/1.57743e-147/hypothetical protein ARALYDRAFT_479060 [Arabidopsis lyrata subsp. lyrata]
Bra025152	1488	13	78	1.20311085879692	7.45328379185285	2.63110660933017	Up	3.6703e-13	2.85959928392589e-12	GO:0044464//cell part	GO:0017111//nucleoside-triphosphatase activity;GO:0015604//organic phosphonate transmembrane transporter activity;GO:0032559	GO:0009207	gi|297818076|ref|XP_002876921.1|/0/hypothetical protein ARALYDRAFT_904727 [Arabidopsis lyrata subsp. lyrata]
Bra015184	1203	6	36	0.686832517893659	4.25493431125151	2.63110660933017	Up	9.8571e-07	4.37752587127159e-06	GO:0030312//external encapsulating structure;GO:0009532//plastid stroma;GO:0016020//membrane	GO:0051219//phosphoprotein binding;GO:0032559	GO:0048827//phyllome development;GO:0006952//defense response;GO:0043401//steroid hormone mediated signaling pathway;GO:0010038//response to metal ion	gi|297831704|ref|XP_002883734.1|/3.84968e-89/hypothetical protein ARALYDRAFT_480218 [Arabidopsis lyrata subsp. lyrata]
Bra019951	1245	7	42	0.77427264165763	4.79662675167991	2.63110660933017	Up	1.166058e-07	5.70166449465745e-07	GO:0044464//cell part	GO:0008194//UDP-glycosyltransferase activity	-	gi|15218485|ref|NP_172499.1|/0/Core-2/I-branching beta-1,6-N-acetylglucosaminyltransferase family protein [Arabidopsis thaliana]
Bra005238	900	8	48	1.22408817633492	7.58323848360824	2.63110660933017	Up	1.392168e-08	7.57236214368117e-08	GO:0005576//extracellular region;GO:0030312//external encapsulating structure	GO:0016798//hydrolase activity, acting on glycosyl bonds;GO:0016758//transferase activity, transferring hexosyl groups	GO:0044042//glucan metabolic process	gi|15228047|ref|NP_181224.1|/9.03976e-164/xyloglucan:xyloglucosyl transferase [Arabidopsis thaliana]
Bra017138	885	6	36	0.933626575170702	5.78382596207408	2.63110660933017	Up	9.8571e-07	4.37815069654582e-06	GO:0043231//intracellular membrane-bounded organelle	GO:0003676//nucleic acid binding;GO:0001071//nucleic acid binding transcription factor activity	GO:0006351//transcription, DNA-dependent	gi|30687381|ref|NP_181344.2|/3.70843e-146/myb/SANT-like DNA-binding domain-containing protein [Arabidopsis thaliana]
Bra034198	897	15	90	2.3028414688575	14.2661259097981	2.63110660933017	Up	5.53914e-15	4.82280242081701e-14	GO:0043231//intracellular membrane-bounded organelle	GO:0005488//binding	GO:0007049//cell cycle	gi|15236274|ref|NP_192236.1|/4.38156e-110/cyclin D6-1 [Arabidopsis thaliana]
Bra003727	1152	7	42	0.83677902679145	5.18385443215407	2.63110660933017	Up	1.166058e-07	5.70256056011315e-07	GO:0043231//intracellular membrane-bounded organelle	GO:0019887//protein kinase regulator activity	GO:0007049//cell cycle	gi|297842387|ref|XP_002889075.1|/1.80862e-173/predicted protein [Arabidopsis lyrata subsp. lyrata]
Bra012971	1383	8	48	0.796586665727714	4.93486235375807	2.63110660933017	Up	1.392168e-08	7.57103876686473e-08	-	GO:0016709//oxidoreductase activity, acting on paired donors, with incorporation or reduction of molecular oxygen, NADH or NADPH as one donor, and incorporation of one atom of oxygen;GO:0050662//coenzyme binding;GO:0000166//nucleotide binding	GO:0008152//metabolic process	gi|15240198|ref|NP_200937.1|/0/flavin-containing monooxygenase-like protein [Arabidopsis thaliana]
Bra005339	489	20	120	5.63230755982325	34.8922016116943	2.63110660933017	Up	1.602256e-19	1.8143741705968e-18	-	-	-	gi|297827031|ref|XP_002881398.1|/3.35072e-55/hypothetical protein ARALYDRAFT_482509 [Arabidopsis lyrata subsp. lyrata]
Bra020883	2697	6	36	0.306362446802399	1.89791841914555	2.63110660933017	Up	9.8571e-07	4.37690122431507e-06	GO:0005622//intracellular	GO:0019787//small conjugating protein ligase activity	GO:0006259//DNA metabolic process;GO:0010212//response to ionizing radiation;GO:0032446//protein modification by small protein conjugation	gi|79480107|ref|NP_193839.4|/0/protein BREAST CANCER SUSCEPTIBILITY 1-like protein [Arabidopsis thaliana]
Bra030098	2997	35	210	1.60822395539498	9.96296347320902	2.63110660933017	Up	4.48702e-33	8.47251749757281e-32	GO:0031224//intrinsic to membrane	GO:0004672//protein kinase activity;GO:0001071//nucleic acid binding transcription factor activity;GO:0032559	GO:0009845//seed germination;GO:0010431//seed maturation;GO:0007167//enzyme linked receptor protein signaling pathway;GO:0006351//transcription, DNA-dependent;GO:0006464//protein modification process	gi|297845790|ref|XP_002890776.1|/0/hypothetical protein ARALYDRAFT_473063 [Arabidopsis lyrata subsp. lyrata]
Bra033424	1422	104	622	10.0716115774392	62.1937544409853	2.62647516059852	Up	1.279472e-94	7.85298021617357e-93	GO:0005618//cell wall	GO:0004175//endopeptidase activity	GO:0019538//protein metabolic process	gi|18409620|ref|NP_566966.1|/0/aspartyl protease family protein [Arabidopsis thaliana]
Bra001884	3672	24	143	0.900064835540383	5.53718904797783	2.62105294466624	Up	6.69538e-23	8.8809392514919e-22	-	-	GO:0009933//meristem structural organization;GO:0010015//root morphogenesis	gi|297830990|ref|XP_002883377.1|/0/hypothetical protein ARALYDRAFT_479789 [Arabidopsis lyrata subsp. lyrata]
Bra031975	2340	19	113	1.11815746876748	6.86623356288246	2.61839555758061	Up	2.25682e-18	2.40094785504274e-17	GO:0031410//cytoplasmic vesicle	GO:0016491//oxidoreductase activity;GO:0004672//protein kinase activity;GO:0032559	GO:0006464//protein modification process;GO:0007167//enzyme linked receptor protein signaling pathway	gi|297833056|ref|XP_002884410.1|/0/hypothetical protein ARALYDRAFT_477625 [Arabidopsis lyrata subsp. lyrata]
Bra011633	1308	34	202	3.57961565327299	21.9583453797142	2.61689275011046	Up	1.08891e-31	1.95639153464203e-30	GO:0043231//intracellular membrane-bounded organelle	-	-	gi|79497106|ref|NP_195298.2|/9.69928e-166/Regulator of Vps4 activity in the MVB pathway protein [Arabidopsis thaliana]
Bra002523	447	45	267	13.8634147487596	84.9297263055117	2.61498694396689	Up	2.3263e-41	5.60292595975232e-40	GO:0000785//chromatin;GO:0031981//nuclear lumen	GO:0003676//nucleic acid binding	GO:0034728//nucleosome organization	gi|297796943|ref|XP_002866356.1|/4.07151e-53/hypothetical protein ARALYDRAFT_358205 [Arabidopsis lyrata subsp. lyrata]
Bra024404	1080	114	676	14.5360470939772	88.99772942568	2.61413353072645	Up	3.77572e-102	2.49984797787234e-100	GO:0043231//intracellular membrane-bounded organelle	GO:0001071//nucleic acid binding transcription factor activity	GO:0006351//transcription, DNA-dependent	gi|21537346|gb|AAM61687.1|/1.19423e-147/unknown [Arabidopsis thaliana]
Bra025840	3792	14	83	0.508422699822653	3.11218747102197	2.61382861789833	Up	7.87564e-14	6.36390977720073e-13	GO:0009536//plastid	GO:0003676//nucleic acid binding;GO:0003678//DNA helicase activity;GO:0042623//ATPase activity, coupled;GO:0032559	GO:0034641//cellular nitrogen compound metabolic process	gi|8886948|gb|AAF80634.1|AC069251_27/0/F2D10.21 [Arabidopsis thaliana]
Bra040530	1047	13	77	1.70986528929305	10.4568295708781	2.61249093116282	Up	6.42036e-13	4.9221178240946e-12	-	GO:0004721//phosphoprotein phosphatase activity	GO:0006950//response to stress	gi|297833280|ref|XP_002884522.1|/1.74437e-172/hypothetical protein ARALYDRAFT_477856 [Arabidopsis lyrata subsp. lyrata]
Bra004133	1125	23	136	2.81540280557032	17.1886738961787	2.61004499380234	Up	9.37802e-22	1.18243608735818e-20	GO:0044464//cell part	-	-	gi|18408387|ref|NP_564864.1|/0/uncharacterized protein [Arabidopsis thaliana]
Bra018145	3528	32	189	1.24906956768869	7.61709222683863	2.60838653283009	Up	1.208756e-29	2.0309972574514e-28	GO:0000793//condensed chromosome	GO:0032559	GO:0006996//organelle organization	gi|15232802|ref|NP_190330.1|/0/structural maintenance of chromosomes protein 2-2 [Arabidopsis thaliana]
Bra025391	1236	10	59	1.11415792748931	6.78718250201587	2.60685906308349	Up	3.54528e-10	2.21975901488934e-09	GO:0043231//intracellular membrane-bounded organelle	GO:0008135//translation factor activity, nucleic acid binding	GO:0006413//translational initiation	gi|297839641|ref|XP_002887702.1|/1.06195e-150/hypothetical protein ARALYDRAFT_476949 [Arabidopsis lyrata subsp. lyrata]
Bra025731	732	19	112	3.57443780999439	21.7551923710072	2.60557151722303	Up	3.9381e-18	4.1205714794889e-17	-	-	-	gi|145323944|ref|NP_001077561.1|/2.71113e-106/uncharacterized protein [Arabidopsis thaliana]
Bra020297	312	27	159	11.9172046013376	72.4600311835162	2.60413956172989	Up	3.95064e-25	5.69411836591014e-24	GO:0000785//chromatin;GO:0031090//organelle membrane;GO:0009536//plastid	GO:0003676//nucleic acid binding	GO:0034728//nucleosome organization	gi|356557465|ref|XP_003547036.1|/4.22414e-39/PREDICTED: histone H4-like [Glycine max]
Bra004836	1518	26	153	2.35866792870859	14.3309719366608	2.60309223316057	Up	3.16472e-24	4.42804662589928e-23	GO:0005618//cell wall	GO:0016798//hydrolase activity, acting on glycosyl bonds;GO:0043167//ion binding	GO:0000904//cell morphogenesis involved in differentiation;GO:0044238//primary metabolic process	gi|15224879|ref|NP_181973.1|/0/beta glucosidase 15 [Arabidopsis thaliana]
Bra020707	228	8	47	4.83192701184837	29.3102145336832	2.60073296028665	Up	2.44104e-08	1.28921050101833e-07	-	-	-	gi|388503164|gb|AFK39648.1|/2.53995e-15/unknown [Medicago truncatula]
Bra023433	1674	8	47	0.65811192276071	3.99207223039412	2.60073296028665	Up	2.44104e-08	1.28899173120652e-07	GO:0031224//intrinsic to membrane	-	-	gi|17064962|gb|AAL32635.1|/0/Unknown protein [Arabidopsis thaliana]
Bra036196	1497	8	47	0.735924755311576	4.46408077066116	2.60073296028665	Up	2.44104e-08	1.2894293451027e-07	GO:0043231//intracellular membrane-bounded organelle	GO:0005488//binding;GO:0016645//oxidoreductase activity, acting on the CH-NH group of donors	GO:0006952//defense response;GO:0006560//proline metabolic process;GO:0006536//glutamate metabolic process	gi|169665585|gb|ACA63477.1|/0/proline dehydrogenase [Brassica napus]
Bra017664	462	70	411	20.8651393693452	126.489895160835	2.59985567534572	Up	2.11908e-62	7.91615023289316e-61	GO:0009536//plastid	GO:0001071//nucleic acid binding transcription factor activity;GO:0003677//DNA binding;GO:0046983//protein dimerization activity	GO:0032055//negative regulation of translation in response to stress;GO:0034285;GO:0006351//transcription, DNA-dependent	gi|15236153|ref|NP_195185.1|/1.58846e-53/G-box binding factor 6 [Arabidopsis thaliana]
Bra008676	1071	1382	8108	177.69851467383	1076.41627494915	2.59873258168765	Up	0	0	GO:0044464//cell part	-	-	gi|297811715|ref|XP_002873741.1|/3.27098e-81/hypothetical protein ARALYDRAFT_488422 [Arabidopsis lyrata subsp. lyrata]
Bra017629	1107	15	88	1.86598807368128	11.302929989118	2.59868513163779	Up	1.690614e-14	1.43074589208594e-13	GO:0043231//intracellular membrane-bounded organelle	GO:0005488//binding;GO:0019887//protein kinase regulator activity	GO:0009725//response to hormone stimulus;GO:0008283//cell proliferation;GO:0022402//cell cycle process;GO:0034285	gi|15235254|ref|NP_195142.1|/1.61338e-131/cyclin-D3-1 [Arabidopsis thaliana]
Bra023317	501	22	129	6.04714218848089	36.610694774905	2.59793974539497	Up	1.31352e-20	1.56786019792865e-19	GO:0043231//intracellular membrane-bounded organelle	GO:0046914//transition metal ion binding;GO:0001071//nucleic acid binding transcription factor activity;GO:0005515//protein binding;GO:0043566//structure-specific DNA binding	GO:0009411//response to UV;GO:0009640//photomorphogenesis;GO:0031325//positive regulation of cellular metabolic process;GO:0010476//gibberellin mediated signaling pathway;GO:0006351//transcription, DNA-dependent	gi|166162230|gb|ABY83460.1|/1.91729e-64/elongated hypocotyl 5 protein [Brassica rapa subsp. rapa]
Bra028415	1482	13	76	1.20798175296209	7.29157546500792	2.59363190391151	Up	1.121138e-12	8.455543452254e-12	GO:0044464//cell part	GO:0004672//protein kinase activity;GO:0032559	GO:0006464//protein modification process	gi|12321407|gb|AAG50772.1|AC079288_1/0/receptor-like serine/threonine kinase (RFK1), putative [Arabidopsis thaliana]
Bra002346	1833	26	152	1.95333219627913	11.7906326668213	2.5936319039115	Up	5.50998e-24	7.61703943314083e-23	GO:0005618//cell wall	GO:0015926//glucosidase activity	GO:0044238//primary metabolic process	gi|297812283|ref|XP_002874025.1|/0/glycosyl hydrolase family 3 protein [Arabidopsis lyrata subsp. lyrata]
Bra036571	885	6	35	0.933626575170702	5.62316412979424	2.59046462483282	Up	1.731724e-06	7.46575054474924e-06	-	-	-	gi|297812847|ref|XP_002874307.1|/1.94928e-62/hypothetical protein ARALYDRAFT_489466 [Arabidopsis lyrata subsp. lyrata]
Bra007850	573	6	35	1.44198868939978	8.68499171879216	2.59046462483282	Up	1.731724e-06	7.46678501205487e-06	GO:0043231//intracellular membrane-bounded organelle;GO:0044427	GO:0003676//nucleic acid binding	GO:0019725//cellular homeostasis	gi|18400547|ref|NP_565570.1|/3.32093e-30/selenium binding protein [Arabidopsis thaliana]
Bra029284	678	6	35	1.21867185697061	7.33997087738629	2.59046462483282	Up	1.731724e-06	7.46781976607539e-06	GO:0044464//cell part	-	GO:0009056//catabolic process	gi|15241722|ref|NP_201021.1|/1.40288e-42/peptidoglycan-binding LysM domain-containing protein [Arabidopsis thaliana]
Bra024385	3237	28	163	1.19118867947328	7.15980000479693	2.58751734078248	Up	1.494814e-25	2.18178339831144e-24	GO:0016020//membrane	GO:0005488//binding	-	gi|297794143|ref|XP_002864956.1|/0/hypothetical protein ARALYDRAFT_332760 [Arabidopsis lyrata subsp. lyrata]
Bra036782	1239	67	390	7.44678339719489	44.755796135097	2.58738523190085	Up	5.51798e-59	1.92930900719101e-57	GO:0031224//intrinsic to membrane;GO:0043231//intracellular membrane-bounded organelle	-	GO:0051234//establishment of localization	gi|297816430|ref|XP_002876098.1|/0/SEC14 cytosolic factor family protein [Arabidopsis lyrata subsp. lyrata]
Bra007735	1158	11	64	1.30812531797449	7.85827822135569	2.58671248997172	Up	7.52104e-11	4.9753342414966e-10	-	GO:0003824//catalytic activity	GO:0044238//primary metabolic process	gi|297817660|ref|XP_002876713.1|/2.91656e-163/hypothetical protein ARALYDRAFT_907903 [Arabidopsis lyrata subsp. lyrata]
Bra026289	1080	123	715	15.6836297592912	94.1322138156231	2.58542903493552	Up	1.261016e-106	8.83790447927928e-105	GO:0044464//cell part	-	-	gi|297803276|ref|XP_002869522.1|/1.60658e-160/nodulin MtN21 family protein [Arabidopsis lyrata subsp. lyrata]
Bra006824	1467	31	180	2.91002557257535	17.4461008058472	2.58380089455181	Up	5.08502e-28	8.15227472230809e-27	-	GO:0005515//protein binding	GO:0009409//response to cold	gi|186532536|ref|NP_200548.2|/8.61604e-174/protein VERNALIZATION INSENSITIVE 3 [Arabidopsis thaliana]
Bra017811	579	15	87	3.5676145035668	21.3646939143108	2.58219700884922	Up	2.94672e-14	2.4557052212105e-13	-	GO:0003676//nucleic acid binding;GO:0001071//nucleic acid binding transcription factor activity	GO:0006351//transcription, DNA-dependent;GO:0006952//defense response;GO:0009743//response to carbohydrate stimulus;GO:0008219//cell death;GO:0051707//response to other organism	gi|15234561|ref|NP_195408.1|/6.92426e-60/ethylene-responsive transcription factor RAP2-10 [Arabidopsis thaliana]
Bra028881	459	5	29	1.50010805923397	8.98341160231368	2.58219700884922	Up	1.484322e-05	5.65973924715108e-05	GO:0043231//intracellular membrane-bounded organelle	GO:0004175//endopeptidase activity	GO:0019538//protein metabolic process;GO:0055085//transmembrane transport;GO:0008219//cell death	gi|297806153|ref|XP_002870960.1|/1.06641e-78/hypothetical protein ARALYDRAFT_908082 [Arabidopsis lyrata subsp. lyrata]
Bra021277	1899	88	509	6.38150234108252	38.1108648119727	2.57823433604741	Up	3.5876e-76	1.69922278234399e-74	GO:0031090//organelle membrane	GO:0016301//kinase activity;GO:0032559	GO:0007167//enzyme linked receptor protein signaling pathway;GO:0006464//protein modification process	gi|297830418|ref|XP_002883091.1|/0/hypothetical protein ARALYDRAFT_479268 [Arabidopsis lyrata subsp. lyrata]
Bra040394	834	9	52	1.48607827162962	8.86529678839092	2.57665882530779	Up	5.12708e-09	2.89396835552331e-08	GO:0005881//cytoplasmic microtubule	-	GO:0016049//cell growth;GO:0000226//microtubule cytoskeleton organization;GO:0000904//cell morphogenesis involved in differentiation;GO:0050879//multicellular organismal movement	gi|222423832|dbj|BAH19881.1|/1.09588e-80/AT3G04630 [Arabidopsis thaliana]
Bra017395	2424	9	52	0.511299207318114	3.05018874650084	2.57665882530779	Up	5.12708e-09	2.89449338606676e-08	GO:0031224//intrinsic to membrane	-	-	gi|240254432|ref|NP_178423.5|/0/phosphate transporter PHO1-5 [Arabidopsis thaliana]
[truncated: 4,175 more rows]
